# Supplementary material for: Patterns of abundance, chromosomal localization, and domain organization among c-di-GMP-metabolizing genes revealed by comparative genomics of five alphaproteobacterial orders
Source: BMC Genomics. 2022 Dec 16;23:834. doi: 10.1186/s12864-022-09072-9 (PMC9756655; doi:10.1186/s12864-022-09072-9)
Supplement: Supplementary file 2 — Additional file 2: Table S1. R packages used for analyses. [file 12864_2022_9072_MOESM2_ESM.xlsx]

## Sheet: Sheet1
Table S1. R packages used for analyses.
Package	Version	Reference
ggVennDiagram	0.5.0
Biostrings	2.58.0	[51]
tidyverse	1.3.1	[52]
XML	3.99.0.6
RCurl	1.98.1.3
devtools	2.4.1
GenomeInfoDb	1.26.7	[53]
ggpubr	0.4.0
GenomicRanges	1.42.0	[53]
ggbio	1.38.0	[54]
plyr	1.8.6
png	0.1.7
patchwork	1.1.1
igraph	1.2.6
tm	0.7.8
httr	1.4.2
ggplot2	3.3.3
dplyr	1.0.6
hrbrthemes	0.8.0
reorientateCircGenomes	0.0.0.9000
