# Supplementary material for: Patterns of abundance, chromosomal localization, and domain organization among c-di-GMP-metabolizing genes revealed by comparative genomics of five alphaproteobacterial orders
Source: BMC Genomics. 2022 Dec 16;23:834. doi: 10.1186/s12864-022-09072-9 (PMC9756655; doi:10.1186/s12864-022-09072-9)
Supplement: Supplementary file 3 — Additional file 3: Table S2. Compilation of Pfam, EBI and NCBI sequence identifiers. [file 12864_2022_9072_MOESM3_ESM.xlsx]

## Sheet: Table S2
Table S2. Compilation of Pfam, EBI and NCBI sequence identifiers.
Order	PFAM	PFAM html	Organism	EBI	EBI html	NCBI ProteinID	Domain
Caulobacterales	A0A0N0K049	https://www.uniprot.org/uniprot/A0A0N0K049.txt	Brevundimonas sp. AAP58	KPF74386	https://www.ebi.ac.uk/ena/browser/api/summary/KPF74386	KPF74386.1	GGDEF
Caulobacterales	A0A0N1BPG8	https://www.uniprot.org/uniprot/A0A0N1BPG8.txt	Brevundimonas sp. AAP58	KPF82270	https://www.ebi.ac.uk/ena/browser/api/summary/KPF82270	KPF82270.1	GGDEF
Caulobacterales	A0A0N1BPU9	https://www.uniprot.org/uniprot/A0A0N1BPU9.txt	Brevundimonas sp. AAP58	KPF79277	https://www.ebi.ac.uk/ena/browser/api/summary/KPF79277	KPF79277.1	GGDEF
Caulobacterales	A0A0Q5V2L8	https://www.uniprot.org/uniprot/A0A0Q5V2L8.txt	Brevundimonas sp. Leaf363	KQS55808	https://www.ebi.ac.uk/ena/browser/api/summary/KQS55808	KQS55808.1	GGDEF
Caulobacterales	A0A0Q5V2Q8	https://www.uniprot.org/uniprot/A0A0Q5V2Q8.txt	Brevundimonas sp. Leaf363	KQS55840	https://www.ebi.ac.uk/ena/browser/api/summary/KQS55840	KQS55840.1	GGDEF
Caulobacterales	A0A0Q5V6Z4	https://www.uniprot.org/uniprot/A0A0Q5V6Z4.txt	Brevundimonas sp. Leaf363	KQS56316	https://www.ebi.ac.uk/ena/browser/api/summary/KQS56316	KQS56316.1	GGDEF
Caulobacterales	A0A0Q5VJC5	https://www.uniprot.org/uniprot/A0A0Q5VJC5.txt	Brevundimonas sp. Leaf363	KQS56618	https://www.ebi.ac.uk/ena/browser/api/summary/KQS56618	KQS56618.1	GGDEF
Caulobacterales	A0A0Q7D7T2	https://www.uniprot.org/uniprot/A0A0Q7D7T2.txt	Phenylobacterium sp. Root1277	KQW71483	https://www.ebi.ac.uk/ena/browser/api/summary/KQW71483	KQW71483.1	GGDEF
Caulobacterales	A0A0Q7DC73	https://www.uniprot.org/uniprot/A0A0Q7DC73.txt	Phenylobacterium sp. Root1277	KQW70936	https://www.ebi.ac.uk/ena/browser/api/summary/KQW70936	KQW70936.1	GGDEF
Caulobacterales	A0A0Q7DCU3	https://www.uniprot.org/uniprot/A0A0Q7DCU3.txt	Phenylobacterium sp. Root1277	KQW71360	https://www.ebi.ac.uk/ena/browser/api/summary/KQW71360	KQW71360.1	GGDEF
Caulobacterales	A0A0Q7DDS3	https://www.uniprot.org/uniprot/A0A0Q7DDS3.txt	Phenylobacterium sp. Root1277	KQW71680	https://www.ebi.ac.uk/ena/browser/api/summary/KQW71680	KQW71680.1	GGDEF
Caulobacterales	A0A0Q7DQ80	https://www.uniprot.org/uniprot/A0A0Q7DQ80.txt	Brevundimonas sp. Root1279	KQW79589	https://www.ebi.ac.uk/ena/browser/api/summary/KQW79589	KQW79589.1	GGDEF
Caulobacterales	A0A0Q7E2E5	https://www.uniprot.org/uniprot/A0A0Q7E2E5.txt	Brevundimonas sp. Root1279	KQW83637	https://www.ebi.ac.uk/ena/browser/api/summary/KQW83637	KQW83637.1	GGDEF
Caulobacterales	A0A0Q7EKB7	https://www.uniprot.org/uniprot/A0A0Q7EKB7.txt	Brevundimonas sp. Root1279	KQW84055	https://www.ebi.ac.uk/ena/browser/api/summary/KQW84055	KQW84055.1	GGDEF
Caulobacterales	A0A0Q7EMP6	https://www.uniprot.org/uniprot/A0A0Q7EMP6.txt	Brevundimonas sp. Root1279	KQW83769	https://www.ebi.ac.uk/ena/browser/api/summary/KQW83769	KQW83769.1	GGDEF
Caulobacterales	A0A0Q7QXQ2	https://www.uniprot.org/uniprot/A0A0Q7QXQ2.txt	Brevundimonas sp. Root1423	KQY64941	https://www.ebi.ac.uk/ena/browser/api/summary/KQY64941	KQY64941.1	GGDEF
Caulobacterales	A0A0Q7R1U7	https://www.uniprot.org/uniprot/A0A0Q7R1U7.txt	Brevundimonas sp. Root1423	KQY66016	https://www.ebi.ac.uk/ena/browser/api/summary/KQY66016	KQY66016.1	GGDEF
Caulobacterales	A0A0Q7RHX1	https://www.uniprot.org/uniprot/A0A0Q7RHX1.txt	Brevundimonas sp. Root1423	KQY75235	https://www.ebi.ac.uk/ena/browser/api/summary/KQY75235	KQY75235.1	GGDEF
Caulobacterales	A0A0Q7RT95	https://www.uniprot.org/uniprot/A0A0Q7RT95.txt	Brevundimonas sp. Root1423	KQY75560	https://www.ebi.ac.uk/ena/browser/api/summary/KQY75560	KQY75560.1	GGDEF
Caulobacterales	A0A0Q7RTS5	https://www.uniprot.org/uniprot/A0A0Q7RTS5.txt	Brevundimonas sp. Root1423	KQY74004	https://www.ebi.ac.uk/ena/browser/api/summary/KQY74004	KQY74004.1	GGDEF
Caulobacterales	A0A0Q7S4V5	https://www.uniprot.org/uniprot/A0A0Q7S4V5.txt	Brevundimonas sp. Root1423	KQY82924	https://www.ebi.ac.uk/ena/browser/api/summary/KQY82924	KQY82924.1	GGDEF
Caulobacterales	A0A0Q7TIJ5	https://www.uniprot.org/uniprot/A0A0Q7TIJ5.txt	Brevundimonas sp. Root1423	KQY96512	https://www.ebi.ac.uk/ena/browser/api/summary/KQY96512	KQY96512.1	GGDEF
Caulobacterales	A0A0Q7TIV2	https://www.uniprot.org/uniprot/A0A0Q7TIV2.txt	Brevundimonas sp. Root1423	KQY96608	https://www.ebi.ac.uk/ena/browser/api/summary/KQY96608	KQY96608.1	GGDEF
Caulobacterales	A0A1B1ACZ4	https://www.uniprot.org/uniprot/A0A1B1ACZ4.txt	Caulobacteraceae bacterium OTSz_A_272	PS50887	https://www.ebi.ac.uk/ena/browser/api/summary/PS50887	ANP44428.1	GGDEF
Caulobacterales	A0A1B1AHU2	https://www.uniprot.org/uniprot/A0A1B1AHU2.txt	Caulobacteraceae bacterium OTSz_A_272	PS50887	https://www.ebi.ac.uk/ena/browser/api/summary/PS50887	ANP46125.1	GGDEF
Caulobacterales	A0A1B1AIV7	https://www.uniprot.org/uniprot/A0A1B1AIV7.txt	Caulobacteraceae bacterium OTSz_A_272	PS50887	https://www.ebi.ac.uk/ena/browser/api/summary/PS50887	ANP46498.1	GGDEF
Caulobacterales	A0A1B1AKK4	https://www.uniprot.org/uniprot/A0A1B1AKK4.txt	Caulobacteraceae bacterium OTSz_A_272	PS50887	https://www.ebi.ac.uk/ena/browser/api/summary/PS50887	ANP47075.1	GGDEF
Caulobacterales	A0A1B1AM20	https://www.uniprot.org/uniprot/A0A1B1AM20.txt	Caulobacteraceae bacterium OTSz_A_272	ANP47622	https://www.ebi.ac.uk/ena/browser/api/summary/ANP47622	ANP47622.1	GGDEF
Caulobacterales	A0A1G4PHP8	https://www.uniprot.org/uniprot/A0A1G4PHP8.txt	Asticcacaulis taihuensis	SCW31675	https://www.ebi.ac.uk/ena/browser/api/summary/SCW31675	SCW31675.1	GGDEF
Caulobacterales	A0A1G4PJS7	https://www.uniprot.org/uniprot/A0A1G4PJS7.txt	Asticcacaulis taihuensis	SCW32510	https://www.ebi.ac.uk/ena/browser/api/summary/SCW32510	SCW32510.1	GGDEF
Caulobacterales	A0A1G4PPP4	https://www.uniprot.org/uniprot/A0A1G4PPP4.txt	Asticcacaulis taihuensis	SCW34250	https://www.ebi.ac.uk/ena/browser/api/summary/SCW34250	SCW34250.1	GGDEF
Caulobacterales	A0A1G4Q499	https://www.uniprot.org/uniprot/A0A1G4Q499.txt	Asticcacaulis taihuensis	SCW39251	https://www.ebi.ac.uk/ena/browser/api/summary/SCW39251	SCW39251.1	GGDEF
Caulobacterales	A0A1G4S3X6	https://www.uniprot.org/uniprot/A0A1G4S3X6.txt	Asticcacaulis taihuensis	SCW63059	https://www.ebi.ac.uk/ena/browser/api/summary/SCW63059	SCW63059.1	GGDEF
Caulobacterales	A0A1G4TVS4	https://www.uniprot.org/uniprot/A0A1G4TVS4.txt	Asticcacaulis taihuensis	SCW84669	https://www.ebi.ac.uk/ena/browser/api/summary/SCW84669	SCW84669.1	GGDEF
Caulobacterales	A0A1I6Q302	https://www.uniprot.org/uniprot/A0A1I6Q302.txt	Brevundimonas viscosa	SFS46861	https://www.ebi.ac.uk/ena/browser/api/summary/SFS46861	SFS46861.1	GGDEF
Caulobacterales	A0A1I6S7J5	https://www.uniprot.org/uniprot/A0A1I6S7J5.txt	Brevundimonas viscosa	SFS72873	https://www.ebi.ac.uk/ena/browser/api/summary/SFS72873	SFS72873.1	GGDEF
Caulobacterales	A0A1I6SUS4	https://www.uniprot.org/uniprot/A0A1I6SUS4.txt	Brevundimonas viscosa	SFS80620	https://www.ebi.ac.uk/ena/browser/api/summary/SFS80620	SFS80620.1	GGDEF
Caulobacterales	A0A1I6SVK6	https://www.uniprot.org/uniprot/A0A1I6SVK6.txt	Brevundimonas viscosa	SFS80937	https://www.ebi.ac.uk/ena/browser/api/summary/SFS80937	SFS80937.1	GGDEF
Caulobacterales	A0A1V1UVN4	https://www.uniprot.org/uniprot/A0A1V1UVN4.txt	Brevundimonas sp. SH203	GAW39672	https://www.ebi.ac.uk/ena/browser/api/summary/GAW39672	GAW39672.1	GGDEF
Caulobacterales	A0A1V1UY06	https://www.uniprot.org/uniprot/A0A1V1UY06.txt	Brevundimonas sp. SH203	GAW40740	https://www.ebi.ac.uk/ena/browser/api/summary/GAW40740	GAW40740.1	GGDEF
Caulobacterales	A0A1V1UYF2	https://www.uniprot.org/uniprot/A0A1V1UYF2.txt	Brevundimonas sp. SH203	GAW40856	https://www.ebi.ac.uk/ena/browser/api/summary/GAW40856	GAW40856.1	GGDEF
Caulobacterales	A0A1V1UYQ2	https://www.uniprot.org/uniprot/A0A1V1UYQ2.txt	Brevundimonas sp. SH203	GAW41017	https://www.ebi.ac.uk/ena/browser/api/summary/GAW41017	GAW41017.1	GGDEF
Caulobacterales	A0A2D2ATQ8	https://www.uniprot.org/uniprot/A0A2D2ATQ8.txt	Caulobacter mirabilis	ATQ41379	https://www.ebi.ac.uk/ena/browser/api/summary/ATQ41379	ATQ41379.1	GGDEF
Caulobacterales	A0A2D2AXB1	https://www.uniprot.org/uniprot/A0A2D2AXB1.txt	Caulobacter mirabilis	ATQ42654	https://www.ebi.ac.uk/ena/browser/api/summary/ATQ42654	ATQ42654.1	GGDEF
Caulobacterales	A0A2D2AYG2	https://www.uniprot.org/uniprot/A0A2D2AYG2.txt	Caulobacter mirabilis	ATQ43032	https://www.ebi.ac.uk/ena/browser/api/summary/ATQ43032	ATQ43032.1	GGDEF
Caulobacterales	A0A2D2AYV6	https://www.uniprot.org/uniprot/A0A2D2AYV6.txt	Caulobacter mirabilis	ATQ43164	https://www.ebi.ac.uk/ena/browser/api/summary/ATQ43164	ATQ43164.1	GGDEF
Caulobacterales	A0A2R7L9Y5	https://www.uniprot.org/uniprot/A0A2R7L9Y5.txt	Caulobacter sp. HMWF025	PTT06482	https://www.ebi.ac.uk/ena/browser/api/summary/PTT06482	PTT06482.1	GGDEF
Caulobacterales	A0A2R7LFB6	https://www.uniprot.org/uniprot/A0A2R7LFB6.txt	Caulobacter sp. HMWF025	PTT08339	https://www.ebi.ac.uk/ena/browser/api/summary/PTT08339	PTT08339.1	GGDEF
Caulobacterales	A0A2R7LK52	https://www.uniprot.org/uniprot/A0A2R7LK52.txt	Caulobacter sp. HMWF025	PTT09992	https://www.ebi.ac.uk/ena/browser/api/summary/PTT09992	PTT09992.1	GGDEF
Caulobacterales	A0A2R7LK54	https://www.uniprot.org/uniprot/A0A2R7LK54.txt	Caulobacter sp. HMWF025	PTT09995	https://www.ebi.ac.uk/ena/browser/api/summary/PTT09995	PTT09995.1	GGDEF
Caulobacterales	A0A2S8VTA0	https://www.uniprot.org/uniprot/A0A2S8VTA0.txt	Brevundimonas sp. MYb31	PQZ75069	https://www.ebi.ac.uk/ena/browser/api/summary/PQZ75069	PQZ75069.1	GGDEF
Caulobacterales	A0A2S8W6K7	https://www.uniprot.org/uniprot/A0A2S8W6K7.txt	Brevundimonas sp. MYb31	PQZ81800	https://www.ebi.ac.uk/ena/browser/api/summary/PQZ81800	PQZ81800.1	GGDEF
Caulobacterales	A0A2S8W6M3	https://www.uniprot.org/uniprot/A0A2S8W6M3.txt	Brevundimonas sp. MYb31	PQZ81834	https://www.ebi.ac.uk/ena/browser/api/summary/PQZ81834	PQZ81834.1	GGDEF
Caulobacterales	A0A2S8W838	https://www.uniprot.org/uniprot/A0A2S8W838.txt	Brevundimonas sp. MYb31	PQZ83141	https://www.ebi.ac.uk/ena/browser/api/summary/PQZ83141	PQZ83141.1	GGDEF
Caulobacterales	A0A2S8W879	https://www.uniprot.org/uniprot/A0A2S8W879.txt	Brevundimonas sp. MYb31	PQZ83200	https://www.ebi.ac.uk/ena/browser/api/summary/PQZ83200	PQZ83200.1	GGDEF
Caulobacterales	A0A2Z3HLS0	https://www.uniprot.org/uniprot/A0A2Z3HLS0.txt	Phenylobacterium parvum	AWM77443	https://www.ebi.ac.uk/ena/browser/api/summary/AWM77443	AWM77443.1	GGDEF
Caulobacterales	A0A2Z3HP98	https://www.uniprot.org/uniprot/A0A2Z3HP98.txt	Phenylobacterium parvum	AWM77577	https://www.ebi.ac.uk/ena/browser/api/summary/AWM77577	AWM77577.1	GGDEF
Caulobacterales	A0A2Z3HWK1	https://www.uniprot.org/uniprot/A0A2Z3HWK1.txt	Phenylobacterium parvum	AWM77199	https://www.ebi.ac.uk/ena/browser/api/summary/AWM77199	AWM77199.1	GGDEF
Caulobacterales	A0A2Z3I1H8	https://www.uniprot.org/uniprot/A0A2Z3I1H8.txt	Phenylobacterium parvum	AWM78819	https://www.ebi.ac.uk/ena/browser/api/summary/AWM78819	AWM78819.1	GGDEF
Caulobacterales	A0A328AK38	https://www.uniprot.org/uniprot/A0A328AK38.txt	Phenylobacterium soli	RAK53764	https://www.ebi.ac.uk/ena/browser/api/summary/RAK53764	RAK53764.1	GGDEF
Caulobacterales	A0A328ALF4	https://www.uniprot.org/uniprot/A0A328ALF4.txt	Phenylobacterium soli	RAK55291	https://www.ebi.ac.uk/ena/browser/api/summary/RAK55291	RAK55291.1	GGDEF
Caulobacterales	A0A328ANI8	https://www.uniprot.org/uniprot/A0A328ANI8.txt	Phenylobacterium soli	RAK55446	https://www.ebi.ac.uk/ena/browser/api/summary/RAK55446	RAK55446.1	GGDEF
Caulobacterales	A0A328ANV7	https://www.uniprot.org/uniprot/A0A328ANV7.txt	Phenylobacterium soli	PS50887	https://www.ebi.ac.uk/ena/browser/api/summary/PS50887	RAK56045.1	GGDEF
Caulobacterales	A0A328ANX8	https://www.uniprot.org/uniprot/A0A328ANX8.txt	Phenylobacterium soli	RAK55566	https://www.ebi.ac.uk/ena/browser/api/summary/RAK55566	RAK55566.1	GGDEF
Caulobacterales	A0A328A9G6	https://www.uniprot.org/uniprot/A0A328A9G6.txt	Phenylobacterium deserti	RAK51007	https://www.ebi.ac.uk/ena/browser/api/summary/RAK51007	RAK51007.1	GGDEF
Caulobacterales	A0A328ABA8	https://www.uniprot.org/uniprot/A0A328ABA8.txt	Phenylobacterium deserti	RAK52073	https://www.ebi.ac.uk/ena/browser/api/summary/RAK52073	RAK52073.1	GGDEF
Caulobacterales	A0A328AC03	https://www.uniprot.org/uniprot/A0A328AC03.txt	Phenylobacterium deserti	RAK50884	https://www.ebi.ac.uk/ena/browser/api/summary/RAK50884	RAK50884.1	GGDEF
Caulobacterales	A0A328AR55	https://www.uniprot.org/uniprot/A0A328AR55.txt	Phenylobacterium deserti	RAK57512	https://www.ebi.ac.uk/ena/browser/api/summary/RAK57512	RAK57512.1	GGDEF
Caulobacterales	A0A328AX42	https://www.uniprot.org/uniprot/A0A328AX42.txt	Phenylobacterium hankyongense	RAK59219	https://www.ebi.ac.uk/ena/browser/api/summary/RAK59219	RAK59219.1	GGDEF
Caulobacterales	A0A328B3H1	https://www.uniprot.org/uniprot/A0A328B3H1.txt	Phenylobacterium hankyongense	RAK61439	https://www.ebi.ac.uk/ena/browser/api/summary/RAK61439	RAK61439.1	GGDEF
Caulobacterales	A0A328B5P1	https://www.uniprot.org/uniprot/A0A328B5P1.txt	Phenylobacterium hankyongense	RAK61194	https://www.ebi.ac.uk/ena/browser/api/summary/RAK61194	RAK61194.1	GGDEF
Caulobacterales	A0A328B939	https://www.uniprot.org/uniprot/A0A328B939.txt	Phenylobacterium hankyongense	RAK61538	https://www.ebi.ac.uk/ena/browser/api/summary/RAK61538	RAK61538.1	GGDEF
Caulobacterales	A0A328BLA5	https://www.uniprot.org/uniprot/A0A328BLA5.txt	Phenylobacterium kunshanense	RAK67221	https://www.ebi.ac.uk/ena/browser/api/summary/RAK67221	RAK67221.1	GGDEF
Caulobacterales	A0A328BP40	https://www.uniprot.org/uniprot/A0A328BP40.txt	Phenylobacterium kunshanense	RAK68863	https://www.ebi.ac.uk/ena/browser/api/summary/RAK68863	RAK68863.1	GGDEF
Caulobacterales	A0A328BQX8	https://www.uniprot.org/uniprot/A0A328BQX8.txt	Phenylobacterium kunshanense	RAK69029	https://www.ebi.ac.uk/ena/browser/api/summary/RAK69029	RAK69029.1	GGDEF
Caulobacterales	A0A328BT28	https://www.uniprot.org/uniprot/A0A328BT28.txt	Phenylobacterium kunshanense	RAK69166	https://www.ebi.ac.uk/ena/browser/api/summary/RAK69166	RAK69166.1	GGDEF
Caulobacterales	B0SVJ7	https://www.uniprot.org/uniprot/B0SVJ7.txt	Caulobacter sp. (strain K31)	ABZ70036	https://www.ebi.ac.uk/ena/browser/api/summary/ABZ70036	ABZ70036.1	GGDEF
Caulobacterales	B0SY88	https://www.uniprot.org/uniprot/B0SY88.txt	Caulobacter sp. (strain K31)	ABZ71835	https://www.ebi.ac.uk/ena/browser/api/summary/ABZ71835	ABZ71835.1	GGDEF
Caulobacterales	B0SYC8	https://www.uniprot.org/uniprot/B0SYC8.txt	Caulobacter sp. (strain K31)	ABZ71875	https://www.ebi.ac.uk/ena/browser/api/summary/ABZ71875	ABZ71875.1	GGDEF
Caulobacterales	B0T0I1	https://www.uniprot.org/uniprot/B0T0I1.txt	Caulobacter sp. (strain K31)	ABZ70627	https://www.ebi.ac.uk/ena/browser/api/summary/ABZ70627	ABZ70627.1	GGDEF
Caulobacterales	B4R954	https://www.uniprot.org/uniprot/B4R954.txt	Phenylobacterium zucineum (strain HLK1)	ACG77724	https://www.ebi.ac.uk/ena/browser/api/summary/ACG77724	ACG77724.1	GGDEF
Caulobacterales	B4RAX8	https://www.uniprot.org/uniprot/B4RAX8.txt	Phenylobacterium zucineum (strain HLK1)	ACG78029	https://www.ebi.ac.uk/ena/browser/api/summary/ACG78029	ACG78029.1	GGDEF
Caulobacterales	B4RB52	https://www.uniprot.org/uniprot/B4RB52.txt	Phenylobacterium zucineum (strain HLK1)	ACG79697	https://www.ebi.ac.uk/ena/browser/api/summary/ACG79697	ACG79697.1	GGDEF
Caulobacterales	B4RBS6	https://www.uniprot.org/uniprot/B4RBS6.txt	Phenylobacterium zucineum (strain HLK1)	ACG78123	https://www.ebi.ac.uk/ena/browser/api/summary/ACG78123	ACG78123.1	GGDEF
Caulobacterales	D9QFS8	https://www.uniprot.org/uniprot/D9QFS8.txt	Brevundimonas subvibrioides (strain ATCC 15264 _ DSM 4735 _ LMG 14903 _NBRC 16000 _ CB 81) (Caulobacter subvibrioides)	ADL00642	https://www.ebi.ac.uk/ena/browser/api/summary/ADL00642	ADL00642.1	GGDEF
Caulobacterales	D9QHC0	https://www.uniprot.org/uniprot/D9QHC0.txt	Brevundimonas subvibrioides (strain ATCC 15264 _ DSM 4735 _ LMG 14903 _NBRC 16000 _ CB 81) (Caulobacter subvibrioides)	ADL01086	https://www.ebi.ac.uk/ena/browser/api/summary/ADL01086	ADL01086.1	GGDEF
Caulobacterales	D9QJB8	https://www.uniprot.org/uniprot/D9QJB8.txt	Brevundimonas subvibrioides (strain ATCC 15264 _ DSM 4735 _ LMG 14903 _NBRC 16000 _ CB 81) (Caulobacter subvibrioides)	ADL01479	https://www.ebi.ac.uk/ena/browser/api/summary/ADL01479	ADL01479.1	GGDEF
Caulobacterales	D9QK97	https://www.uniprot.org/uniprot/D9QK97.txt	Brevundimonas subvibrioides (strain ATCC 15264 _ DSM 4735 _ LMG 14903 _NBRC 16000 _ CB 81) (Caulobacter subvibrioides)	ADL01682	https://www.ebi.ac.uk/ena/browser/api/summary/ADL01682	ADL01682.1	GGDEF
Caulobacterales	E8RSD9	https://www.uniprot.org/uniprot/E8RSD9.txt	Asticcacaulis excentricus (strain ATCC 15261 _ DSM 4724 _ VKM B-1370 _ CB48)	ADU14410	https://www.ebi.ac.uk/ena/browser/api/summary/ADU14410	ADU14410.1	GGDEF
Caulobacterales	E8RSP9	https://www.uniprot.org/uniprot/E8RSP9.txt	Asticcacaulis excentricus (strain ATCC 15261 _ DSM 4724 _ VKM B-1370 _ CB48)	ADU14520	https://www.ebi.ac.uk/ena/browser/api/summary/ADU14520	ADU14520.1	GGDEF
Caulobacterales	E8RTF5	https://www.uniprot.org/uniprot/E8RTF5.txt	Asticcacaulis excentricus (strain ATCC 15261 _ DSM 4724 _ VKM B-1370 _ CB48)	ADU14776	https://www.ebi.ac.uk/ena/browser/api/summary/ADU14776	ADU14776.1	GGDEF
Caulobacterales	E8RUZ0	https://www.uniprot.org/uniprot/E8RUZ0.txt	Asticcacaulis excentricus (strain ATCC 15261 _ DSM 4724 _ VKM B-1370 _ CB48)	ADU14190	https://www.ebi.ac.uk/ena/browser/api/summary/ADU14190	ADU14190.1	GGDEF
Caulobacterales	F4QPT8	https://www.uniprot.org/uniprot/F4QPT8.txt	Asticcacaulis biprosthecum C19	EGF90225	https://www.ebi.ac.uk/ena/browser/api/summary/EGF90225	EGF90225.1	GGDEF
Caulobacterales	F4QQD3	https://www.uniprot.org/uniprot/F4QQD3.txt	Asticcacaulis biprosthecum C19	EGF90420	https://www.ebi.ac.uk/ena/browser/api/summary/EGF90420	EGF90420.1	GGDEF
Caulobacterales	F4QQU3	https://www.uniprot.org/uniprot/F4QQU3.txt	Asticcacaulis biprosthecum C19	EGF90580	https://www.ebi.ac.uk/ena/browser/api/summary/EGF90580	EGF90580.1	GGDEF
Caulobacterales	Q9A3Q4	https://www.uniprot.org/uniprot/Q9A3Q4.txt	Caulobacter vibrioides (strain ATCC 19089 _ CB15) (Caulobacter crescentus)	PS50883	https://www.ebi.ac.uk/ena/browser/api/summary/PS50883	AAK25110.1	EAL
Caulobacterales	Q9AA96	https://www.uniprot.org/uniprot/Q9AA96.txt	Caulobacter vibrioides (strain ATCC 19089 _ CB15) (Caulobacter crescentus)	PS50883	https://www.ebi.ac.uk/ena/browser/api/summary/PS50883	AAK22695.1	EAL
Caulobacterales	B8GZM2	https://www.uniprot.org/uniprot/B8GZM2.txt	Caulobacter vibrioides (strain NA1000 _ CB15N) (Caulobacter crescentus)	NA	https://www.ebi.ac.uk/ena/browser/api/summary/NA	ACL96011.1	GGDEF
Caulobacterales	Q9A5I5	https://www.uniprot.org/uniprot/Q9A5I5.txt	Caulobacter vibrioides (strain ATCC 19089 _ CB15) (Caulobacter crescentus)	NA	https://www.ebi.ac.uk/ena/browser/api/summary/NA	AAA87378.1	GGDEF
Caulobacterales	Q9ABX9	https://www.uniprot.org/uniprot/Q9ABX9.txt	Caulobacter vibrioides (strain ATCC 19089 _ CB15) (Caulobacter crescentus)	NA	https://www.ebi.ac.uk/ena/browser/api/summary/NA	AAK22078.1	GGDEF_EAL
Caulobacterales	A0A0V2FDL7	https://www.uniprot.org/uniprot/A0A0V2FDL7.txt	Caulobacter vibrioides (Caulobacter crescentus)	KSB90604	https://www.ebi.ac.uk/ena/browser/api/summary/KSB90604	KSB90604.1	EAL
Caulobacterales	A0A0V2FCQ9	https://www.uniprot.org/uniprot/A0A0V2FCQ9.txt	Caulobacter vibrioides (Caulobacter crescentus)	KSB90320	https://www.ebi.ac.uk/ena/browser/api/summary/KSB90320	KSB90320.1	EAL
Caulobacterales	A0A0V2FC49	https://www.uniprot.org/uniprot/A0A0V2FC49.txt	Caulobacter vibrioides (Caulobacter crescentus)	KSB89944	https://www.ebi.ac.uk/ena/browser/api/summary/KSB89944	KSB89944.1	GGDEF
Caulobacterales	A0A0V2FAY1	https://www.uniprot.org/uniprot/A0A0V2FAY1.txt	Caulobacter vibrioides (Caulobacter crescentus)	KSB89689	https://www.ebi.ac.uk/ena/browser/api/summary/KSB89689	KSB89689.1	GGDEF_EAL
Caulobacterales	A0A0V2FAZ8	https://www.uniprot.org/uniprot/A0A0V2FAZ8.txt	Caulobacter vibrioides (Caulobacter crescentus)	KSB89679	https://www.ebi.ac.uk/ena/browser/api/summary/KSB89679	KSB89679.1	GGDEF
Caulobacterales	A0A0V2FAE9	https://www.uniprot.org/uniprot/A0A0V2FAE9.txt	Caulobacter vibrioides (Caulobacter crescentus)	KSB89497	https://www.ebi.ac.uk/ena/browser/api/summary/KSB89497	KSB89497.1	GGDEF
Caulobacterales	A0A0V2F825	https://www.uniprot.org/uniprot/A0A0V2F825.txt	Caulobacter vibrioides (Caulobacter crescentus)	KSB88655	https://www.ebi.ac.uk/ena/browser/api/summary/KSB88655	KSB88655.1	GGDEF_EAL
Caulobacterales	U2YU12	https://www.uniprot.org/uniprot/U2YU12.txt	Brevundimonas abyssalis TAR-001	GAD58961	https://www.ebi.ac.uk/ena/browser/api/summary/GAD58961	GAD58961.1	GGDEF
Caulobacterales	U2ZHD7	https://www.uniprot.org/uniprot/U2ZHD7.txt	Brevundimonas abyssalis TAR-001	GAD60537	https://www.ebi.ac.uk/ena/browser/api/summary/GAD60537	GAD60537.1	GGDEF
Caulobacterales	U3AJX4	https://www.uniprot.org/uniprot/U3AJX4.txt	Brevundimonas abyssalis TAR-001	GAD57969	https://www.ebi.ac.uk/ena/browser/api/summary/GAD57969	GAD57969.1	GGDEF
Caulobacterales	U3ANN8	https://www.uniprot.org/uniprot/U3ANN8.txt	Brevundimonas abyssalis TAR-001	GAD59314	https://www.ebi.ac.uk/ena/browser/api/summary/GAD59314	GAD59314.1	GGDEF
Caulobacterales	V4NPL0	https://www.uniprot.org/uniprot/V4NPL0.txt	Asticcacaulis sp. YBE204	ESQ77004	https://www.ebi.ac.uk/ena/browser/api/summary/ESQ77004	ESQ77004.1	GGDEF
Caulobacterales	V4NUW5	https://www.uniprot.org/uniprot/V4NUW5.txt	Asticcacaulis sp. YBE204	ESQ78774	https://www.ebi.ac.uk/ena/browser/api/summary/ESQ78774	ESQ78774.1	GGDEF
Caulobacterales	V4QD13	https://www.uniprot.org/uniprot/V4QD13.txt	Asticcacaulis sp. YBE204	ESQ77063	https://www.ebi.ac.uk/ena/browser/api/summary/ESQ77063	ESQ77063.1	GGDEF
Caulobacterales	V4QG84	https://www.uniprot.org/uniprot/V4QG84.txt	Asticcacaulis sp. YBE204	PS50887	https://www.ebi.ac.uk/ena/browser/api/summary/PS50887	ESQ78198.1	GGDEF
Caulobacterales	V4QN28	https://www.uniprot.org/uniprot/V4QN28.txt	Asticcacaulis sp. YBE204	PS50887	https://www.ebi.ac.uk/ena/browser/api/summary/PS50887	ESQ80583.1	GGDEF
Caulobacterales	V4NTD0	https://www.uniprot.org/uniprot/V4NTD0.txt	Asticcacaulis benevestitus DSM 16100 = ATCC BAA-896	PS50887	https://www.ebi.ac.uk/ena/browser/api/summary/PS50887	ESQ78269.1	GGDEF
Caulobacterales	V4P185	https://www.uniprot.org/uniprot/V4P185.txt	Asticcacaulis benevestitus DSM 16100 = ATCC BAA-896	PS50887	https://www.ebi.ac.uk/ena/browser/api/summary/PS50887	ESQ81901.1	GGDEF
Caulobacterales	V4PXU6	https://www.uniprot.org/uniprot/V4PXU6.txt	Asticcacaulis benevestitus DSM 16100 = ATCC BAA-896	PS50887	https://www.ebi.ac.uk/ena/browser/api/summary/PS50887	ESQ93191.1	GGDEF
Caulobacterales	V4Q3J2	https://www.uniprot.org/uniprot/V4Q3J2.txt	Asticcacaulis benevestitus DSM 16100 = ATCC BAA-896	PS50887	https://www.ebi.ac.uk/ena/browser/api/summary/PS50887	ESQ94259.1	GGDEF
Caulobacterales	V4RD28	https://www.uniprot.org/uniprot/V4RD28.txt	Asticcacaulis benevestitus DSM 16100 = ATCC BAA-896	PS50887	https://www.ebi.ac.uk/ena/browser/api/summary/PS50887	ESQ89308.1	GGDEF
Caulobacterales	V4RRP6	https://www.uniprot.org/uniprot/V4RRP6.txt	Asticcacaulis benevestitus DSM 16100 = ATCC BAA-896	ESQ93873	https://www.ebi.ac.uk/ena/browser/api/summary/ESQ93873	ESQ93873.1	GGDEF
Caulobacterales	V4RT17	https://www.uniprot.org/uniprot/V4RT17.txt	Asticcacaulis benevestitus DSM 16100 = ATCC BAA-896	ESQ94313	https://www.ebi.ac.uk/ena/browser/api/summary/ESQ94313	ESQ94313.1	GGDEF
Caulobacterales	A0A0N0K3V8	https://www.uniprot.org/uniprot/A0A0N0K3V8.txt	Brevundimonas sp. AAP58	KPF78776	https://www.ebi.ac.uk/ena/browser/api/summary/KPF78776	KPF78776.1	EAL
Caulobacterales	A0A0N0K4A5	https://www.uniprot.org/uniprot/A0A0N0K4A5.txt	Brevundimonas sp. AAP58	KPF79665	https://www.ebi.ac.uk/ena/browser/api/summary/KPF79665	KPF79665.1	EAL
Caulobacterales	A0A0N1BL18	https://www.uniprot.org/uniprot/A0A0N1BL18.txt	Brevundimonas sp. AAP58	KPF80879	https://www.ebi.ac.uk/ena/browser/api/summary/KPF80879	KPF80879.1	EAL
Caulobacterales	A0A0Q5V254	https://www.uniprot.org/uniprot/A0A0Q5V254.txt	Brevundimonas sp. Leaf363	KQS55619	https://www.ebi.ac.uk/ena/browser/api/summary/KQS55619	KQS55619.1	EAL
Caulobacterales	A0A0Q5V3W5	https://www.uniprot.org/uniprot/A0A0Q5V3W5.txt	Brevundimonas sp. Leaf363	KQS56151	https://www.ebi.ac.uk/ena/browser/api/summary/KQS56151	KQS56151.1	EAL
Caulobacterales	A0A0Q5VAM3	https://www.uniprot.org/uniprot/A0A0Q5VAM3.txt	Brevundimonas sp. Leaf363	KQS53898	https://www.ebi.ac.uk/ena/browser/api/summary/KQS53898	KQS53898.1	EAL
Caulobacterales	A0A0Q7DCR9	https://www.uniprot.org/uniprot/A0A0Q7DCR9.txt	Phenylobacterium sp. Root1277	PS50883	https://www.ebi.ac.uk/ena/browser/api/summary/PS50883	KQW70461.1	EAL
Caulobacterales	A0A0Q7DHP6	https://www.uniprot.org/uniprot/A0A0Q7DHP6.txt	Phenylobacterium sp. Root1277	KQW70999	https://www.ebi.ac.uk/ena/browser/api/summary/KQW70999	KQW70999.1	EAL
Caulobacterales	A0A0Q7E6H7	https://www.uniprot.org/uniprot/A0A0Q7E6H7.txt	Brevundimonas sp. Root1279	KQW80928	https://www.ebi.ac.uk/ena/browser/api/summary/KQW80928	KQW80928.1	EAL
Caulobacterales	A0A0Q7EHG9	https://www.uniprot.org/uniprot/A0A0Q7EHG9.txt	Brevundimonas sp. Root1279	PS50883	https://www.ebi.ac.uk/ena/browser/api/summary/PS50883	KQW83882.1	EAL
Caulobacterales	A0A0Q7R6E9	https://www.uniprot.org/uniprot/A0A0Q7R6E9.txt	Brevundimonas sp. Root1423	SAAS00924638	https://www.ebi.ac.uk/ena/browser/api/summary/SAAS00924638	KQY66778.1	EAL
Caulobacterales	A0A0Q7SPQ3	https://www.uniprot.org/uniprot/A0A0Q7SPQ3.txt	Brevundimonas sp. Root1423	KQY84596	https://www.ebi.ac.uk/ena/browser/api/summary/KQY84596	KQY84596.1	EAL
Caulobacterales	A0A0Q7SZX5	https://www.uniprot.org/uniprot/A0A0Q7SZX5.txt	Brevundimonas sp. Root1423	KQY93670	https://www.ebi.ac.uk/ena/browser/api/summary/KQY93670	KQY93670.1	EAL
Caulobacterales	A0A1B1AEX0	https://www.uniprot.org/uniprot/A0A1B1AEX0.txt	Caulobacteraceae bacterium OTSz_A_272	PS50883	https://www.ebi.ac.uk/ena/browser/api/summary/PS50883	ANP45109.1	EAL
Caulobacterales	A0A1G4RVS0	https://www.uniprot.org/uniprot/A0A1G4RVS0.txt	Asticcacaulis taihuensis	SCW60817	https://www.ebi.ac.uk/ena/browser/api/summary/SCW60817	SCW60817.1	EAL
Caulobacterales	A0A1G4SJP4	https://www.uniprot.org/uniprot/A0A1G4SJP4.txt	Asticcacaulis taihuensis	SCW68735	https://www.ebi.ac.uk/ena/browser/api/summary/SCW68735	SCW68735.1	EAL
Caulobacterales	A0A1G4SSP8	https://www.uniprot.org/uniprot/A0A1G4SSP8.txt	Asticcacaulis taihuensis	SCW72200	https://www.ebi.ac.uk/ena/browser/api/summary/SCW72200	SCW72200.1	EAL
Caulobacterales	A0A1G4SUL6	https://www.uniprot.org/uniprot/A0A1G4SUL6.txt	Asticcacaulis taihuensis	SAAS00924638	https://www.ebi.ac.uk/ena/browser/api/summary/SAAS00924638	SCW72766.1	EAL
Caulobacterales	A0A1I6T1Q0	https://www.uniprot.org/uniprot/A0A1I6T1Q0.txt	Brevundimonas viscosa	SFS83194	https://www.ebi.ac.uk/ena/browser/api/summary/SFS83194	SFS83194.1	EAL
Caulobacterales	A0A1I6TGL1	https://www.uniprot.org/uniprot/A0A1I6TGL1.txt	Brevundimonas viscosa	SAAS00924638	https://www.ebi.ac.uk/ena/browser/api/summary/SAAS00924638	SFS88320.1	EAL
Caulobacterales	A0A1V1UY80	https://www.uniprot.org/uniprot/A0A1V1UY80.txt	Brevundimonas sp. SH203	GAW40818	https://www.ebi.ac.uk/ena/browser/api/summary/GAW40818	GAW40818.1	EAL
Caulobacterales	A0A1V1UYB7	https://www.uniprot.org/uniprot/A0A1V1UYB7.txt	Brevundimonas sp. SH203	GAW40631	https://www.ebi.ac.uk/ena/browser/api/summary/GAW40631	GAW40631.1	EAL
Caulobacterales	A0A1V1UYT3	https://www.uniprot.org/uniprot/A0A1V1UYT3.txt	Brevundimonas sp. SH203	GAW41045	https://www.ebi.ac.uk/ena/browser/api/summary/GAW41045	GAW41045.1	EAL
Caulobacterales	A0A2D2B215	https://www.uniprot.org/uniprot/A0A2D2B215.txt	Caulobacter mirabilis	ATQ44310	https://www.ebi.ac.uk/ena/browser/api/summary/ATQ44310	ATQ44310.1	EAL
Caulobacterales	A0A2R7L4Y1	https://www.uniprot.org/uniprot/A0A2R7L4Y1.txt	Caulobacter sp. HMWF025	PTT04732	https://www.ebi.ac.uk/ena/browser/api/summary/PTT04732	PTT04732.1	EAL
Caulobacterales	A0A2R7LGS5	https://www.uniprot.org/uniprot/A0A2R7LGS5.txt	Caulobacter sp. HMWF025	PTT08663	https://www.ebi.ac.uk/ena/browser/api/summary/PTT08663	PTT08663.1	EAL
Caulobacterales	A0A2S8W8D6	https://www.uniprot.org/uniprot/A0A2S8W8D6.txt	Brevundimonas sp. MYb31	PQZ83278	https://www.ebi.ac.uk/ena/browser/api/summary/PQZ83278	PQZ83278.1	EAL
Caulobacterales	A0A2S8WB55	https://www.uniprot.org/uniprot/A0A2S8WB55.txt	Brevundimonas sp. MYb31	PQZ84183	https://www.ebi.ac.uk/ena/browser/api/summary/PQZ84183	PQZ84183.1	EAL
Caulobacterales	A0A2Z3HN60	https://www.uniprot.org/uniprot/A0A2Z3HN60.txt	Phenylobacterium parvum	AWM77913	https://www.ebi.ac.uk/ena/browser/api/summary/AWM77913	AWM77913.1	EAL
Caulobacterales	A0A2Z3HZ85	https://www.uniprot.org/uniprot/A0A2Z3HZ85.txt	Phenylobacterium parvum	AWM76514	https://www.ebi.ac.uk/ena/browser/api/summary/AWM76514	AWM76514.1	EAL
Caulobacterales	A0A328AEK0	https://www.uniprot.org/uniprot/A0A328AEK0.txt	Phenylobacterium soli	RAK53222	https://www.ebi.ac.uk/ena/browser/api/summary/RAK53222	RAK53222.1	EAL
Caulobacterales	A0A328AIN8	https://www.uniprot.org/uniprot/A0A328AIN8.txt	Phenylobacterium soli	RAK54692	https://www.ebi.ac.uk/ena/browser/api/summary/RAK54692	RAK54692.1	EAL
Caulobacterales	A0A328APK8	https://www.uniprot.org/uniprot/A0A328APK8.txt	Phenylobacterium deserti	RAK56527	https://www.ebi.ac.uk/ena/browser/api/summary/RAK56527	RAK56527.1	EAL
Caulobacterales	A0A328ARF4	https://www.uniprot.org/uniprot/A0A328ARF4.txt	Phenylobacterium deserti	RAK57623	https://www.ebi.ac.uk/ena/browser/api/summary/RAK57623	RAK57623.1	EAL
Caulobacterales	A0A328AVS0	https://www.uniprot.org/uniprot/A0A328AVS0.txt	Phenylobacterium hankyongense	RAK59180	https://www.ebi.ac.uk/ena/browser/api/summary/RAK59180	RAK59180.1	EAL
Caulobacterales	A0A328AY84	https://www.uniprot.org/uniprot/A0A328AY84.txt	Phenylobacterium hankyongense	RAK58564	https://www.ebi.ac.uk/ena/browser/api/summary/RAK58564	RAK58564.1	EAL
Caulobacterales	A0A328B8P3	https://www.uniprot.org/uniprot/A0A328B8P3.txt	Phenylobacterium kunshanense	RAK63722	https://www.ebi.ac.uk/ena/browser/api/summary/RAK63722	RAK63722.1	EAL
Caulobacterales	A0A328B8Q3	https://www.uniprot.org/uniprot/A0A328B8Q3.txt	Phenylobacterium kunshanense	RAK62134	https://www.ebi.ac.uk/ena/browser/api/summary/RAK62134	RAK62134.1	EAL
Caulobacterales	A0A328BDR4	https://www.uniprot.org/uniprot/A0A328BDR4.txt	Phenylobacterium kunshanense	RAK64889	https://www.ebi.ac.uk/ena/browser/api/summary/RAK64889	RAK64889.1	EAL
Caulobacterales	B0SUP5	https://www.uniprot.org/uniprot/B0SUP5.txt	Caulobacter sp. (strain K31)	ABZ69923	https://www.ebi.ac.uk/ena/browser/api/summary/ABZ69923	ABZ69923.1	EAL
Caulobacterales	B0SWV9	https://www.uniprot.org/uniprot/B0SWV9.txt	Caulobacter sp. (strain K31)	ABZ73167	https://www.ebi.ac.uk/ena/browser/api/summary/ABZ73167	ABZ73167.1	EAL
Caulobacterales	B0SZN1	https://www.uniprot.org/uniprot/B0SZN1.txt	Caulobacter sp. (strain K31)	ABZ70521	https://www.ebi.ac.uk/ena/browser/api/summary/ABZ70521	ABZ70521.1	EAL
Caulobacterales	B4RA62	https://www.uniprot.org/uniprot/B4RA62.txt	Phenylobacterium zucineum (strain HLK1)	PS50883	https://www.ebi.ac.uk/ena/browser/api/summary/PS50883	ACG79566.1	EAL
Caulobacterales	B4RGZ5	https://www.uniprot.org/uniprot/B4RGZ5.txt	Phenylobacterium zucineum (strain HLK1)	ACG77361	https://www.ebi.ac.uk/ena/browser/api/summary/ACG77361	ACG77361.1	EAL
Caulobacterales	D9QJ29	https://www.uniprot.org/uniprot/D9QJ29.txt	Brevundimonas subvibrioides (strain ATCC 15264 _ DSM 4735 _ LMG 14903 _NBRC 16000 _ CB 81) (Caulobacter subvibrioides)	SAAS00924638	https://www.ebi.ac.uk/ena/browser/api/summary/SAAS00924638	ADK99553.1	EAL
Caulobacterales	D9QJH8	https://www.uniprot.org/uniprot/D9QJH8.txt	Brevundimonas subvibrioides (strain ATCC 15264 _ DSM 4735 _ LMG 14903 _NBRC 16000 _ CB 81) (Caulobacter subvibrioides)	ADL01539	https://www.ebi.ac.uk/ena/browser/api/summary/ADL01539	ADL01539.1	EAL
Caulobacterales	D9QLM1	https://www.uniprot.org/uniprot/D9QLM1.txt	Brevundimonas subvibrioides (strain ATCC 15264 _ DSM 4735 _ LMG 14903 _NBRC 16000 _ CB 81) (Caulobacter subvibrioides)	ADL01915	https://www.ebi.ac.uk/ena/browser/api/summary/ADL01915	ADL01915.1	EAL
Caulobacterales	D9QNW4	https://www.uniprot.org/uniprot/D9QNW4.txt	Brevundimonas subvibrioides (strain ATCC 15264 _ DSM 4735 _ LMG 14903 _NBRC 16000 _ CB 81) (Caulobacter subvibrioides)	ADL00397	https://www.ebi.ac.uk/ena/browser/api/summary/ADL00397	ADL00397.1	EAL
Caulobacterales	E8RTT6	https://www.uniprot.org/uniprot/E8RTT6.txt	Asticcacaulis excentricus (strain ATCC 15261 _ DSM 4724 _ VKM B-1370 _ CB48)	ADU14907	https://www.ebi.ac.uk/ena/browser/api/summary/ADU14907	ADU14907.1	EAL
Caulobacterales	E8RTU5	https://www.uniprot.org/uniprot/E8RTU5.txt	Asticcacaulis excentricus (strain ATCC 15261 _ DSM 4724 _ VKM B-1370 _ CB48)	ADU14916	https://www.ebi.ac.uk/ena/browser/api/summary/ADU14916	ADU14916.1	EAL
Caulobacterales	E8RUK7	https://www.uniprot.org/uniprot/E8RUK7.txt	Asticcacaulis excentricus (strain ATCC 15261 _ DSM 4724 _ VKM B-1370 _ CB48)	ADU15132	https://www.ebi.ac.uk/ena/browser/api/summary/ADU15132	ADU15132.1	EAL
Caulobacterales	F4QN01	https://www.uniprot.org/uniprot/F4QN01.txt	Asticcacaulis biprosthecum C19	EGF91592	https://www.ebi.ac.uk/ena/browser/api/summary/EGF91592	EGF91592.1	EAL
Caulobacterales	F4QN38	https://www.uniprot.org/uniprot/F4QN38.txt	Asticcacaulis biprosthecum C19	SAAS00924638	https://www.ebi.ac.uk/ena/browser/api/summary/SAAS00924638	EGF91629.1	EAL
Caulobacterales	F4QS44	https://www.uniprot.org/uniprot/F4QS44.txt	Asticcacaulis biprosthecum C19	EGF89564	https://www.ebi.ac.uk/ena/browser/api/summary/EGF89564	EGF89564.1	EAL
Caulobacterales	A0A0V2F6Y9	https://www.uniprot.org/uniprot/A0A0V2F6Y9.txt	Caulobacter vibrioides (Caulobacter crescentus)	KSB88205	https://www.ebi.ac.uk/ena/browser/api/summary/KSB88205	KSB88205.1	GGDEF
Caulobacterales	A0A0V2F6T4	https://www.uniprot.org/uniprot/A0A0V2F6T4.txt	Caulobacter vibrioides (Caulobacter crescentus)	KSB88106	https://www.ebi.ac.uk/ena/browser/api/summary/KSB88106	KSB88106.1	GGDEF_EAL
Caulobacterales	A0A0V2F5C5	https://www.uniprot.org/uniprot/A0A0V2F5C5.txt	Caulobacter vibrioides (Caulobacter crescentus)	KSB87509	https://www.ebi.ac.uk/ena/browser/api/summary/KSB87509	KSB87509.1	GGDEF_EAL
Caulobacterales	A0A0H3CDG5	https://www.uniprot.org/uniprot/A0A0H3CDG5.txt	Caulobacter vibrioides (strain NA1000 _ CB15N) (Caulobacter crescentus)	ACL96972	https://www.ebi.ac.uk/ena/browser/api/summary/ACL96972	ACL96972.1	GGDEF_EAL
Caulobacterales	A0A0H3CCH8	https://www.uniprot.org/uniprot/A0A0H3CCH8.txt	Caulobacter vibrioides (strain NA1000 _ CB15N) (Caulobacter crescentus)	ACL96656	https://www.ebi.ac.uk/ena/browser/api/summary/ACL96656	ACL96656.1	GGDEF_EAL
Caulobacterales	A0A0H3C6Q5	https://www.uniprot.org/uniprot/A0A0H3C6Q5.txt	Caulobacter vibrioides (strain NA1000 _ CB15N) (Caulobacter crescentus)	ACL94405	https://www.ebi.ac.uk/ena/browser/api/summary/ACL94405	ACL94405.1	GGDEF_EAL
Caulobacterales	A0A0H3C6L0	https://www.uniprot.org/uniprot/A0A0H3C6L0.txt	Caulobacter vibrioides (strain NA1000 _ CB15N) (Caulobacter crescentus)	ACL94365	https://www.ebi.ac.uk/ena/browser/api/summary/ACL94365	ACL94365.1	GGDEF_EAL
Caulobacterales	A0A0H3C695	https://www.uniprot.org/uniprot/A0A0H3C695.txt	Caulobacter vibrioides (strain NA1000 _ CB15N) (Caulobacter crescentus)	ACL94242	https://www.ebi.ac.uk/ena/browser/api/summary/ACL94242	ACL94242.2	GGDEF_EAL
Caulobacterales	U2ZFG2	https://www.uniprot.org/uniprot/U2ZFG2.txt	Brevundimonas abyssalis TAR-001	GAD60215	https://www.ebi.ac.uk/ena/browser/api/summary/GAD60215	GAD60215.1	EAL
Caulobacterales	U3AT65	https://www.uniprot.org/uniprot/U3AT65.txt	Brevundimonas abyssalis TAR-001	GAD57918	https://www.ebi.ac.uk/ena/browser/api/summary/GAD57918	GAD57918.1	EAL
Caulobacterales	U3AXD6	https://www.uniprot.org/uniprot/U3AXD6.txt	Brevundimonas abyssalis TAR-001	PS50883	https://www.ebi.ac.uk/ena/browser/api/summary/PS50883	GAD59353.1	EAL
Caulobacterales	V4NR36	https://www.uniprot.org/uniprot/V4NR36.txt	Asticcacaulis sp. YBE204	SAAS00924638	https://www.ebi.ac.uk/ena/browser/api/summary/SAAS00924638	ESQ78416.1	EAL
Caulobacterales	V4NTS6	https://www.uniprot.org/uniprot/V4NTS6.txt	Asticcacaulis sp. YBE204	PS50883	https://www.ebi.ac.uk/ena/browser/api/summary/PS50883	ESQ78419.1	EAL
Caulobacterales	V4NW77	https://www.uniprot.org/uniprot/V4NW77.txt	Asticcacaulis sp. YBE204	PF00563	https://www.ebi.ac.uk/ena/browser/api/summary/PF00563	ESQ79204.1	EAL
Caulobacterales	V4NXZ3	https://www.uniprot.org/uniprot/V4NXZ3.txt	Asticcacaulis sp. YBE204	ESQ78000	https://www.ebi.ac.uk/ena/browser/api/summary/ESQ78000	ESQ78000.1	EAL
Caulobacterales	V4QIV8	https://www.uniprot.org/uniprot/V4QIV8.txt	Asticcacaulis sp. YBE204	PS50883	https://www.ebi.ac.uk/ena/browser/api/summary/PS50883	ESQ79098.1	EAL
Caulobacterales	V4P1A5	https://www.uniprot.org/uniprot/V4P1A5.txt	Asticcacaulis benevestitus DSM 16100 = ATCC BAA-896	PS50883	https://www.ebi.ac.uk/ena/browser/api/summary/PS50883	ESQ87777.1	EAL
Caulobacterales	V4PGS5	https://www.uniprot.org/uniprot/V4PGS5.txt	Asticcacaulis benevestitus DSM 16100 = ATCC BAA-896	ESQ86419	https://www.ebi.ac.uk/ena/browser/api/summary/ESQ86419	ESQ86419.1	EAL
Caulobacterales	V4Q1J2	https://www.uniprot.org/uniprot/V4Q1J2.txt	Asticcacaulis benevestitus DSM 16100 = ATCC BAA-896	PS50883	https://www.ebi.ac.uk/ena/browser/api/summary/PS50883	ESQ94516.1	EAL
Caulobacterales	V4Q326	https://www.uniprot.org/uniprot/V4Q326.txt	Asticcacaulis benevestitus DSM 16100 = ATCC BAA-896	SAAS00924638	https://www.ebi.ac.uk/ena/browser/api/summary/SAAS00924638	ESQ94069.1	EAL
Caulobacterales	V4Q821	https://www.uniprot.org/uniprot/V4Q821.txt	Asticcacaulis benevestitus DSM 16100 = ATCC BAA-896	PS50883	https://www.ebi.ac.uk/ena/browser/api/summary/PS50883	ESQ93995.1	EAL
Caulobacterales	A0A0N1BL18	https://www.uniprot.org/uniprot/A0A0N1BL18.txt	Brevundimonas sp. AAP58	KPF80879	https://www.ebi.ac.uk/ena/browser/api/summary/KPF80879	KPF80879.1	GGDEF_EAL
Caulobacterales	A0A0N1LMM2	https://www.uniprot.org/uniprot/A0A0N1LMM2.txt	Brevundimonas sp. AAP58	KPF84871	https://www.ebi.ac.uk/ena/browser/api/summary/KPF84871	KPF84871.1	GGDEF_EAL
Caulobacterales	A0A0Q5VBD5	https://www.uniprot.org/uniprot/A0A0Q5VBD5.txt	Brevundimonas sp. Leaf363	KQS53954	https://www.ebi.ac.uk/ena/browser/api/summary/KQS53954	KQS53954.1	GGDEF_EAL
Caulobacterales	A0A0Q7CWN7	https://www.uniprot.org/uniprot/A0A0Q7CWN7.txt	Phenylobacterium sp. Root1277	KQW69183	https://www.ebi.ac.uk/ena/browser/api/summary/KQW69183	KQW69183.1	GGDEF_EAL
Caulobacterales	A0A0Q7DEI1	https://www.uniprot.org/uniprot/A0A0Q7DEI1.txt	Phenylobacterium sp. Root1277	KQW71025	https://www.ebi.ac.uk/ena/browser/api/summary/KQW71025	KQW71025.1	GGDEF_EAL
Caulobacterales	A0A0Q7DP18	https://www.uniprot.org/uniprot/A0A0Q7DP18.txt	Phenylobacterium sp. Root1277	KQW73143	https://www.ebi.ac.uk/ena/browser/api/summary/KQW73143	KQW73143.1	GGDEF_EAL
Caulobacterales	A0A0Q7E0Z1	https://www.uniprot.org/uniprot/A0A0Q7E0Z1.txt	Brevundimonas sp. Root1279	KQW82914	https://www.ebi.ac.uk/ena/browser/api/summary/KQW82914	KQW82914.1	GGDEF_EAL
Caulobacterales	A0A0Q7EFG7	https://www.uniprot.org/uniprot/A0A0Q7EFG7.txt	Brevundimonas sp. Root1279	KQW82567	https://www.ebi.ac.uk/ena/browser/api/summary/KQW82567	KQW82567.1	GGDEF_EAL
Caulobacterales	A0A0Q7RWY7	https://www.uniprot.org/uniprot/A0A0Q7RWY7.txt	Brevundimonas sp. Root1423	KQY80486	https://www.ebi.ac.uk/ena/browser/api/summary/KQY80486	KQY80486.1	GGDEF_EAL
Caulobacterales	A0A0Q7SB27	https://www.uniprot.org/uniprot/A0A0Q7SB27.txt	Brevundimonas sp. Root1423	KQY84898	https://www.ebi.ac.uk/ena/browser/api/summary/KQY84898	KQY84898.1	GGDEF_EAL
Caulobacterales	A0A0Q7SRP8	https://www.uniprot.org/uniprot/A0A0Q7SRP8.txt	Brevundimonas sp. Root1423	KQY86311	https://www.ebi.ac.uk/ena/browser/api/summary/KQY86311	KQY86311.1	GGDEF_EAL
Caulobacterales	A0A0Q7SVP1	https://www.uniprot.org/uniprot/A0A0Q7SVP1.txt	Brevundimonas sp. Root1423	KQY88042	https://www.ebi.ac.uk/ena/browser/api/summary/KQY88042	KQY88042.1	GGDEF_EAL
Caulobacterales	A0A1B1AGD3	https://www.uniprot.org/uniprot/A0A1B1AGD3.txt	Caulobacteraceae bacterium OTSz_A_272	ANP45614	https://www.ebi.ac.uk/ena/browser/api/summary/ANP45614	ANP45614.1	GGDEF_EAL
Caulobacterales	A0A1B1AI96	https://www.uniprot.org/uniprot/A0A1B1AI96.txt	Caulobacteraceae bacterium OTSz_A_272	ANP46284	https://www.ebi.ac.uk/ena/browser/api/summary/ANP46284	ANP46284.1	GGDEF_EAL
Caulobacterales	A0A1B1AJL1	https://www.uniprot.org/uniprot/A0A1B1AJL1.txt	Caulobacteraceae bacterium OTSz_A_272	ANP46759	https://www.ebi.ac.uk/ena/browser/api/summary/ANP46759	ANP46759.1	GGDEF_EAL
Caulobacterales	A0A1B1AL58	https://www.uniprot.org/uniprot/A0A1B1AL58.txt	Caulobacteraceae bacterium OTSz_A_272	ANP47312	https://www.ebi.ac.uk/ena/browser/api/summary/ANP47312	ANP47312.1	GGDEF_EAL
Caulobacterales	A0A1B1AL85	https://www.uniprot.org/uniprot/A0A1B1AL85.txt	Caulobacteraceae bacterium OTSz_A_272	ANP47313	https://www.ebi.ac.uk/ena/browser/api/summary/ANP47313	ANP47313.1	GGDEF_EAL
Caulobacterales	A0A1G4PYR8	https://www.uniprot.org/uniprot/A0A1G4PYR8.txt	Asticcacaulis taihuensis	SCW37321	https://www.ebi.ac.uk/ena/browser/api/summary/SCW37321	SCW37321.1	GGDEF_EAL
Caulobacterales	A0A1G4Q087	https://www.uniprot.org/uniprot/A0A1G4Q087.txt	Asticcacaulis taihuensis	SCW37966	https://www.ebi.ac.uk/ena/browser/api/summary/SCW37966	SCW37966.1	GGDEF_EAL
Caulobacterales	A0A1G4RK67	https://www.uniprot.org/uniprot/A0A1G4RK67.txt	Asticcacaulis taihuensis	SCW57210	https://www.ebi.ac.uk/ena/browser/api/summary/SCW57210	SCW57210.1	GGDEF_EAL
Caulobacterales	A0A1G4RX37	https://www.uniprot.org/uniprot/A0A1G4RX37.txt	Asticcacaulis taihuensis	SCW61045	https://www.ebi.ac.uk/ena/browser/api/summary/SCW61045	SCW61045.1	GGDEF_EAL
Caulobacterales	A0A1G4SGQ8	https://www.uniprot.org/uniprot/A0A1G4SGQ8.txt	Asticcacaulis taihuensis	SCW67745	https://www.ebi.ac.uk/ena/browser/api/summary/SCW67745	SCW67745.1	GGDEF_EAL
Caulobacterales	A0A1G4SI32	https://www.uniprot.org/uniprot/A0A1G4SI32.txt	Asticcacaulis taihuensis	SCW68718	https://www.ebi.ac.uk/ena/browser/api/summary/SCW68718	SCW68718.1	GGDEF_EAL
Caulobacterales	A0A1G4SVD0	https://www.uniprot.org/uniprot/A0A1G4SVD0.txt	Asticcacaulis taihuensis	SCW73078	https://www.ebi.ac.uk/ena/browser/api/summary/SCW73078	SCW73078.1	GGDEF_EAL
Caulobacterales	A0A1G4TCC6	https://www.uniprot.org/uniprot/A0A1G4TCC6.txt	Asticcacaulis taihuensis	SCW79040	https://www.ebi.ac.uk/ena/browser/api/summary/SCW79040	SCW79040.1	GGDEF_EAL
Caulobacterales	A0A1G4TI10	https://www.uniprot.org/uniprot/A0A1G4TI10.txt	Asticcacaulis taihuensis	SCW80199	https://www.ebi.ac.uk/ena/browser/api/summary/SCW80199	SCW80199.1	GGDEF_EAL
Caulobacterales	A0A1G4TQQ1	https://www.uniprot.org/uniprot/A0A1G4TQQ1.txt	Asticcacaulis taihuensis	SCW83650	https://www.ebi.ac.uk/ena/browser/api/summary/SCW83650	SCW83650.1	GGDEF_EAL
Caulobacterales	A0A1I6QM59	https://www.uniprot.org/uniprot/A0A1I6QM59.txt	Brevundimonas viscosa	SFS53368	https://www.ebi.ac.uk/ena/browser/api/summary/SFS53368	SFS53368.1	GGDEF_EAL
Caulobacterales	A0A1V1UXN8	https://www.uniprot.org/uniprot/A0A1V1UXN8.txt	Brevundimonas sp. SH203	GAW40402	https://www.ebi.ac.uk/ena/browser/api/summary/GAW40402	GAW40402.1	GGDEF_EAL
Caulobacterales	A0A1V1UZU9	https://www.uniprot.org/uniprot/A0A1V1UZU9.txt	Brevundimonas sp. SH203	GAW41344	https://www.ebi.ac.uk/ena/browser/api/summary/GAW41344	GAW41344.1	GGDEF_EAL
Caulobacterales	A0A2D2B1U7	https://www.uniprot.org/uniprot/A0A2D2B1U7.txt	Caulobacter mirabilis	ATQ44239	https://www.ebi.ac.uk/ena/browser/api/summary/ATQ44239	ATQ44239.1	GGDEF_EAL
Caulobacterales	A0A2D2B338	https://www.uniprot.org/uniprot/A0A2D2B338.txt	Caulobacter mirabilis	ATQ44675	https://www.ebi.ac.uk/ena/browser/api/summary/ATQ44675	ATQ44675.1	GGDEF_EAL
Caulobacterales	A0A2R7L8N3	https://www.uniprot.org/uniprot/A0A2R7L8N3.txt	Caulobacter sp. HMWF025	PTT05530	https://www.ebi.ac.uk/ena/browser/api/summary/PTT05530	PTT05530.1	GGDEF_EAL
Caulobacterales	A0A2R7L956	https://www.uniprot.org/uniprot/A0A2R7L956.txt	Caulobacter sp. HMWF025	PTT06095	https://www.ebi.ac.uk/ena/browser/api/summary/PTT06095	PTT06095.1	GGDEF_EAL
Caulobacterales	A0A2R7LFX1	https://www.uniprot.org/uniprot/A0A2R7LFX1.txt	Caulobacter sp. HMWF025	PTT08373	https://www.ebi.ac.uk/ena/browser/api/summary/PTT08373	PTT08373.1	GGDEF_EAL
Caulobacterales	A0A2R7LIA0	https://www.uniprot.org/uniprot/A0A2R7LIA0.txt	Caulobacter sp. HMWF025	PTT08890	https://www.ebi.ac.uk/ena/browser/api/summary/PTT08890	PTT08890.1	GGDEF_EAL
Caulobacterales	A0A2R7LJS5	https://www.uniprot.org/uniprot/A0A2R7LJS5.txt	Caulobacter sp. HMWF025	PTT09786	https://www.ebi.ac.uk/ena/browser/api/summary/PTT09786	PTT09786.1	GGDEF_EAL
Caulobacterales	A0A2R7LM12	https://www.uniprot.org/uniprot/A0A2R7LM12.txt	Caulobacter sp. HMWF025	PTT10210	https://www.ebi.ac.uk/ena/browser/api/summary/PTT10210	PTT10210.1	GGDEF_EAL
Caulobacterales	A0A2R7LPF0	https://www.uniprot.org/uniprot/A0A2R7LPF0.txt	Caulobacter sp. HMWF025	PTT11090	https://www.ebi.ac.uk/ena/browser/api/summary/PTT11090	PTT11090.1	GGDEF_EAL
Caulobacterales	A0A2R7LPQ9	https://www.uniprot.org/uniprot/A0A2R7LPQ9.txt	Caulobacter sp. HMWF025	PTT11622	https://www.ebi.ac.uk/ena/browser/api/summary/PTT11622	PTT11622.1	GGDEF_EAL
Caulobacterales	A0A2R7LS38	https://www.uniprot.org/uniprot/A0A2R7LS38.txt	Caulobacter sp. HMWF025	PTT12482	https://www.ebi.ac.uk/ena/browser/api/summary/PTT12482	PTT12482.1	GGDEF_EAL
Caulobacterales	A0A2S8W2V9	https://www.uniprot.org/uniprot/A0A2S8W2V9.txt	Brevundimonas sp. MYb31	PQZ79670	https://www.ebi.ac.uk/ena/browser/api/summary/PQZ79670	PQZ79670.1	GGDEF_EAL
Caulobacterales	A0A2S8W947	https://www.uniprot.org/uniprot/A0A2S8W947.txt	Brevundimonas sp. MYb31	PQZ83591	https://www.ebi.ac.uk/ena/browser/api/summary/PQZ83591	PQZ83591.1	GGDEF_EAL
Caulobacterales	A0A2Z3HQN9	https://www.uniprot.org/uniprot/A0A2Z3HQN9.txt	Phenylobacterium parvum	AWM78117	https://www.ebi.ac.uk/ena/browser/api/summary/AWM78117	AWM78117.1	GGDEF_EAL
Caulobacterales	A0A328AHA9	https://www.uniprot.org/uniprot/A0A328AHA9.txt	Phenylobacterium soli	RAK53941	https://www.ebi.ac.uk/ena/browser/api/summary/RAK53941	RAK53941.1	GGDEF_EAL
Caulobacterales	A0A328AHC2	https://www.uniprot.org/uniprot/A0A328AHC2.txt	Phenylobacterium soli	RAK54192	https://www.ebi.ac.uk/ena/browser/api/summary/RAK54192	RAK54192.1	GGDEF_EAL
Caulobacterales	A0A328ANL1	https://www.uniprot.org/uniprot/A0A328ANL1.txt	Phenylobacterium soli	RAK55935	https://www.ebi.ac.uk/ena/browser/api/summary/RAK55935	RAK55935.1	GGDEF_EAL
Caulobacterales	A0A328ASP1	https://www.uniprot.org/uniprot/A0A328ASP1.txt	Phenylobacterium soli	RAK55938	https://www.ebi.ac.uk/ena/browser/api/summary/RAK55938	RAK55938.1	GGDEF_EAL
Caulobacterales	A0A328AP35	https://www.uniprot.org/uniprot/A0A328AP35.txt	Phenylobacterium deserti	RAK56763	https://www.ebi.ac.uk/ena/browser/api/summary/RAK56763	RAK56763.1	GGDEF_EAL
Caulobacterales	A0A328AW41	https://www.uniprot.org/uniprot/A0A328AW41.txt	Phenylobacterium deserti	RAK57784	https://www.ebi.ac.uk/ena/browser/api/summary/RAK57784	RAK57784.1	GGDEF_EAL
Caulobacterales	A0A328AZH8	https://www.uniprot.org/uniprot/A0A328AZH8.txt	Phenylobacterium hankyongense	RAK60049	https://www.ebi.ac.uk/ena/browser/api/summary/RAK60049	RAK60049.1	GGDEF_EAL
Caulobacterales	A0A328B016	https://www.uniprot.org/uniprot/A0A328B016.txt	Phenylobacterium hankyongense	RAK59885	https://www.ebi.ac.uk/ena/browser/api/summary/RAK59885	RAK59885.1	GGDEF_EAL
Caulobacterales	A0A328BCB2	https://www.uniprot.org/uniprot/A0A328BCB2.txt	Phenylobacterium kunshanense	RAK64305	https://www.ebi.ac.uk/ena/browser/api/summary/RAK64305	RAK64305.1	GGDEF_EAL
Caulobacterales	A0A328BI73	https://www.uniprot.org/uniprot/A0A328BI73.txt	Phenylobacterium kunshanense	RAK67182	https://www.ebi.ac.uk/ena/browser/api/summary/RAK67182	RAK67182.1	GGDEF_EAL
Caulobacterales	B0SUJ2	https://www.uniprot.org/uniprot/B0SUJ2.txt	Caulobacter sp. (strain K31)	ABZ69870	https://www.ebi.ac.uk/ena/browser/api/summary/ABZ69870	ABZ69870.1	GGDEF_EAL
Caulobacterales	B0SXM6	https://www.uniprot.org/uniprot/B0SXM6.txt	Caulobacter sp. (strain K31)	ABZ73238	https://www.ebi.ac.uk/ena/browser/api/summary/ABZ73238	ABZ73238.1	GGDEF_EAL
Caulobacterales	B0T0W5	https://www.uniprot.org/uniprot/B0T0W5.txt	Caulobacter sp. (strain K31)	ABZ73613	https://www.ebi.ac.uk/ena/browser/api/summary/ABZ73613	ABZ73613.1	GGDEF_EAL
Caulobacterales	B0T426	https://www.uniprot.org/uniprot/B0T426.txt	Caulobacter sp. (strain K31)	ABZ73910	https://www.ebi.ac.uk/ena/browser/api/summary/ABZ73910	ABZ73910.1	GGDEF_EAL
Caulobacterales	B4RDR5	https://www.uniprot.org/uniprot/B4RDR5.txt	Phenylobacterium zucineum (strain HLK1)	ACG76764	https://www.ebi.ac.uk/ena/browser/api/summary/ACG76764	ACG76764.1	GGDEF_EAL
Caulobacterales	B4REU2	https://www.uniprot.org/uniprot/B4REU2.txt	Phenylobacterium zucineum (strain HLK1)	ACG78618	https://www.ebi.ac.uk/ena/browser/api/summary/ACG78618	ACG78618.1	GGDEF_EAL
Caulobacterales	B4REX8	https://www.uniprot.org/uniprot/B4REX8.txt	Phenylobacterium zucineum (strain HLK1)	ACG76966	https://www.ebi.ac.uk/ena/browser/api/summary/ACG76966	ACG76966.1	GGDEF_EAL
Caulobacterales	D9QF18	https://www.uniprot.org/uniprot/D9QF18.txt	Brevundimonas subvibrioides (strain ATCC 15264 _ DSM 4735 _ LMG 14903 _NBRC 16000 _ CB 81) (Caulobacter subvibrioides)	ADL00503	https://www.ebi.ac.uk/ena/browser/api/summary/ADL00503	ADL00503.1	GGDEF_EAL
Caulobacterales	D9QMF5	https://www.uniprot.org/uniprot/D9QMF5.txt	Brevundimonas subvibrioides (strain ATCC 15264 _ DSM 4735 _ LMG 14903 _NBRC 16000 _ CB 81) (Caulobacter subvibrioides)	ADL00125	https://www.ebi.ac.uk/ena/browser/api/summary/ADL00125	ADL00125.1	GGDEF_EAL
Caulobacterales	D9QNS5	https://www.uniprot.org/uniprot/D9QNS5.txt	Brevundimonas subvibrioides (strain ATCC 15264 _ DSM 4735 _ LMG 14903 _NBRC 16000 _ CB 81) (Caulobacter subvibrioides)	ADL00358	https://www.ebi.ac.uk/ena/browser/api/summary/ADL00358	ADL00358.1	GGDEF_EAL
Caulobacterales	E8RLA3	https://www.uniprot.org/uniprot/E8RLA3.txt	Asticcacaulis excentricus (strain ATCC 15261 _ DSM 4724 _ VKM B-1370 _ CB48)	ADU12593	https://www.ebi.ac.uk/ena/browser/api/summary/ADU12593	ADU12593.1	GGDEF_EAL
Caulobacterales	E8RN83	https://www.uniprot.org/uniprot/E8RN83.txt	Asticcacaulis excentricus (strain ATCC 15261 _ DSM 4724 _ VKM B-1370 _ CB48)	ADU13982	https://www.ebi.ac.uk/ena/browser/api/summary/ADU13982	ADU13982.1	GGDEF_EAL
Caulobacterales	E8RND6	https://www.uniprot.org/uniprot/E8RND6.txt	Asticcacaulis excentricus (strain ATCC 15261 _ DSM 4724 _ VKM B-1370 _ CB48)	ADU11767	https://www.ebi.ac.uk/ena/browser/api/summary/ADU11767	ADU11767.1	GGDEF_EAL
Caulobacterales	E8RR41	https://www.uniprot.org/uniprot/E8RR41.txt	Asticcacaulis excentricus (strain ATCC 15261 _ DSM 4724 _ VKM B-1370 _ CB48)	ADU13359	https://www.ebi.ac.uk/ena/browser/api/summary/ADU13359	ADU13359.1	GGDEF_EAL
Caulobacterales	E8RTG5	https://www.uniprot.org/uniprot/E8RTG5.txt	Asticcacaulis excentricus (strain ATCC 15261 _ DSM 4724 _ VKM B-1370 _ CB48)	ADU14786	https://www.ebi.ac.uk/ena/browser/api/summary/ADU14786	ADU14786.1	GGDEF_EAL
Caulobacterales	E8RTT4	https://www.uniprot.org/uniprot/E8RTT4.txt	Asticcacaulis excentricus (strain ATCC 15261 _ DSM 4724 _ VKM B-1370 _ CB48)	ADU14905	https://www.ebi.ac.uk/ena/browser/api/summary/ADU14905	ADU14905.1	GGDEF_EAL
Caulobacterales	E8RU52	https://www.uniprot.org/uniprot/E8RU52.txt	Asticcacaulis excentricus (strain ATCC 15261 _ DSM 4724 _ VKM B-1370 _ CB48)	ADU15023	https://www.ebi.ac.uk/ena/browser/api/summary/ADU15023	ADU15023.1	GGDEF_EAL
Caulobacterales	E8RUM7	https://www.uniprot.org/uniprot/E8RUM7.txt	Asticcacaulis excentricus (strain ATCC 15261 _ DSM 4724 _ VKM B-1370 _ CB48)	ADU15152	https://www.ebi.ac.uk/ena/browser/api/summary/ADU15152	ADU15152.1	GGDEF_EAL
Caulobacterales	F4QGL7	https://www.uniprot.org/uniprot/F4QGL7.txt	Asticcacaulis biprosthecum C19	EGF93698	https://www.ebi.ac.uk/ena/browser/api/summary/EGF93698	EGF93698.1	GGDEF_EAL
Caulobacterales	F4QHF4	https://www.uniprot.org/uniprot/F4QHF4.txt	Asticcacaulis biprosthecum C19	EGF92691	https://www.ebi.ac.uk/ena/browser/api/summary/EGF92691	EGF92691.1	GGDEF_EAL
Caulobacterales	F4QHR6	https://www.uniprot.org/uniprot/F4QHR6.txt	Asticcacaulis biprosthecum C19	EGF92803	https://www.ebi.ac.uk/ena/browser/api/summary/EGF92803	EGF92803.1	GGDEF_EAL
Caulobacterales	F4QIK8	https://www.uniprot.org/uniprot/F4QIK8.txt	Asticcacaulis biprosthecum C19	EGF92997	https://www.ebi.ac.uk/ena/browser/api/summary/EGF92997	EGF92997.1	GGDEF_EAL
Caulobacterales	F4QKA6	https://www.uniprot.org/uniprot/F4QKA6.txt	Asticcacaulis biprosthecum C19	EGF93284	https://www.ebi.ac.uk/ena/browser/api/summary/EGF93284	EGF93284.1	GGDEF_EAL
Caulobacterales	F4QLC6	https://www.uniprot.org/uniprot/F4QLC6.txt	Asticcacaulis biprosthecum C19	EGF92271	https://www.ebi.ac.uk/ena/browser/api/summary/EGF92271	EGF92271.1	GGDEF_EAL
Caulobacterales	F4QND7	https://www.uniprot.org/uniprot/F4QND7.txt	Asticcacaulis biprosthecum C19	EGF90845	https://www.ebi.ac.uk/ena/browser/api/summary/EGF90845	EGF90845.1	GGDEF_EAL
Caulobacterales	F4QNQ6	https://www.uniprot.org/uniprot/F4QNQ6.txt	Asticcacaulis biprosthecum C19	EGF90964	https://www.ebi.ac.uk/ena/browser/api/summary/EGF90964	EGF90964.1	GGDEF_EAL
Caulobacterales	F4QS83	https://www.uniprot.org/uniprot/F4QS83.txt	Asticcacaulis biprosthecum C19	EGF89603	https://www.ebi.ac.uk/ena/browser/api/summary/EGF89603	EGF89603.1	GGDEF_EAL
Caulobacterales	F4QSQ5	https://www.uniprot.org/uniprot/F4QSQ5.txt	Asticcacaulis biprosthecum C19	EGF89775	https://www.ebi.ac.uk/ena/browser/api/summary/EGF89775	EGF89775.1	GGDEF_EAL
Caulobacterales	F4QSZ9	https://www.uniprot.org/uniprot/F4QSZ9.txt	Asticcacaulis biprosthecum C19	EGF89869	https://www.ebi.ac.uk/ena/browser/api/summary/EGF89869	EGF89869.1	GGDEF_EAL
Caulobacterales	F4QTQ9	https://www.uniprot.org/uniprot/F4QTQ9.txt	Asticcacaulis biprosthecum C19	EGF89209	https://www.ebi.ac.uk/ena/browser/api/summary/EGF89209	EGF89209.1	GGDEF_EAL
Caulobacterales	A0A0H3C5D0	https://www.uniprot.org/uniprot/A0A0H3C5D0.txt	Caulobacter vibrioides (strain NA1000 _ CB15N) (Caulobacter crescentus)	ACL94157	https://www.ebi.ac.uk/ena/browser/api/summary/ACL94157	ACL94157.1	GGDEF_EAL
Caulobacterales	A0A0H3C3R3	https://www.uniprot.org/uniprot/A0A0H3C3R3.txt	Caulobacter vibrioides (strain NA1000 _ CB15N) (Caulobacter crescentus)	ACL93556	https://www.ebi.ac.uk/ena/browser/api/summary/ACL93556	ACL93556.1	GGDEF_EAL
Caulobacterales	A0A0H3CCZ8	https://www.uniprot.org/uniprot/A0A0H3CCZ8.txt	Caulobacter vibrioides (strain NA1000 _ CB15N) (Caulobacter crescentus)	ACL96859	https://www.ebi.ac.uk/ena/browser/api/summary/ACL96859	ACL96859.1	GGDEF
Caulobacterales	A0A0H3CAN8	https://www.uniprot.org/uniprot/A0A0H3CAN8.txt	Caulobacter vibrioides (strain NA1000 _ CB15N) (Caulobacter crescentus)	ACL95391	https://www.ebi.ac.uk/ena/browser/api/summary/ACL95391	ACL95391.1	GGDEF
Caulobacterales	A0A0H3C8I4	https://www.uniprot.org/uniprot/A0A0H3C8I4.txt	Caulobacter vibrioides (strain NA1000 _ CB15N) (Caulobacter crescentus)	ACL95383	https://www.ebi.ac.uk/ena/browser/api/summary/ACL95383	ACL95383.1	GGDEF
Caulobacterales	B8GZM2	https://www.uniprot.org/uniprot/B8GZM2.txt	Caulobacter vibrioides (strain NA1000 _ CB15N) (Caulobacter crescentus)	NA	https://www.ebi.ac.uk/ena/browser/api/summary/NA	ACL96011.1	GGDEF
Caulobacterales	A0A0H3CCP6	https://www.uniprot.org/uniprot/A0A0H3CCP6.txt	Caulobacter vibrioides (strain NA1000 _ CB15N) (Caulobacter crescentus)	ACL96715	https://www.ebi.ac.uk/ena/browser/api/summary/ACL96715	ACL96715.2	EAL
Caulobacterales	A0A0H3C782	https://www.uniprot.org/uniprot/A0A0H3C782.txt	Caulobacter vibrioides (strain NA1000 _ CB15N) (Caulobacter crescentus)	ACL94605	https://www.ebi.ac.uk/ena/browser/api/summary/ACL94605	ACL94605.2	EAL
Caulobacterales	A0A0H3C7P6	https://www.uniprot.org/uniprot/A0A0H3C7P6.txt	Caulobacter vibrioides (strain NA1000 _ CB15N) (Caulobacter crescentus)	ACL94212	https://www.ebi.ac.uk/ena/browser/api/summary/ACL94212	ACL94212.1	EAL
Caulobacterales	Q9A310	https://www.uniprot.org/uniprot/Q9A310.txt	Caulobacter vibrioides (strain ATCC 19089 _ CB15) (Caulobacter crescentus)	AAK25358	https://www.ebi.ac.uk/ena/browser/api/summary/AAK25358	AAK25358.1	GGDEF_EAL
Caulobacterales	Q9A3B9	https://www.uniprot.org/uniprot/Q9A3B9.txt	Caulobacter vibrioides (strain ATCC 19089 _ CB15) (Caulobacter crescentus)	AAK25247	https://www.ebi.ac.uk/ena/browser/api/summary/AAK25247	AAK25247.1	GGDEF
Caulobacterales	Q9A3V7	https://www.uniprot.org/uniprot/Q9A3V7.txt	Caulobacter vibrioides (strain ATCC 19089 _ CB15) (Caulobacter crescentus)	AAK25056	https://www.ebi.ac.uk/ena/browser/api/summary/AAK25056	AAK25056.1	GGDEF_EAL
Caulobacterales	Q9A776	https://www.uniprot.org/uniprot/Q9A776.txt	Caulobacter vibrioides (strain ATCC 19089 _ CB15) (Caulobacter crescentus)	AAK23825	https://www.ebi.ac.uk/ena/browser/api/summary/AAK23825	AAK23825.1	GGDEF
Caulobacterales	Q9A784	https://www.uniprot.org/uniprot/Q9A784.txt	Caulobacter vibrioides (strain ATCC 19089 _ CB15) (Caulobacter crescentus)	AAK23817	https://www.ebi.ac.uk/ena/browser/api/summary/AAK23817	AAK23817.1	GGDEF
Caulobacterales	Q9A9A8	https://www.uniprot.org/uniprot/Q9A9A8.txt	Caulobacter vibrioides (strain ATCC 19089 _ CB15) (Caulobacter crescentus)	AAK23070	https://www.ebi.ac.uk/ena/browser/api/summary/AAK23070	AAK23070.1	EAL
Caulobacterales	Q9A9R6	https://www.uniprot.org/uniprot/Q9A9R6.txt	Caulobacter vibrioides (strain ATCC 19089 _ CB15) (Caulobacter crescentus)	AAK22881	https://www.ebi.ac.uk/ena/browser/api/summary/AAK22881	AAK22881.1	GGDEF_EAL
Caulobacterales	Q9A9V4	https://www.uniprot.org/uniprot/Q9A9V4.txt	Caulobacter vibrioides (strain ATCC 19089 _ CB15) (Caulobacter crescentus)	AAK22842	https://www.ebi.ac.uk/ena/browser/api/summary/AAK22842	AAK22842.1	GGDEF_EAL
Caulobacterales	Q9AA66	https://www.uniprot.org/uniprot/Q9AA66.txt	Caulobacter vibrioides (strain ATCC 19089 _ CB15) (Caulobacter crescentus)	AAK22725	https://www.ebi.ac.uk/ena/browser/api/summary/AAK22725	AAK22725.1	GGDEF_EAL
Caulobacterales	Q9AAE7	https://www.uniprot.org/uniprot/Q9AAE7.txt	Caulobacter vibrioides (strain ATCC 19089 _ CB15) (Caulobacter crescentus)	AAK22640	https://www.ebi.ac.uk/ena/browser/api/summary/AAK22640	AAK22640.1	GGDEF_EAL
Caulobacterales	U3AVZ6	https://www.uniprot.org/uniprot/U3AVZ6.txt	Brevundimonas abyssalis TAR-001	GAD58873	https://www.ebi.ac.uk/ena/browser/api/summary/GAD58873	GAD58873.1	GGDEF_EAL
Caulobacterales	V4NT60	https://www.uniprot.org/uniprot/V4NT60.txt	Asticcacaulis sp. YBE204	ESQ79096	https://www.ebi.ac.uk/ena/browser/api/summary/ESQ79096	ESQ79096.1	GGDEF_EAL
Caulobacterales	V4NTE8	https://www.uniprot.org/uniprot/V4NTE8.txt	Asticcacaulis sp. YBE204	ESQ76525	https://www.ebi.ac.uk/ena/browser/api/summary/ESQ76525	ESQ76525.1	GGDEF_EAL
Caulobacterales	V4NTK6	https://www.uniprot.org/uniprot/V4NTK6.txt	Asticcacaulis sp. YBE204	ESQ78354	https://www.ebi.ac.uk/ena/browser/api/summary/ESQ78354	ESQ78354.1	GGDEF_EAL
Caulobacterales	V4NUV3	https://www.uniprot.org/uniprot/V4NUV3.txt	Asticcacaulis sp. YBE204	ESQ78764	https://www.ebi.ac.uk/ena/browser/api/summary/ESQ78764	ESQ78764.1	GGDEF_EAL
Caulobacterales	V4NZ56	https://www.uniprot.org/uniprot/V4NZ56.txt	Asticcacaulis sp. YBE204	ESQ80234	https://www.ebi.ac.uk/ena/browser/api/summary/ESQ80234	ESQ80234.1	GGDEF_EAL
Caulobacterales	V4QFK4	https://www.uniprot.org/uniprot/V4QFK4.txt	Asticcacaulis sp. YBE204	ESQ77978	https://www.ebi.ac.uk/ena/browser/api/summary/ESQ77978	ESQ77978.1	GGDEF_EAL
Caulobacterales	V4QJ66	https://www.uniprot.org/uniprot/V4QJ66.txt	Asticcacaulis sp. YBE204	ESQ79213	https://www.ebi.ac.uk/ena/browser/api/summary/ESQ79213	ESQ79213.1	GGDEF_EAL
Caulobacterales	V4QLC6	https://www.uniprot.org/uniprot/V4QLC6.txt	Asticcacaulis sp. YBE204	ESQ79973	https://www.ebi.ac.uk/ena/browser/api/summary/ESQ79973	ESQ79973.1	GGDEF_EAL
Caulobacterales	V4QP98	https://www.uniprot.org/uniprot/V4QP98.txt	Asticcacaulis sp. YBE204	ESQ81023	https://www.ebi.ac.uk/ena/browser/api/summary/ESQ81023	ESQ81023.1	GGDEF_EAL
Caulobacterales	V4PG01	https://www.uniprot.org/uniprot/V4PG01.txt	Asticcacaulis benevestitus DSM 16100 = ATCC BAA-896	ESQ84250	https://www.ebi.ac.uk/ena/browser/api/summary/ESQ84250	ESQ84250.1	GGDEF_EAL
Caulobacterales	V4PGU5	https://www.uniprot.org/uniprot/V4PGU5.txt	Asticcacaulis benevestitus DSM 16100 = ATCC BAA-896	ESQ86439	https://www.ebi.ac.uk/ena/browser/api/summary/ESQ86439	ESQ86439.1	GGDEF_EAL
Caulobacterales	V4PHN9	https://www.uniprot.org/uniprot/V4PHN9.txt	Asticcacaulis benevestitus DSM 16100 = ATCC BAA-896	ESQ93462	https://www.ebi.ac.uk/ena/browser/api/summary/ESQ93462	ESQ93462.1	GGDEF_EAL
Caulobacterales	V4PJN6	https://www.uniprot.org/uniprot/V4PJN6.txt	Asticcacaulis benevestitus DSM 16100 = ATCC BAA-896	ESQ94167	https://www.ebi.ac.uk/ena/browser/api/summary/ESQ94167	ESQ94167.1	GGDEF_EAL
Caulobacterales	V4PQT8	https://www.uniprot.org/uniprot/V4PQT8.txt	Asticcacaulis benevestitus DSM 16100 = ATCC BAA-896	ESQ90641	https://www.ebi.ac.uk/ena/browser/api/summary/ESQ90641	ESQ90641.1	GGDEF_EAL
Caulobacterales	V4PZ74	https://www.uniprot.org/uniprot/V4PZ74.txt	Asticcacaulis benevestitus DSM 16100 = ATCC BAA-896	ESQ90875	https://www.ebi.ac.uk/ena/browser/api/summary/ESQ90875	ESQ90875.1	GGDEF_EAL
Caulobacterales	V4Q1X3	https://www.uniprot.org/uniprot/V4Q1X3.txt	Asticcacaulis benevestitus DSM 16100 = ATCC BAA-896	ESQ91840	https://www.ebi.ac.uk/ena/browser/api/summary/ESQ91840	ESQ91840.1	GGDEF_EAL
Caulobacterales	V4Q220	https://www.uniprot.org/uniprot/V4Q220.txt	Asticcacaulis benevestitus DSM 16100 = ATCC BAA-896	ESQ91885	https://www.ebi.ac.uk/ena/browser/api/summary/ESQ91885	ESQ91885.1	GGDEF_EAL
Caulobacterales	V4Q279	https://www.uniprot.org/uniprot/V4Q279.txt	Asticcacaulis benevestitus DSM 16100 = ATCC BAA-896	ESQ93789	https://www.ebi.ac.uk/ena/browser/api/summary/ESQ93789	ESQ93789.1	GGDEF_EAL
Caulobacterales	V4R635	https://www.uniprot.org/uniprot/V4R635.txt	Asticcacaulis benevestitus DSM 16100 = ATCC BAA-896	ESQ86933	https://www.ebi.ac.uk/ena/browser/api/summary/ESQ86933	ESQ86933.1	GGDEF_EAL
Caulobacterales	V4RSF5	https://www.uniprot.org/uniprot/V4RSF5.txt	Asticcacaulis benevestitus DSM 16100 = ATCC BAA-896	ESQ94098	https://www.ebi.ac.uk/ena/browser/api/summary/ESQ94098	ESQ94098.1	GGDEF_EAL
Caulobacterales	V4NH81	https://www.uniprot.org/uniprot/V4NH81.txt	Asticcacaulis sp. YBE204	ESQ81202	https://www.ebi.ac.uk/ena/browser/api/summary/ESQ81202	ESQ81202.1	HD-GYP
Rhizobiales	A0A0K0TVI8	https://www.uniprot.org/uniprot/A0A0K0TVI8.txt	Devosia sp. H5989	AKR55762	https://www.ebi.ac.uk/ena/browser/api/summary/AKR55762	AKR55762.1	GGDEF
Rhizobiales	A0A0K0TVY4	https://www.uniprot.org/uniprot/A0A0K0TVY4.txt	Devosia sp. H5989	AKR55902	https://www.ebi.ac.uk/ena/browser/api/summary/AKR55902	AKR55902.1	GGDEF
Rhizobiales	A0A0K0TW30	https://www.uniprot.org/uniprot/A0A0K0TW30.txt	Devosia sp. H5989	AKR55980	https://www.ebi.ac.uk/ena/browser/api/summary/AKR55980	AKR55980.1	GGDEF
Rhizobiales	A0A0K0TWK4	https://www.uniprot.org/uniprot/A0A0K0TWK4.txt	Devosia sp. H5989	AKR56160	https://www.ebi.ac.uk/ena/browser/api/summary/AKR56160	AKR56160.1	GGDEF
Rhizobiales	A0A0K0TWW3	https://www.uniprot.org/uniprot/A0A0K0TWW3.txt	Devosia sp. H5989	AKR56232	https://www.ebi.ac.uk/ena/browser/api/summary/AKR56232	AKR56232.1	GGDEF
Rhizobiales	A0A0K0TXQ0	https://www.uniprot.org/uniprot/A0A0K0TXQ0.txt	Devosia sp. H5989	AKR56550	https://www.ebi.ac.uk/ena/browser/api/summary/AKR56550	AKR56550.1	GGDEF
Rhizobiales	A0A0K0TXX5	https://www.uniprot.org/uniprot/A0A0K0TXX5.txt	Devosia sp. H5989	AKR56501	https://www.ebi.ac.uk/ena/browser/api/summary/AKR56501	AKR56501.1	GGDEF
Rhizobiales	A0A0K0TYQ9	https://www.uniprot.org/uniprot/A0A0K0TYQ9.txt	Devosia sp. H5989	AKR56824	https://www.ebi.ac.uk/ena/browser/api/summary/AKR56824	AKR56824.1	GGDEF
Rhizobiales	A0A0K0TYR7	https://www.uniprot.org/uniprot/A0A0K0TYR7.txt	Devosia sp. H5989	AKR56942	https://www.ebi.ac.uk/ena/browser/api/summary/AKR56942	AKR56942.1	GGDEF
Rhizobiales	A0A0K0U104	https://www.uniprot.org/uniprot/A0A0K0U104.txt	Devosia sp. H5989	AKR57732	https://www.ebi.ac.uk/ena/browser/api/summary/AKR57732	AKR57732.1	GGDEF
Rhizobiales	A0A1A5RPH2	https://www.uniprot.org/uniprot/A0A1A5RPH2.txt	Mesorhizobium sp. AA22	OBQ81831	https://www.ebi.ac.uk/ena/browser/api/summary/OBQ81831	OBQ81831.1	GGDEF
Rhizobiales	A0A1A5SG49	https://www.uniprot.org/uniprot/A0A1A5SG49.txt	Mesorhizobium sp. AA22	OBQ90732	https://www.ebi.ac.uk/ena/browser/api/summary/OBQ90732	OBQ90732.1	GGDEF
Rhizobiales	A0A1A5T0R0	https://www.uniprot.org/uniprot/A0A1A5T0R0.txt	Mesorhizobium sp. AA22	OBQ97939	https://www.ebi.ac.uk/ena/browser/api/summary/OBQ97939	OBQ97939.1	GGDEF
Rhizobiales	A0A1A5T105	https://www.uniprot.org/uniprot/A0A1A5T105.txt	Mesorhizobium sp. AA22	OBQ98003	https://www.ebi.ac.uk/ena/browser/api/summary/OBQ98003	OBQ98003.1	GGDEF
Rhizobiales	A0A1A5T3K5	https://www.uniprot.org/uniprot/A0A1A5T3K5.txt	Mesorhizobium sp. AA22	OBQ98517	https://www.ebi.ac.uk/ena/browser/api/summary/OBQ98517	OBQ98517.1	GGDEF
Rhizobiales	A0A1A5T4J6	https://www.uniprot.org/uniprot/A0A1A5T4J6.txt	Mesorhizobium sp. AA22	OBQ98872	https://www.ebi.ac.uk/ena/browser/api/summary/OBQ98872	OBQ98872.1	GGDEF
Rhizobiales	A0A1A5T7A3	https://www.uniprot.org/uniprot/A0A1A5T7A3.txt	Mesorhizobium sp. AA22	OBR00361	https://www.ebi.ac.uk/ena/browser/api/summary/OBR00361	OBR00361.1	GGDEF
Rhizobiales	A0A1A5T7C4	https://www.uniprot.org/uniprot/A0A1A5T7C4.txt	Mesorhizobium sp. AA22	OBR00362	https://www.ebi.ac.uk/ena/browser/api/summary/OBR00362	OBR00362.1	GGDEF
Rhizobiales	A0A1L8P704	https://www.uniprot.org/uniprot/A0A1L8P704.txt	Rhizobium sp. 58	OJF91024	https://www.ebi.ac.uk/ena/browser/api/summary/OJF91024	OJF91024.1	GGDEF
Rhizobiales	A0A1L8P720	https://www.uniprot.org/uniprot/A0A1L8P720.txt	Rhizobium sp. 58	OJF91038	https://www.ebi.ac.uk/ena/browser/api/summary/OJF91038	OJF91038.1	GGDEF
Rhizobiales	A0A1L8P9K9	https://www.uniprot.org/uniprot/A0A1L8P9K9.txt	Rhizobium sp. 58	OJF91955	https://www.ebi.ac.uk/ena/browser/api/summary/OJF91955	OJF91955.1	GGDEF
Rhizobiales	A0A1L8PN57	https://www.uniprot.org/uniprot/A0A1L8PN57.txt	Rhizobium sp. 58	OJF96695	https://www.ebi.ac.uk/ena/browser/api/summary/OJF96695	OJF96695.1	GGDEF
Rhizobiales	A0A1L8PSI8	https://www.uniprot.org/uniprot/A0A1L8PSI8.txt	Rhizobium sp. 58	OJF98219	https://www.ebi.ac.uk/ena/browser/api/summary/OJF98219	OJF98219.1	GGDEF
Rhizobiales	A0A1L8PV37	https://www.uniprot.org/uniprot/A0A1L8PV37.txt	Rhizobium sp. 58	OJF99151	https://www.ebi.ac.uk/ena/browser/api/summary/OJF99151	OJF99151.1	GGDEF
Rhizobiales	A0A1L8PZ35	https://www.uniprot.org/uniprot/A0A1L8PZ35.txt	Rhizobium sp. 58	OJG00505	https://www.ebi.ac.uk/ena/browser/api/summary/OJG00505	OJG00505.1	GGDEF
Rhizobiales	A0A1L8Q061	https://www.uniprot.org/uniprot/A0A1L8Q061.txt	Rhizobium sp. 58	OJG00875	https://www.ebi.ac.uk/ena/browser/api/summary/OJG00875	OJG00875.1	GGDEF
Rhizobiales	A0A2Z6HU02	https://www.uniprot.org/uniprot/A0A2Z6HU02.txt	Pleomorphomonas sp. SM30	BBE70572	https://www.ebi.ac.uk/ena/browser/api/summary/BBE70572	BBE70572.1	GGDEF
Rhizobiales	A0A2Z6HU96	https://www.uniprot.org/uniprot/A0A2Z6HU96.txt	Pleomorphomonas sp. SM30	BBE70996	https://www.ebi.ac.uk/ena/browser/api/summary/BBE70996	BBE70996.1	GGDEF
Rhizobiales	A0A2Z6HVY9	https://www.uniprot.org/uniprot/A0A2Z6HVY9.txt	Pleomorphomonas sp. SM30	BBE71210	https://www.ebi.ac.uk/ena/browser/api/summary/BBE71210	BBE71210.1	GGDEF
Rhizobiales	A0A2Z6HWS1	https://www.uniprot.org/uniprot/A0A2Z6HWS1.txt	Pleomorphomonas sp. SM30	BBE71405	https://www.ebi.ac.uk/ena/browser/api/summary/BBE71405	BBE71405.1	GGDEF
Rhizobiales	A0A2Z6I090	https://www.uniprot.org/uniprot/A0A2Z6I090.txt	Pleomorphomonas sp. SM30	BBE73306	https://www.ebi.ac.uk/ena/browser/api/summary/BBE73306	BBE73306.1	GGDEF
Rhizobiales	A0A2Z6I439	https://www.uniprot.org/uniprot/A0A2Z6I439.txt	Pleomorphomonas sp. SM30	BBE74626	https://www.ebi.ac.uk/ena/browser/api/summary/BBE74626	BBE74626.1	GGDEF
Rhizobiales	A0A2Z6I674	https://www.uniprot.org/uniprot/A0A2Z6I674.txt	Pleomorphomonas sp. SM30	BBE74098	https://www.ebi.ac.uk/ena/browser/api/summary/BBE74098	BBE74098.1	GGDEF
Rhizobiales	A0A011TC34	https://www.uniprot.org/uniprot/A0A011TC34.txt	Aquamicrobium defluvii	TDR37639	https://www.ebi.ac.uk/ena/browser/api/summary/TDR37639	EXL09209.1	GGDEF
Rhizobiales	A0A011TEW6	https://www.uniprot.org/uniprot/A0A011TEW6.txt	Aquamicrobium defluvii	TDR33748	https://www.ebi.ac.uk/ena/browser/api/summary/TDR33748	EXL10219.1	GGDEF
Rhizobiales	A0A011TMT4	https://www.uniprot.org/uniprot/A0A011TMT4.txt	Aquamicrobium defluvii	EXL05372	https://www.ebi.ac.uk/ena/browser/api/summary/EXL05372	EXL05372.1	GGDEF
Rhizobiales	A0A011TXT3	https://www.uniprot.org/uniprot/A0A011TXT3.txt	Aquamicrobium defluvii	EXL08967	https://www.ebi.ac.uk/ena/browser/api/summary/EXL08967	EXL08967.1	GGDEF
Rhizobiales	A0A011UBZ8	https://www.uniprot.org/uniprot/A0A011UBZ8.txt	Aquamicrobium defluvii	TDR32076	https://www.ebi.ac.uk/ena/browser/api/summary/TDR32076	EXL03641.1	GGDEF
Rhizobiales	A0A011URY8	https://www.uniprot.org/uniprot/A0A011URY8.txt	Aquamicrobium defluvii	EXL08981	https://www.ebi.ac.uk/ena/browser/api/summary/EXL08981	EXL08981.1	GGDEF
Rhizobiales	A0A011US57	https://www.uniprot.org/uniprot/A0A011US57.txt	Aquamicrobium defluvii	TDR37473	https://www.ebi.ac.uk/ena/browser/api/summary/TDR37473	EXL08713.1	GGDEF
Rhizobiales	A0A011UTH1	https://www.uniprot.org/uniprot/A0A011UTH1.txt	Aquamicrobium defluvii	EXL09188	https://www.ebi.ac.uk/ena/browser/api/summary/EXL09188	EXL09188.1	GGDEF
Rhizobiales	A0A011VNN7	https://www.uniprot.org/uniprot/A0A011VNN7.txt	Aquamicrobium defluvii	TDR38008	https://www.ebi.ac.uk/ena/browser/api/summary/TDR38008	EXL09960.1	GGDEF
Rhizobiales	A0A081B982	https://www.uniprot.org/uniprot/A0A081B982.txt	Tepidicaulis marinus	GAK44600	https://www.ebi.ac.uk/ena/browser/api/summary/GAK44600	GAK44600.1	GGDEF
Rhizobiales	A0A081BBN5	https://www.uniprot.org/uniprot/A0A081BBN5.txt	Tepidicaulis marinus	GAK45453	https://www.ebi.ac.uk/ena/browser/api/summary/GAK45453	GAK45453.1	GGDEF
Rhizobiales	A0A081BC75	https://www.uniprot.org/uniprot/A0A081BC75.txt	Tepidicaulis marinus	GAK45643	https://www.ebi.ac.uk/ena/browser/api/summary/GAK45643	GAK45643.1	GGDEF
Rhizobiales	A0A081BE84	https://www.uniprot.org/uniprot/A0A081BE84.txt	Tepidicaulis marinus	GAK46352	https://www.ebi.ac.uk/ena/browser/api/summary/GAK46352	GAK46352.1	GGDEF
Rhizobiales	A0A081BE92	https://www.uniprot.org/uniprot/A0A081BE92.txt	Tepidicaulis marinus	GAK46360	https://www.ebi.ac.uk/ena/browser/api/summary/GAK46360	GAK46360.1	GGDEF
Rhizobiales	A0A081M858	https://www.uniprot.org/uniprot/A0A081M858.txt	Pseudorhizobium pelagicum	KEQ02381	https://www.ebi.ac.uk/ena/browser/api/summary/KEQ02381	KEQ02381.1	GGDEF
Rhizobiales	A0A081M953	https://www.uniprot.org/uniprot/A0A081M953.txt	Pseudorhizobium pelagicum	KEQ02726	https://www.ebi.ac.uk/ena/browser/api/summary/KEQ02726	KEQ02726.1	GGDEF
Rhizobiales	A0A081M9Q4	https://www.uniprot.org/uniprot/A0A081M9Q4.txt	Pseudorhizobium pelagicum	KEQ02927	https://www.ebi.ac.uk/ena/browser/api/summary/KEQ02927	KEQ02927.1	GGDEF
Rhizobiales	A0A081MDF7	https://www.uniprot.org/uniprot/A0A081MDF7.txt	Pseudorhizobium pelagicum	KEQ04230	https://www.ebi.ac.uk/ena/browser/api/summary/KEQ04230	KEQ04230.1	GGDEF
Rhizobiales	A0A081MFA2	https://www.uniprot.org/uniprot/A0A081MFA2.txt	Pseudorhizobium pelagicum	KEQ04875	https://www.ebi.ac.uk/ena/browser/api/summary/KEQ04875	KEQ04875.1	GGDEF
Rhizobiales	A0A081MFE2	https://www.uniprot.org/uniprot/A0A081MFE2.txt	Pseudorhizobium pelagicum	KEQ04915	https://www.ebi.ac.uk/ena/browser/api/summary/KEQ04915	KEQ04915.1	GGDEF
Rhizobiales	A0A081MG91	https://www.uniprot.org/uniprot/A0A081MG91.txt	Pseudorhizobium pelagicum	PS50887	https://www.ebi.ac.uk/ena/browser/api/summary/PS50887	KEQ05214.1	GGDEF
Rhizobiales	A0A081MIE3	https://www.uniprot.org/uniprot/A0A081MIE3.txt	Pseudorhizobium pelagicum	KEQ05966	https://www.ebi.ac.uk/ena/browser/api/summary/KEQ05966	KEQ05966.1	GGDEF
Rhizobiales	A0A081MIL5	https://www.uniprot.org/uniprot/A0A081MIL5.txt	Pseudorhizobium pelagicum	KEQ06038	https://www.ebi.ac.uk/ena/browser/api/summary/KEQ06038	KEQ06038.1	GGDEF
Rhizobiales	A0A081MKU7	https://www.uniprot.org/uniprot/A0A081MKU7.txt	Pseudorhizobium pelagicum	KEQ06820	https://www.ebi.ac.uk/ena/browser/api/summary/KEQ06820	KEQ06820.1	GGDEF
Rhizobiales	A0A081MKY1	https://www.uniprot.org/uniprot/A0A081MKY1.txt	Pseudorhizobium pelagicum	PS50887	https://www.ebi.ac.uk/ena/browser/api/summary/PS50887	KEQ06854.1	GGDEF
Rhizobiales	A0A084U7L0	https://www.uniprot.org/uniprot/A0A084U7L0.txt	Nitratireductor basaltis	KFB08946	https://www.ebi.ac.uk/ena/browser/api/summary/KFB08946	KFB08946.1	GGDEF
Rhizobiales	A0A084U9V1	https://www.uniprot.org/uniprot/A0A084U9V1.txt	Nitratireductor basaltis	KFB09737	https://www.ebi.ac.uk/ena/browser/api/summary/KFB09737	KFB09737.1	GGDEF
Rhizobiales	A0A084UB91	https://www.uniprot.org/uniprot/A0A084UB91.txt	Nitratireductor basaltis	KFB10227	https://www.ebi.ac.uk/ena/browser/api/summary/KFB10227	KFB10227.1	GGDEF
Rhizobiales	A0A084UBH5	https://www.uniprot.org/uniprot/A0A084UBH5.txt	Nitratireductor basaltis	KFB10311	https://www.ebi.ac.uk/ena/browser/api/summary/KFB10311	KFB10311.1	GGDEF
Rhizobiales	A0A084UBY1	https://www.uniprot.org/uniprot/A0A084UBY1.txt	Nitratireductor basaltis	KFB10467	https://www.ebi.ac.uk/ena/browser/api/summary/KFB10467	KFB10467.1	GGDEF
Rhizobiales	A0A084UDD0	https://www.uniprot.org/uniprot/A0A084UDD0.txt	Nitratireductor basaltis	KFB10966	https://www.ebi.ac.uk/ena/browser/api/summary/KFB10966	KFB10966.1	GGDEF
Rhizobiales	A0A085EZ99	https://www.uniprot.org/uniprot/A0A085EZ99.txt	Devosia sp. LC5	KFC64544	https://www.ebi.ac.uk/ena/browser/api/summary/KFC64544	KFC64544.1	GGDEF
Rhizobiales	A0A085F0P8	https://www.uniprot.org/uniprot/A0A085F0P8.txt	Devosia sp. LC5	KFC65043	https://www.ebi.ac.uk/ena/browser/api/summary/KFC65043	KFC65043.1	GGDEF
Rhizobiales	A0A085F1P5	https://www.uniprot.org/uniprot/A0A085F1P5.txt	Devosia sp. LC5	KFC65390	https://www.ebi.ac.uk/ena/browser/api/summary/KFC65390	KFC65390.1	GGDEF
Rhizobiales	A0A085F8E1	https://www.uniprot.org/uniprot/A0A085F8E1.txt	Devosia sp. LC5	KFC67736	https://www.ebi.ac.uk/ena/browser/api/summary/KFC67736	KFC67736.1	GGDEF
Rhizobiales	A0A085F8E2	https://www.uniprot.org/uniprot/A0A085F8E2.txt	Devosia sp. LC5	KFC67737	https://www.ebi.ac.uk/ena/browser/api/summary/KFC67737	KFC67737.1	GGDEF
Rhizobiales	A0A085FAR8	https://www.uniprot.org/uniprot/A0A085FAR8.txt	Devosia sp. LC5	KFC68563	https://www.ebi.ac.uk/ena/browser/api/summary/KFC68563	KFC68563.1	GGDEF
Rhizobiales	A0A085FLW0	https://www.uniprot.org/uniprot/A0A085FLW0.txt	Devosia sp. LC5	KFC72455	https://www.ebi.ac.uk/ena/browser/api/summary/KFC72455	KFC72455.1	GGDEF
Rhizobiales	A0A085FM39	https://www.uniprot.org/uniprot/A0A085FM39.txt	Devosia sp. LC5	KFC72534	https://www.ebi.ac.uk/ena/browser/api/summary/KFC72534	KFC72534.1	GGDEF
Rhizobiales	A0A085EX84	https://www.uniprot.org/uniprot/A0A085EX84.txt	Bosea sp. LC85	KFC63829	https://www.ebi.ac.uk/ena/browser/api/summary/KFC63829	KFC63829.1	GGDEF
Rhizobiales	A0A085EZD9	https://www.uniprot.org/uniprot/A0A085EZD9.txt	Bosea sp. LC85	KFC64584	https://www.ebi.ac.uk/ena/browser/api/summary/KFC64584	KFC64584.1	GGDEF
Rhizobiales	A0A085F3M1	https://www.uniprot.org/uniprot/A0A085F3M1.txt	Bosea sp. LC85	KFC66066	https://www.ebi.ac.uk/ena/browser/api/summary/KFC66066	KFC66066.1	GGDEF
Rhizobiales	A0A085F6F1	https://www.uniprot.org/uniprot/A0A085F6F1.txt	Bosea sp. LC85	KFC67046	https://www.ebi.ac.uk/ena/browser/api/summary/KFC67046	KFC67046.1	GGDEF
Rhizobiales	A0A085FBQ4	https://www.uniprot.org/uniprot/A0A085FBQ4.txt	Bosea sp. LC85	KFC68899	https://www.ebi.ac.uk/ena/browser/api/summary/KFC68899	KFC68899.1	GGDEF
Rhizobiales	A0A085FBR8	https://www.uniprot.org/uniprot/A0A085FBR8.txt	Bosea sp. LC85	KFC68913	https://www.ebi.ac.uk/ena/browser/api/summary/KFC68913	KFC68913.1	GGDEF
Rhizobiales	A0A085FCW6	https://www.uniprot.org/uniprot/A0A085FCW6.txt	Bosea sp. LC85	PS50887	https://www.ebi.ac.uk/ena/browser/api/summary/PS50887	KFC69311.1	GGDEF
Rhizobiales	A0A085FHD8	https://www.uniprot.org/uniprot/A0A085FHD8.txt	Bosea sp. LC85	KFC70883	https://www.ebi.ac.uk/ena/browser/api/summary/KFC70883	KFC70883.1	GGDEF
Rhizobiales	A0A085FMT0	https://www.uniprot.org/uniprot/A0A085FMT0.txt	Bosea sp. LC85	KFC72775	https://www.ebi.ac.uk/ena/browser/api/summary/KFC72775	KFC72775.1	GGDEF
Rhizobiales	A0A085FQT9	https://www.uniprot.org/uniprot/A0A085FQT9.txt	Bosea sp. LC85	KFC73834	https://www.ebi.ac.uk/ena/browser/api/summary/KFC73834	KFC73834.1	GGDEF
Rhizobiales	A0A085FS85	https://www.uniprot.org/uniprot/A0A085FS85.txt	Bosea sp. LC85	KFC74330	https://www.ebi.ac.uk/ena/browser/api/summary/KFC74330	KFC74330.1	GGDEF
Rhizobiales	A0A085FTK1	https://www.uniprot.org/uniprot/A0A085FTK1.txt	Bosea sp. LC85	KFC74796	https://www.ebi.ac.uk/ena/browser/api/summary/KFC74796	KFC74796.1	GGDEF
Rhizobiales	A0A086MFH8	https://www.uniprot.org/uniprot/A0A086MFH8.txt	Microvirga sp. BSC39	PS50887	https://www.ebi.ac.uk/ena/browser/api/summary/PS50887	KFG67646.1	GGDEF
Rhizobiales	A0A086MIT7	https://www.uniprot.org/uniprot/A0A086MIT7.txt	Microvirga sp. BSC39	PS50887	https://www.ebi.ac.uk/ena/browser/api/summary/PS50887	KFG68805.1	GGDEF
Rhizobiales	A0A086MKJ9	https://www.uniprot.org/uniprot/A0A086MKJ9.txt	Microvirga sp. BSC39	PS50887	https://www.ebi.ac.uk/ena/browser/api/summary/PS50887	KFG69417.1	GGDEF
Rhizobiales	A0A086MP06	https://www.uniprot.org/uniprot/A0A086MP06.txt	Microvirga sp. BSC39	PS50887	https://www.ebi.ac.uk/ena/browser/api/summary/PS50887	KFG70624.1	GGDEF
Rhizobiales	A0A090DAU2	https://www.uniprot.org/uniprot/A0A090DAU2.txt	Mesorhizobium sp. ORS 3324	CDX12353	https://www.ebi.ac.uk/ena/browser/api/summary/CDX12353	CDX12353.1	GGDEF
Rhizobiales	A0A090DDU3	https://www.uniprot.org/uniprot/A0A090DDU3.txt	Mesorhizobium sp. ORS 3324	CDX11544	https://www.ebi.ac.uk/ena/browser/api/summary/CDX11544	CDX11544.1	GGDEF
Rhizobiales	A0A090DDY6	https://www.uniprot.org/uniprot/A0A090DDY6.txt	Mesorhizobium sp. ORS 3324	CDX11604	https://www.ebi.ac.uk/ena/browser/api/summary/CDX11604	CDX11604.1	GGDEF
Rhizobiales	A0A090DI43	https://www.uniprot.org/uniprot/A0A090DI43.txt	Mesorhizobium sp. ORS 3324	CDX13025	https://www.ebi.ac.uk/ena/browser/api/summary/CDX13025	CDX13025.1	GGDEF
Rhizobiales	A0A090DIX6	https://www.uniprot.org/uniprot/A0A090DIX6.txt	Mesorhizobium sp. ORS 3324	PS50887	https://www.ebi.ac.uk/ena/browser/api/summary/PS50887	CDX13326.1	GGDEF
Rhizobiales	A0A090DSE6	https://www.uniprot.org/uniprot/A0A090DSE6.txt	Mesorhizobium sp. ORS 3324	CDX19658	https://www.ebi.ac.uk/ena/browser/api/summary/CDX19658	CDX19658.1	GGDEF
Rhizobiales	A0A090DUQ8	https://www.uniprot.org/uniprot/A0A090DUQ8.txt	Mesorhizobium sp. ORS 3324	CDX20665	https://www.ebi.ac.uk/ena/browser/api/summary/CDX20665	CDX20665.1	GGDEF
Rhizobiales	A0A090DXC3	https://www.uniprot.org/uniprot/A0A090DXC3.txt	Mesorhizobium sp. ORS 3324	CDX19402	https://www.ebi.ac.uk/ena/browser/api/summary/CDX19402	CDX19402.1	GGDEF
Rhizobiales	A0A090ED75	https://www.uniprot.org/uniprot/A0A090ED75.txt	Mesorhizobium sp. ORS 3324	CDX25824	https://www.ebi.ac.uk/ena/browser/api/summary/CDX25824	CDX25824.1	GGDEF
Rhizobiales	A0A090EY69	https://www.uniprot.org/uniprot/A0A090EY69.txt	Mesorhizobium sp. ORS 3324	PS50887	https://www.ebi.ac.uk/ena/browser/api/summary/PS50887	CDX12049.1	GGDEF
Rhizobiales	A0A090FAR3	https://www.uniprot.org/uniprot/A0A090FAR3.txt	Mesorhizobium sp. ORS 3324	PS50887	https://www.ebi.ac.uk/ena/browser/api/summary/PS50887	CDX16211.1	GGDEF
Rhizobiales	A0A090FVZ6	https://www.uniprot.org/uniprot/A0A090FVZ6.txt	Mesorhizobium sp. ORS 3324	CDX23082	https://www.ebi.ac.uk/ena/browser/api/summary/CDX23082	CDX23082.1	GGDEF
Rhizobiales	A0A090E8L0	https://www.uniprot.org/uniprot/A0A090E8L0.txt	Mesorhizobium sp. SOD10	CDX26135	https://www.ebi.ac.uk/ena/browser/api/summary/CDX26135	CDX26135.1	GGDEF
Rhizobiales	A0A090EG52	https://www.uniprot.org/uniprot/A0A090EG52.txt	Mesorhizobium sp. SOD10	CDX29333	https://www.ebi.ac.uk/ena/browser/api/summary/CDX29333	CDX29333.1	GGDEF
Rhizobiales	A0A090EM65	https://www.uniprot.org/uniprot/A0A090EM65.txt	Mesorhizobium sp. SOD10	CDX29696	https://www.ebi.ac.uk/ena/browser/api/summary/CDX29696	CDX29696.1	GGDEF
Rhizobiales	A0A090EP33	https://www.uniprot.org/uniprot/A0A090EP33.txt	Mesorhizobium sp. SOD10	CDX30523	https://www.ebi.ac.uk/ena/browser/api/summary/CDX30523	CDX30523.1	GGDEF
Rhizobiales	A0A090EU55	https://www.uniprot.org/uniprot/A0A090EU55.txt	Mesorhizobium sp. SOD10	CDX35154	https://www.ebi.ac.uk/ena/browser/api/summary/CDX35154	CDX35154.1	GGDEF
Rhizobiales	A0A090EWN8	https://www.uniprot.org/uniprot/A0A090EWN8.txt	Mesorhizobium sp. SOD10	CDX35865	https://www.ebi.ac.uk/ena/browser/api/summary/CDX35865	CDX35865.1	GGDEF
Rhizobiales	A0A090F135	https://www.uniprot.org/uniprot/A0A090F135.txt	Mesorhizobium sp. SOD10	PS50887	https://www.ebi.ac.uk/ena/browser/api/summary/PS50887	CDX37576.1	GGDEF
Rhizobiales	A0A090FGL0	https://www.uniprot.org/uniprot/A0A090FGL0.txt	Mesorhizobium sp. SOD10	CDX42993	https://www.ebi.ac.uk/ena/browser/api/summary/CDX42993	CDX42993.1	GGDEF
Rhizobiales	A0A090FM94	https://www.uniprot.org/uniprot/A0A090FM94.txt	Mesorhizobium sp. SOD10	PS50887	https://www.ebi.ac.uk/ena/browser/api/summary/PS50887	CDX45000.1	GGDEF
Rhizobiales	A0A090GE84	https://www.uniprot.org/uniprot/A0A090GE84.txt	Mesorhizobium sp. SOD10	CDX29255	https://www.ebi.ac.uk/ena/browser/api/summary/CDX29255	CDX29255.1	GGDEF
Rhizobiales	A0A090GNR7	https://www.uniprot.org/uniprot/A0A090GNR7.txt	Mesorhizobium sp. SOD10	CDX41175	https://www.ebi.ac.uk/ena/browser/api/summary/CDX41175	CDX41175.1	GGDEF
Rhizobiales	A0A095UBD1	https://www.uniprot.org/uniprot/A0A095UBD1.txt	Rhizobium sp. YS-1r	KGD86421	https://www.ebi.ac.uk/ena/browser/api/summary/KGD86421	KGD86421.1	GGDEF
Rhizobiales	A0A095UEW0	https://www.uniprot.org/uniprot/A0A095UEW0.txt	Rhizobium sp. YS-1r	KGD87317	https://www.ebi.ac.uk/ena/browser/api/summary/KGD87317	KGD87317.1	GGDEF
Rhizobiales	A0A095UZA0	https://www.uniprot.org/uniprot/A0A095UZA0.txt	Rhizobium sp. YS-1r	KGD94486	https://www.ebi.ac.uk/ena/browser/api/summary/KGD94486	KGD94486.1	GGDEF
Rhizobiales	A0A095VGK2	https://www.uniprot.org/uniprot/A0A095VGK2.txt	Rhizobium sp. YS-1r	KGE00505	https://www.ebi.ac.uk/ena/browser/api/summary/KGE00505	KGE00505.1	GGDEF
Rhizobiales	A0A095VKK0	https://www.uniprot.org/uniprot/A0A095VKK0.txt	Rhizobium sp. YS-1r	KGE01945	https://www.ebi.ac.uk/ena/browser/api/summary/KGE01945	KGE01945.1	GGDEF
Rhizobiales	A0A095VS81	https://www.uniprot.org/uniprot/A0A095VS81.txt	Rhizobium sp. YS-1r	KGD89188	https://www.ebi.ac.uk/ena/browser/api/summary/KGD89188	KGD89188.1	GGDEF
Rhizobiales	A0A095W0A8	https://www.uniprot.org/uniprot/A0A095W0A8.txt	Rhizobium sp. YS-1r	KGD91968	https://www.ebi.ac.uk/ena/browser/api/summary/KGD91968	KGD91968.1	GGDEF
Rhizobiales	A0A095WL74	https://www.uniprot.org/uniprot/A0A095WL74.txt	Rhizobium sp. YS-1r	PS50887	https://www.ebi.ac.uk/ena/browser/api/summary/PS50887	KGD99338.1	GGDEF
Rhizobiales	A0A095WLR0	https://www.uniprot.org/uniprot/A0A095WLR0.txt	Rhizobium sp. YS-1r	KGD99548	https://www.ebi.ac.uk/ena/browser/api/summary/KGD99548	KGD99548.1	GGDEF
Rhizobiales	A0A095WTM8	https://www.uniprot.org/uniprot/A0A095WTM8.txt	Rhizobium sp. YS-1r	KGE02019	https://www.ebi.ac.uk/ena/browser/api/summary/KGE02019	KGE02019.1	GGDEF
Rhizobiales	A0A095X4D7	https://www.uniprot.org/uniprot/A0A095X4D7.txt	Rhizobium sp. YS-1r	PS50887	https://www.ebi.ac.uk/ena/browser/api/summary/PS50887	KGD94425.1	GGDEF
Rhizobiales	A0A0A8K1K9	https://www.uniprot.org/uniprot/A0A0A8K1K9.txt	Methyloceanibacter caenitepidi	BAQ16810	https://www.ebi.ac.uk/ena/browser/api/summary/BAQ16810	BAQ16810.1	GGDEF
Rhizobiales	A0A0A8K4T2	https://www.uniprot.org/uniprot/A0A0A8K4T2.txt	Methyloceanibacter caenitepidi	BAQ17801	https://www.ebi.ac.uk/ena/browser/api/summary/BAQ17801	BAQ17801.1	GGDEF
Rhizobiales	A0A0A8K543	https://www.uniprot.org/uniprot/A0A0A8K543.txt	Methyloceanibacter caenitepidi	BAQ17667	https://www.ebi.ac.uk/ena/browser/api/summary/BAQ17667	BAQ17667.1	GGDEF
Rhizobiales	A0A0A8K6C3	https://www.uniprot.org/uniprot/A0A0A8K6C3.txt	Methyloceanibacter caenitepidi	BAQ18092	https://www.ebi.ac.uk/ena/browser/api/summary/BAQ18092	BAQ18092.1	GGDEF
Rhizobiales	A0A0B1Q0T3	https://www.uniprot.org/uniprot/A0A0B1Q0T3.txt	Aureimonas altamirensis	KHJ54388	https://www.ebi.ac.uk/ena/browser/api/summary/KHJ54388	KHJ54388.1	GGDEF
Rhizobiales	A0A0B1Q115	https://www.uniprot.org/uniprot/A0A0B1Q115.txt	Aureimonas altamirensis	PS50887	https://www.ebi.ac.uk/ena/browser/api/summary/PS50887	KHJ53126.1	GGDEF
Rhizobiales	A0A0B1Q2Y2	https://www.uniprot.org/uniprot/A0A0B1Q2Y2.txt	Aureimonas altamirensis	PS50887	https://www.ebi.ac.uk/ena/browser/api/summary/PS50887	KHJ53175.1	GGDEF
Rhizobiales	A0A0B1Q5V3	https://www.uniprot.org/uniprot/A0A0B1Q5V3.txt	Aureimonas altamirensis	PS50887	https://www.ebi.ac.uk/ena/browser/api/summary/PS50887	KHJ54302.1	GGDEF
Rhizobiales	A0A0B1Q8G7	https://www.uniprot.org/uniprot/A0A0B1Q8G7.txt	Aureimonas altamirensis	PS50887	https://www.ebi.ac.uk/ena/browser/api/summary/PS50887	KHJ55656.1	GGDEF
Rhizobiales	A0A0B4WXZ8	https://www.uniprot.org/uniprot/A0A0B4WXZ8.txt	Rhizobium gallicum bv. gallicum R602	AJD40459	https://www.ebi.ac.uk/ena/browser/api/summary/AJD40459	AJD40459.1	GGDEF
Rhizobiales	A0A0B4X0S0	https://www.uniprot.org/uniprot/A0A0B4X0S0.txt	Rhizobium gallicum bv. gallicum R602	AJD40806	https://www.ebi.ac.uk/ena/browser/api/summary/AJD40806	AJD40806.1	GGDEF
Rhizobiales	A0A0B4X0X4	https://www.uniprot.org/uniprot/A0A0B4X0X4.txt	Rhizobium gallicum bv. gallicum R602	AJD40851	https://www.ebi.ac.uk/ena/browser/api/summary/AJD40851	AJD40851.1	GGDEF
Rhizobiales	A0A0B4X1E2	https://www.uniprot.org/uniprot/A0A0B4X1E2.txt	Rhizobium gallicum bv. gallicum R602	AJD40991	https://www.ebi.ac.uk/ena/browser/api/summary/AJD40991	AJD40991.1	GGDEF
Rhizobiales	A0A0B4X3J9	https://www.uniprot.org/uniprot/A0A0B4X3J9.txt	Rhizobium gallicum bv. gallicum R602	AJD41711	https://www.ebi.ac.uk/ena/browser/api/summary/AJD41711	AJD41711.1	GGDEF
Rhizobiales	A0A0B4X4Q4	https://www.uniprot.org/uniprot/A0A0B4X4Q4.txt	Rhizobium gallicum bv. gallicum R602	AJD41487	https://www.ebi.ac.uk/ena/browser/api/summary/AJD41487	AJD41487.1	GGDEF
Rhizobiales	A0A0B4X4Y7	https://www.uniprot.org/uniprot/A0A0B4X4Y7.txt	Rhizobium gallicum bv. gallicum R602	AJD42226	https://www.ebi.ac.uk/ena/browser/api/summary/AJD42226	AJD42226.1	GGDEF
Rhizobiales	A0A0B4XAI4	https://www.uniprot.org/uniprot/A0A0B4XAI4.txt	Rhizobium gallicum bv. gallicum R602	AJD44989	https://www.ebi.ac.uk/ena/browser/api/summary/AJD44989	AJD44989.1	GGDEF
Rhizobiales	A0A0B4XAY2	https://www.uniprot.org/uniprot/A0A0B4XAY2.txt	Rhizobium gallicum bv. gallicum R602	AJD45149	https://www.ebi.ac.uk/ena/browser/api/summary/AJD45149	AJD45149.1	GGDEF
Rhizobiales	A0A0B4XET1	https://www.uniprot.org/uniprot/A0A0B4XET1.txt	Rhizobium gallicum bv. gallicum R602	AJD45163	https://www.ebi.ac.uk/ena/browser/api/summary/AJD45163	AJD45163.1	GGDEF
Rhizobiales	A0A0B4XEU3	https://www.uniprot.org/uniprot/A0A0B4XEU3.txt	Rhizobium gallicum bv. gallicum R602	AJD45178	https://www.ebi.ac.uk/ena/browser/api/summary/AJD45178	AJD45178.1	GGDEF
Rhizobiales	A0A0D1L9N9	https://www.uniprot.org/uniprot/A0A0D1L9N9.txt	Bradyrhizobium elkanii	KIU43013	https://www.ebi.ac.uk/ena/browser/api/summary/KIU43013	KIU43013.1	GGDEF
Rhizobiales	A0A0D1LM31	https://www.uniprot.org/uniprot/A0A0D1LM31.txt	Bradyrhizobium elkanii	KIU47588	https://www.ebi.ac.uk/ena/browser/api/summary/KIU47588	KIU47588.1	GGDEF
Rhizobiales	A0A0D1MMG4	https://www.uniprot.org/uniprot/A0A0D1MMG4.txt	Bradyrhizobium elkanii	KIU50129	https://www.ebi.ac.uk/ena/browser/api/summary/KIU50129	KIU50129.1	GGDEF
Rhizobiales	A0A0D1NS21	https://www.uniprot.org/uniprot/A0A0D1NS21.txt	Bradyrhizobium elkanii	KIU45237	https://www.ebi.ac.uk/ena/browser/api/summary/KIU45237	KIU45237.1	GGDEF
Rhizobiales	A0A0D1NTV8	https://www.uniprot.org/uniprot/A0A0D1NTV8.txt	Bradyrhizobium elkanii	KIU48380	https://www.ebi.ac.uk/ena/browser/api/summary/KIU48380	KIU48380.1	GGDEF
Rhizobiales	A0A0D1NTY9	https://www.uniprot.org/uniprot/A0A0D1NTY9.txt	Bradyrhizobium elkanii	KIU45832	https://www.ebi.ac.uk/ena/browser/api/summary/KIU45832	KIU45832.1	GGDEF
Rhizobiales	A0A0D1NX60	https://www.uniprot.org/uniprot/A0A0D1NX60.txt	Bradyrhizobium elkanii	KIU44616	https://www.ebi.ac.uk/ena/browser/api/summary/KIU44616	KIU44616.1	GGDEF
Rhizobiales	A0A0D1NYQ5	https://www.uniprot.org/uniprot/A0A0D1NYQ5.txt	Bradyrhizobium elkanii	PS50887	https://www.ebi.ac.uk/ena/browser/api/summary/PS50887	KIU50120.1	GGDEF
Rhizobiales	A0A0D1NZU0	https://www.uniprot.org/uniprot/A0A0D1NZU0.txt	Bradyrhizobium elkanii	KIU48057	https://www.ebi.ac.uk/ena/browser/api/summary/KIU48057	KIU48057.1	GGDEF
Rhizobiales	A0A0D1P1I9	https://www.uniprot.org/uniprot/A0A0D1P1I9.txt	Bradyrhizobium elkanii	KIU51100	https://www.ebi.ac.uk/ena/browser/api/summary/KIU51100	KIU51100.1	GGDEF
Rhizobiales	A0A0D1P3Q9	https://www.uniprot.org/uniprot/A0A0D1P3Q9.txt	Bradyrhizobium elkanii	KIU51800	https://www.ebi.ac.uk/ena/browser/api/summary/KIU51800	KIU51800.1	GGDEF
Rhizobiales	A0A0D1P5G7	https://www.uniprot.org/uniprot/A0A0D1P5G7.txt	Bradyrhizobium elkanii	KIU52370	https://www.ebi.ac.uk/ena/browser/api/summary/KIU52370	KIU52370.1	GGDEF
Rhizobiales	A0A0D1P775	https://www.uniprot.org/uniprot/A0A0D1P775.txt	Bradyrhizobium elkanii	KIU48111	https://www.ebi.ac.uk/ena/browser/api/summary/KIU48111	KIU48111.1	GGDEF
Rhizobiales	A0A0D5LNH2	https://www.uniprot.org/uniprot/A0A0D5LNH2.txt	Martelella endophytica	PS50887	https://www.ebi.ac.uk/ena/browser/api/summary/PS50887	AJY45686.1	GGDEF
Rhizobiales	A0A0D5LQ41	https://www.uniprot.org/uniprot/A0A0D5LQ41.txt	Martelella endophytica	PS50887	https://www.ebi.ac.uk/ena/browser/api/summary/PS50887	AJY46349.1	GGDEF
Rhizobiales	A0A0D5LQP5	https://www.uniprot.org/uniprot/A0A0D5LQP5.txt	Martelella endophytica	PS50887	https://www.ebi.ac.uk/ena/browser/api/summary/PS50887	AJY46431.1	GGDEF
Rhizobiales	A0A0D5LTW3	https://www.uniprot.org/uniprot/A0A0D5LTW3.txt	Martelella endophytica	AJY47659	https://www.ebi.ac.uk/ena/browser/api/summary/AJY47659	AJY47659.1	GGDEF
Rhizobiales	A0A0D5LVK6	https://www.uniprot.org/uniprot/A0A0D5LVK6.txt	Martelella endophytica	AJY48041	https://www.ebi.ac.uk/ena/browser/api/summary/AJY48041	AJY48041.1	GGDEF
Rhizobiales	A0A0D5LWV9	https://www.uniprot.org/uniprot/A0A0D5LWV9.txt	Martelella endophytica	AJY48302	https://www.ebi.ac.uk/ena/browser/api/summary/AJY48302	AJY48302.1	GGDEF
Rhizobiales	A0A0D6JB47	https://www.uniprot.org/uniprot/A0A0D6JB47.txt	Candidatus Filomicrobium marinum	CPR15410	https://www.ebi.ac.uk/ena/browser/api/summary/CPR15410	CPR15410.1	GGDEF
Rhizobiales	A0A0D6JGE5	https://www.uniprot.org/uniprot/A0A0D6JGE5.txt	Candidatus Filomicrobium marinum	CPR20121	https://www.ebi.ac.uk/ena/browser/api/summary/CPR20121	CPR20121.1	GGDEF
Rhizobiales	A0A0D6JIG5	https://www.uniprot.org/uniprot/A0A0D6JIG5.txt	Candidatus Filomicrobium marinum	PS50887	https://www.ebi.ac.uk/ena/browser/api/summary/PS50887	CPR21702.1	GGDEF
Rhizobiales	A0A0D6JIH1	https://www.uniprot.org/uniprot/A0A0D6JIH1.txt	Candidatus Filomicrobium marinum	CPR21012	https://www.ebi.ac.uk/ena/browser/api/summary/CPR21012	CPR21012.1	GGDEF
Rhizobiales	A0A0D6JJ13	https://www.uniprot.org/uniprot/A0A0D6JJ13.txt	Candidatus Filomicrobium marinum	CPR21911	https://www.ebi.ac.uk/ena/browser/api/summary/CPR21911	CPR21911.1	GGDEF
Rhizobiales	A0A0D6JJG9	https://www.uniprot.org/uniprot/A0A0D6JJG9.txt	Candidatus Filomicrobium marinum	CPR22129	https://www.ebi.ac.uk/ena/browser/api/summary/CPR22129	CPR22129.1	GGDEF
Rhizobiales	A0A0F5FFT0	https://www.uniprot.org/uniprot/A0A0F5FFT0.txt	Devosia chinhatensis	PS50887	https://www.ebi.ac.uk/ena/browser/api/summary/PS50887	KKB07638.1	GGDEF
Rhizobiales	A0A0F5FG09	https://www.uniprot.org/uniprot/A0A0F5FG09.txt	Devosia chinhatensis	PS50887	https://www.ebi.ac.uk/ena/browser/api/summary/PS50887	KKB07723.1	GGDEF
Rhizobiales	A0A0F5FH49	https://www.uniprot.org/uniprot/A0A0F5FH49.txt	Devosia chinhatensis	PS50887	https://www.ebi.ac.uk/ena/browser/api/summary/PS50887	KKB07915.1	GGDEF
Rhizobiales	A0A0F5FH87	https://www.uniprot.org/uniprot/A0A0F5FH87.txt	Devosia chinhatensis	KKB08259	https://www.ebi.ac.uk/ena/browser/api/summary/KKB08259	KKB08259.1	GGDEF
Rhizobiales	A0A0F5FH93	https://www.uniprot.org/uniprot/A0A0F5FH93.txt	Devosia chinhatensis	PS50887	https://www.ebi.ac.uk/ena/browser/api/summary/PS50887	KKB08264.1	GGDEF
Rhizobiales	A0A0F5FI38	https://www.uniprot.org/uniprot/A0A0F5FI38.txt	Devosia chinhatensis	PS50887	https://www.ebi.ac.uk/ena/browser/api/summary/PS50887	KKB08230.1	GGDEF
Rhizobiales	A0A0F5FIX3	https://www.uniprot.org/uniprot/A0A0F5FIX3.txt	Devosia chinhatensis	PS50887	https://www.ebi.ac.uk/ena/browser/api/summary/PS50887	KKB08849.1	GGDEF
Rhizobiales	A0A0F5FJI4	https://www.uniprot.org/uniprot/A0A0F5FJI4.txt	Devosia chinhatensis	PS50887	https://www.ebi.ac.uk/ena/browser/api/summary/PS50887	KKB09029.1	GGDEF
Rhizobiales	A0A0F5FLF5	https://www.uniprot.org/uniprot/A0A0F5FLF5.txt	Devosia chinhatensis	PS50887	https://www.ebi.ac.uk/ena/browser/api/summary/PS50887	KKB09628.1	GGDEF
Rhizobiales	A0A0F5FMQ8	https://www.uniprot.org/uniprot/A0A0F5FMQ8.txt	Devosia chinhatensis	KKB09502	https://www.ebi.ac.uk/ena/browser/api/summary/KKB09502	KKB09502.1	GGDEF
Rhizobiales	A0A0F5FMY6	https://www.uniprot.org/uniprot/A0A0F5FMY6.txt	Devosia chinhatensis	KKB10178	https://www.ebi.ac.uk/ena/browser/api/summary/KKB10178	KKB10178.1	GGDEF
Rhizobiales	A0A0F5FN44	https://www.uniprot.org/uniprot/A0A0F5FN44.txt	Devosia chinhatensis	PS50887	https://www.ebi.ac.uk/ena/browser/api/summary/PS50887	KKB10309.1	GGDEF
Rhizobiales	A0A0F5FNG0	https://www.uniprot.org/uniprot/A0A0F5FNG0.txt	Devosia chinhatensis	PS50887	https://www.ebi.ac.uk/ena/browser/api/summary/PS50887	KKB10368.1	GGDEF
Rhizobiales	A0A0F5FNH9	https://www.uniprot.org/uniprot/A0A0F5FNH9.txt	Devosia chinhatensis	PS50887	https://www.ebi.ac.uk/ena/browser/api/summary/PS50887	KKB10100.1	GGDEF
Rhizobiales	A0A0F5FQ88	https://www.uniprot.org/uniprot/A0A0F5FQ88.txt	Devosia chinhatensis	KKB10352	https://www.ebi.ac.uk/ena/browser/api/summary/KKB10352	KKB10352.1	GGDEF
Rhizobiales	A0A0F5FE18	https://www.uniprot.org/uniprot/A0A0F5FE18.txt	Devosia geojensis	PS50887	https://www.ebi.ac.uk/ena/browser/api/summary/PS50887	KKB06830.1	GGDEF
Rhizobiales	A0A0F5FI48	https://www.uniprot.org/uniprot/A0A0F5FI48.txt	Devosia geojensis	PS50887	https://www.ebi.ac.uk/ena/browser/api/summary/PS50887	KKB08549.1	GGDEF
Rhizobiales	A0A0F5FJ10	https://www.uniprot.org/uniprot/A0A0F5FJ10.txt	Devosia geojensis	PS50887	https://www.ebi.ac.uk/ena/browser/api/summary/PS50887	KKB08535.1	GGDEF
Rhizobiales	A0A0F5FQN3	https://www.uniprot.org/uniprot/A0A0F5FQN3.txt	Devosia geojensis	KKB11184	https://www.ebi.ac.uk/ena/browser/api/summary/KKB11184	KKB11184.1	GGDEF
Rhizobiales	A0A0F5FQP3	https://www.uniprot.org/uniprot/A0A0F5FQP3.txt	Devosia geojensis	PS50887	https://www.ebi.ac.uk/ena/browser/api/summary/PS50887	KKB11133.1	GGDEF
Rhizobiales	A0A0F5FY76	https://www.uniprot.org/uniprot/A0A0F5FY76.txt	Devosia geojensis	PS50887	https://www.ebi.ac.uk/ena/browser/api/summary/PS50887	KKB13783.1	GGDEF
Rhizobiales	A0A0F5FZX5	https://www.uniprot.org/uniprot/A0A0F5FZX5.txt	Devosia geojensis	KKB13752	https://www.ebi.ac.uk/ena/browser/api/summary/KKB13752	KKB13752.1	GGDEF
Rhizobiales	A0A0F5L4M3	https://www.uniprot.org/uniprot/A0A0F5L4M3.txt	Devosia limi DSM 17137	SHE65537	https://www.ebi.ac.uk/ena/browser/api/summary/SHE65537	KKB77308.1	GGDEF
Rhizobiales	A0A0F5L4N4	https://www.uniprot.org/uniprot/A0A0F5L4N4.txt	Devosia limi DSM 17137	SHE65950	https://www.ebi.ac.uk/ena/browser/api/summary/SHE65950	KKB77318.1	GGDEF
Rhizobiales	A0A0F5L576	https://www.uniprot.org/uniprot/A0A0F5L576.txt	Devosia limi DSM 17137	PS50887	https://www.ebi.ac.uk/ena/browser/api/summary/PS50887	KKB77380.1	GGDEF
Rhizobiales	A0A0F5LKL3	https://www.uniprot.org/uniprot/A0A0F5LKL3.txt	Devosia limi DSM 17137	SHE39791	https://www.ebi.ac.uk/ena/browser/api/summary/SHE39791	KKB82724.1	GGDEF
Rhizobiales	A0A0F5LN67	https://www.uniprot.org/uniprot/A0A0F5LN67.txt	Devosia limi DSM 17137	PS50887	https://www.ebi.ac.uk/ena/browser/api/summary/PS50887	KKB83816.1	GGDEF
Rhizobiales	A0A0F5LP02	https://www.uniprot.org/uniprot/A0A0F5LP02.txt	Devosia limi DSM 17137	KKB84076	https://www.ebi.ac.uk/ena/browser/api/summary/KKB84076	KKB84076.1	GGDEF
Rhizobiales	A0A0F5LQ67	https://www.uniprot.org/uniprot/A0A0F5LQ67.txt	Devosia limi DSM 17137	SHE69127	https://www.ebi.ac.uk/ena/browser/api/summary/SHE69127	KKB83807.1	GGDEF
Rhizobiales	A0A0F5LQC6	https://www.uniprot.org/uniprot/A0A0F5LQC6.txt	Devosia limi DSM 17137	KKB83882	https://www.ebi.ac.uk/ena/browser/api/summary/KKB83882	KKB83882.1	GGDEF
Rhizobiales	A0A0F5LQM8	https://www.uniprot.org/uniprot/A0A0F5LQM8.txt	Devosia limi DSM 17137	PS50887	https://www.ebi.ac.uk/ena/browser/api/summary/PS50887	KKB83982.1	GGDEF
Rhizobiales	A0A0F5LS91	https://www.uniprot.org/uniprot/A0A0F5LS91.txt	Devosia limi DSM 17137	SHF87219	https://www.ebi.ac.uk/ena/browser/api/summary/SHF87219	KKB85245.1	GGDEF
Rhizobiales	A0A0F5LVJ6	https://www.uniprot.org/uniprot/A0A0F5LVJ6.txt	Devosia limi DSM 17137	PS50887	https://www.ebi.ac.uk/ena/browser/api/summary/PS50887	KKB86308.1	GGDEF
Rhizobiales	A0A0F5LVU4	https://www.uniprot.org/uniprot/A0A0F5LVU4.txt	Devosia limi DSM 17137	SHF14719	https://www.ebi.ac.uk/ena/browser/api/summary/SHF14719	KKB86237.1	GGDEF
Rhizobiales	A0A0F5LW75	https://www.uniprot.org/uniprot/A0A0F5LW75.txt	Devosia limi DSM 17137	PS50887	https://www.ebi.ac.uk/ena/browser/api/summary/PS50887	KKB86521.1	GGDEF
Rhizobiales	A0A0F5Q2L7	https://www.uniprot.org/uniprot/A0A0F5Q2L7.txt	Devosia epidermidihirudinis	KKC35153	https://www.ebi.ac.uk/ena/browser/api/summary/KKC35153	KKC35153.1	GGDEF
Rhizobiales	A0A0F5Q3X1	https://www.uniprot.org/uniprot/A0A0F5Q3X1.txt	Devosia epidermidihirudinis	KKC35592	https://www.ebi.ac.uk/ena/browser/api/summary/KKC35592	KKC35592.1	GGDEF
Rhizobiales	A0A0F5Q4K1	https://www.uniprot.org/uniprot/A0A0F5Q4K1.txt	Devosia epidermidihirudinis	PS50887	https://www.ebi.ac.uk/ena/browser/api/summary/PS50887	KKC35858.1	GGDEF
Rhizobiales	A0A0F5Q4T5	https://www.uniprot.org/uniprot/A0A0F5Q4T5.txt	Devosia epidermidihirudinis	KKC35621	https://www.ebi.ac.uk/ena/browser/api/summary/KKC35621	KKC35621.1	GGDEF
Rhizobiales	A0A0F5Q6Z6	https://www.uniprot.org/uniprot/A0A0F5Q6Z6.txt	Devosia epidermidihirudinis	PS50887	https://www.ebi.ac.uk/ena/browser/api/summary/PS50887	KKC35829.1	GGDEF
Rhizobiales	A0A0F5Q778	https://www.uniprot.org/uniprot/A0A0F5Q778.txt	Devosia epidermidihirudinis	PS50887	https://www.ebi.ac.uk/ena/browser/api/summary/PS50887	KKC36658.1	GGDEF
Rhizobiales	A0A0F5Q8U1	https://www.uniprot.org/uniprot/A0A0F5Q8U1.txt	Devosia epidermidihirudinis	PS50887	https://www.ebi.ac.uk/ena/browser/api/summary/PS50887	KKC37340.1	GGDEF
Rhizobiales	A0A0F5QCT6	https://www.uniprot.org/uniprot/A0A0F5QCT6.txt	Devosia epidermidihirudinis	KKC38812	https://www.ebi.ac.uk/ena/browser/api/summary/KKC38812	KKC38812.1	GGDEF
Rhizobiales	A0A0F5QCZ0	https://www.uniprot.org/uniprot/A0A0F5QCZ0.txt	Devosia epidermidihirudinis	PS50887	https://www.ebi.ac.uk/ena/browser/api/summary/PS50887	KKC38877.1	GGDEF
Rhizobiales	A0A0F5QD27	https://www.uniprot.org/uniprot/A0A0F5QD27.txt	Devosia epidermidihirudinis	KKC38870	https://www.ebi.ac.uk/ena/browser/api/summary/KKC38870	KKC38870.1	GGDEF
Rhizobiales	A0A0F5QDJ9	https://www.uniprot.org/uniprot/A0A0F5QDJ9.txt	Devosia epidermidihirudinis	PS50887	https://www.ebi.ac.uk/ena/browser/api/summary/PS50887	KKC38806.1	GGDEF
Rhizobiales	A0A0F5QI55	https://www.uniprot.org/uniprot/A0A0F5QI55.txt	Devosia epidermidihirudinis	PS50887	https://www.ebi.ac.uk/ena/browser/api/summary/PS50887	KKC39694.1	GGDEF
Rhizobiales	A0A0F5QIA7	https://www.uniprot.org/uniprot/A0A0F5QIA7.txt	Devosia epidermidihirudinis	PS50887	https://www.ebi.ac.uk/ena/browser/api/summary/PS50887	KKC39749.1	GGDEF
Rhizobiales	A0A0F5QIH7	https://www.uniprot.org/uniprot/A0A0F5QIH7.txt	Devosia epidermidihirudinis	PS50887	https://www.ebi.ac.uk/ena/browser/api/summary/PS50887	KKC39824.1	GGDEF
Rhizobiales	A0A0F5QIX0	https://www.uniprot.org/uniprot/A0A0F5QIX0.txt	Devosia epidermidihirudinis	PS50887	https://www.ebi.ac.uk/ena/browser/api/summary/PS50887	KKC40942.1	GGDEF
Rhizobiales	A0A0F5QM39	https://www.uniprot.org/uniprot/A0A0F5QM39.txt	Devosia epidermidihirudinis	PS50887	https://www.ebi.ac.uk/ena/browser/api/summary/PS50887	KKC41094.1	GGDEF
Rhizobiales	A0A0F7PEI8	https://www.uniprot.org/uniprot/A0A0F7PEI8.txt	Hoeflea sp. IMCC20628	AKH99596	https://www.ebi.ac.uk/ena/browser/api/summary/AKH99596	AKH99596.1	GGDEF
Rhizobiales	A0A0F7PEQ7	https://www.uniprot.org/uniprot/A0A0F7PEQ7.txt	Hoeflea sp. IMCC20628	AKH99212	https://www.ebi.ac.uk/ena/browser/api/summary/AKH99212	AKH99212.1	GGDEF
Rhizobiales	A0A0F7PF11	https://www.uniprot.org/uniprot/A0A0F7PF11.txt	Hoeflea sp. IMCC20628	AKH99357	https://www.ebi.ac.uk/ena/browser/api/summary/AKH99357	AKH99357.1	GGDEF
Rhizobiales	A0A0F7PF12	https://www.uniprot.org/uniprot/A0A0F7PF12.txt	Hoeflea sp. IMCC20628	AKH99731	https://www.ebi.ac.uk/ena/browser/api/summary/AKH99731	AKH99731.1	GGDEF
Rhizobiales	A0A0F7PGW0	https://www.uniprot.org/uniprot/A0A0F7PGW0.txt	Hoeflea sp. IMCC20628	AKI00387	https://www.ebi.ac.uk/ena/browser/api/summary/AKI00387	AKI00387.1	GGDEF
Rhizobiales	A0A0F7PHB6	https://www.uniprot.org/uniprot/A0A0F7PHB6.txt	Hoeflea sp. IMCC20628	AKH99595	https://www.ebi.ac.uk/ena/browser/api/summary/AKH99595	AKH99595.1	GGDEF
Rhizobiales	A0A0F7PIE9	https://www.uniprot.org/uniprot/A0A0F7PIE9.txt	Hoeflea sp. IMCC20628	AKI01017	https://www.ebi.ac.uk/ena/browser/api/summary/AKI01017	AKI01017.1	GGDEF
Rhizobiales	A0A0F7PJ70	https://www.uniprot.org/uniprot/A0A0F7PJ70.txt	Hoeflea sp. IMCC20628	AKH99609	https://www.ebi.ac.uk/ena/browser/api/summary/AKH99609	AKH99609.1	GGDEF
Rhizobiales	A0A0F7PJ95	https://www.uniprot.org/uniprot/A0A0F7PJ95.txt	Hoeflea sp. IMCC20628	AKI01327	https://www.ebi.ac.uk/ena/browser/api/summary/AKI01327	AKI01327.1	GGDEF
Rhizobiales	A0A0F7PJG4	https://www.uniprot.org/uniprot/A0A0F7PJG4.txt	Hoeflea sp. IMCC20628	AKH99358	https://www.ebi.ac.uk/ena/browser/api/summary/AKH99358	AKH99358.1	GGDEF
Rhizobiales	A0A0F7PJS6	https://www.uniprot.org/uniprot/A0A0F7PJS6.txt	Hoeflea sp. IMCC20628	AKH99804	https://www.ebi.ac.uk/ena/browser/api/summary/AKH99804	AKH99804.1	GGDEF
Rhizobiales	A0A0F7PKU5	https://www.uniprot.org/uniprot/A0A0F7PKU5.txt	Hoeflea sp. IMCC20628	AKI00170	https://www.ebi.ac.uk/ena/browser/api/summary/AKI00170	AKI00170.1	GGDEF
Rhizobiales	A0A0F7PL58	https://www.uniprot.org/uniprot/A0A0F7PL58.txt	Hoeflea sp. IMCC20628	AKI00290	https://www.ebi.ac.uk/ena/browser/api/summary/AKI00290	AKI00290.1	GGDEF
Rhizobiales	A0A0F7PLY1	https://www.uniprot.org/uniprot/A0A0F7PLY1.txt	Hoeflea sp. IMCC20628	AKI02302	https://www.ebi.ac.uk/ena/browser/api/summary/AKI02302	AKI02302.1	GGDEF
Rhizobiales	A0A0F7PME2	https://www.uniprot.org/uniprot/A0A0F7PME2.txt	Hoeflea sp. IMCC20628	AKI02018	https://www.ebi.ac.uk/ena/browser/api/summary/AKI02018	AKI02018.1	GGDEF
Rhizobiales	A0A0F7PMF2	https://www.uniprot.org/uniprot/A0A0F7PMF2.txt	Hoeflea sp. IMCC20628	AKI01296	https://www.ebi.ac.uk/ena/browser/api/summary/AKI01296	AKI01296.1	GGDEF
Rhizobiales	A0A0F7PN42	https://www.uniprot.org/uniprot/A0A0F7PN42.txt	Hoeflea sp. IMCC20628	AKI02667	https://www.ebi.ac.uk/ena/browser/api/summary/AKI02667	AKI02667.1	GGDEF
Rhizobiales	A0A0F7PPD0	https://www.uniprot.org/uniprot/A0A0F7PPD0.txt	Hoeflea sp. IMCC20628	AKI01515	https://www.ebi.ac.uk/ena/browser/api/summary/AKI01515	AKI01515.1	GGDEF
Rhizobiales	A0A0F7PPI0	https://www.uniprot.org/uniprot/A0A0F7PPI0.txt	Hoeflea sp. IMCC20628	AKI03172	https://www.ebi.ac.uk/ena/browser/api/summary/AKI03172	AKI03172.1	GGDEF
Rhizobiales	A0A0F7PQS3	https://www.uniprot.org/uniprot/A0A0F7PQS3.txt	Hoeflea sp. IMCC20628	AKI01529	https://www.ebi.ac.uk/ena/browser/api/summary/AKI01529	AKI01529.1	GGDEF
Rhizobiales	A0A0F7PS55	https://www.uniprot.org/uniprot/A0A0F7PS55.txt	Hoeflea sp. IMCC20628	AKI02019	https://www.ebi.ac.uk/ena/browser/api/summary/AKI02019	AKI02019.1	GGDEF
Rhizobiales	A0A0H1R9W6	https://www.uniprot.org/uniprot/A0A0H1R9W6.txt	Microvirga vignae	PS50887	https://www.ebi.ac.uk/ena/browser/api/summary/PS50887	KLK91666.1	GGDEF
Rhizobiales	A0A0H1RAG4	https://www.uniprot.org/uniprot/A0A0H1RAG4.txt	Microvirga vignae	KLK91816	https://www.ebi.ac.uk/ena/browser/api/summary/KLK91816	KLK91816.1	GGDEF
Rhizobiales	A0A0H1RBY9	https://www.uniprot.org/uniprot/A0A0H1RBY9.txt	Microvirga vignae	PS50887	https://www.ebi.ac.uk/ena/browser/api/summary/PS50887	KLK92564.1	GGDEF
Rhizobiales	A0A0H1RG57	https://www.uniprot.org/uniprot/A0A0H1RG57.txt	Microvirga vignae	PS50887	https://www.ebi.ac.uk/ena/browser/api/summary/PS50887	KLK91602.1	GGDEF
Rhizobiales	A0A0H1RI67	https://www.uniprot.org/uniprot/A0A0H1RI67.txt	Microvirga vignae	PS50887	https://www.ebi.ac.uk/ena/browser/api/summary/PS50887	KLK94546.1	GGDEF
Rhizobiales	A0A0J6SPS0	https://www.uniprot.org/uniprot/A0A0J6SPS0.txt	Methylobacterium tarhaniae	KMO35669	https://www.ebi.ac.uk/ena/browser/api/summary/KMO35669	KMO35669.1	GGDEF
Rhizobiales	A0A0J6SRF7	https://www.uniprot.org/uniprot/A0A0J6SRF7.txt	Methylobacterium tarhaniae	KMO37830	https://www.ebi.ac.uk/ena/browser/api/summary/KMO37830	KMO37830.1	GGDEF
Rhizobiales	A0A0J6SUG6	https://www.uniprot.org/uniprot/A0A0J6SUG6.txt	Methylobacterium tarhaniae	KMO37364	https://www.ebi.ac.uk/ena/browser/api/summary/KMO37364	KMO37364.1	GGDEF
Rhizobiales	A0A0J6SUY8	https://www.uniprot.org/uniprot/A0A0J6SUY8.txt	Methylobacterium tarhaniae	KMO37357	https://www.ebi.ac.uk/ena/browser/api/summary/KMO37357	KMO37357.1	GGDEF
Rhizobiales	A0A0J6SWE4	https://www.uniprot.org/uniprot/A0A0J6SWE4.txt	Methylobacterium tarhaniae	KMO37882	https://www.ebi.ac.uk/ena/browser/api/summary/KMO37882	KMO37882.1	GGDEF
Rhizobiales	A0A0J6T3U6	https://www.uniprot.org/uniprot/A0A0J6T3U6.txt	Methylobacterium tarhaniae	KMO40462	https://www.ebi.ac.uk/ena/browser/api/summary/KMO40462	KMO40462.1	GGDEF
Rhizobiales	A0A0J6TAZ4	https://www.uniprot.org/uniprot/A0A0J6TAZ4.txt	Methylobacterium tarhaniae	PS50887	https://www.ebi.ac.uk/ena/browser/api/summary/PS50887	KMO42803.1	GGDEF
Rhizobiales	A0A0J6TE20	https://www.uniprot.org/uniprot/A0A0J6TE20.txt	Methylobacterium tarhaniae	PS50887	https://www.ebi.ac.uk/ena/browser/api/summary/PS50887	KMO44132.1	GGDEF
Rhizobiales	A0A0J6UM64	https://www.uniprot.org/uniprot/A0A0J6UM64.txt	Methylobacterium tarhaniae	PF00990	https://www.ebi.ac.uk/ena/browser/api/summary/PF00990	KMO27101.1	GGDEF
Rhizobiales	A0A0J6VT47	https://www.uniprot.org/uniprot/A0A0J6VT47.txt	Methylobacterium tarhaniae	KMO42436	https://www.ebi.ac.uk/ena/browser/api/summary/KMO42436	KMO42436.1	GGDEF
Rhizobiales	A0A0J6VVA9	https://www.uniprot.org/uniprot/A0A0J6VVA9.txt	Methylobacterium tarhaniae	KMO43231	https://www.ebi.ac.uk/ena/browser/api/summary/KMO43231	KMO43231.1	GGDEF
Rhizobiales	A0A0K2DCR5	https://www.uniprot.org/uniprot/A0A0K2DCR5.txt	Chelatococcus sp. CO-6	PS50887	https://www.ebi.ac.uk/ena/browser/api/summary/PS50887	ALA17614.1	GGDEF
Rhizobiales	A0A0K2DDK1	https://www.uniprot.org/uniprot/A0A0K2DDK1.txt	Chelatococcus sp. CO-6	PS50887	https://www.ebi.ac.uk/ena/browser/api/summary/PS50887	ALA17940.1	GGDEF
Rhizobiales	A0A0K2DEC5	https://www.uniprot.org/uniprot/A0A0K2DEC5.txt	Chelatococcus sp. CO-6	ALA18286	https://www.ebi.ac.uk/ena/browser/api/summary/ALA18286	ALA18286.1	GGDEF
Rhizobiales	A0A0K2DGF0	https://www.uniprot.org/uniprot/A0A0K2DGF0.txt	Chelatococcus sp. CO-6	ALA19021	https://www.ebi.ac.uk/ena/browser/api/summary/ALA19021	ALA19021.1	GGDEF
Rhizobiales	A0A0K2DHB7	https://www.uniprot.org/uniprot/A0A0K2DHB7.txt	Chelatococcus sp. CO-6	ALA19275	https://www.ebi.ac.uk/ena/browser/api/summary/ALA19275	ALA19275.1	GGDEF
Rhizobiales	A0A0K2DJ51	https://www.uniprot.org/uniprot/A0A0K2DJ51.txt	Chelatococcus sp. CO-6	ALA19900	https://www.ebi.ac.uk/ena/browser/api/summary/ALA19900	ALA19900.1	GGDEF
Rhizobiales	A0A0K2DJY3	https://www.uniprot.org/uniprot/A0A0K2DJY3.txt	Chelatococcus sp. CO-6	ALA20277	https://www.ebi.ac.uk/ena/browser/api/summary/ALA20277	ALA20277.1	GGDEF
Rhizobiales	A0A0K2DKE1	https://www.uniprot.org/uniprot/A0A0K2DKE1.txt	Chelatococcus sp. CO-6	PS50887	https://www.ebi.ac.uk/ena/browser/api/summary/PS50887	ALA20453.1	GGDEF
Rhizobiales	A0A0M3B2U6	https://www.uniprot.org/uniprot/A0A0M3B2U6.txt	Rhizobium sp. LC145	KKX25720	https://www.ebi.ac.uk/ena/browser/api/summary/KKX25720	KKX25720.1	GGDEF
Rhizobiales	A0A0M3B843	https://www.uniprot.org/uniprot/A0A0M3B843.txt	Rhizobium sp. LC145	KKX28018	https://www.ebi.ac.uk/ena/browser/api/summary/KKX28018	KKX28018.1	GGDEF
Rhizobiales	A0A0M3BM90	https://www.uniprot.org/uniprot/A0A0M3BM90.txt	Rhizobium sp. LC145	KKX31872	https://www.ebi.ac.uk/ena/browser/api/summary/KKX31872	KKX31872.1	GGDEF
Rhizobiales	A0A0M3BQF7	https://www.uniprot.org/uniprot/A0A0M3BQF7.txt	Rhizobium sp. LC145	KKX33897	https://www.ebi.ac.uk/ena/browser/api/summary/KKX33897	KKX33897.1	GGDEF
Rhizobiales	A0A0M3BQI2	https://www.uniprot.org/uniprot/A0A0M3BQI2.txt	Rhizobium sp. LC145	PS50887	https://www.ebi.ac.uk/ena/browser/api/summary/PS50887	KKX34299.1	GGDEF
Rhizobiales	A0A0M3BQR0	https://www.uniprot.org/uniprot/A0A0M3BQR0.txt	Rhizobium sp. LC145	KKX33825	https://www.ebi.ac.uk/ena/browser/api/summary/KKX33825	KKX33825.1	GGDEF
Rhizobiales	A0A0M3BRH3	https://www.uniprot.org/uniprot/A0A0M3BRH3.txt	Rhizobium sp. LC145	KKX34262	https://www.ebi.ac.uk/ena/browser/api/summary/KKX34262	KKX34262.1	GGDEF
Rhizobiales	A0A0N0JT02	https://www.uniprot.org/uniprot/A0A0N0JT02.txt	Bosea sp. AAP35	PS50887	https://www.ebi.ac.uk/ena/browser/api/summary/PS50887	KPF66538.1	GGDEF
Rhizobiales	A0A0N0JTG8	https://www.uniprot.org/uniprot/A0A0N0JTG8.txt	Bosea sp. AAP35	PS50887	https://www.ebi.ac.uk/ena/browser/api/summary/PS50887	KPF67095.1	GGDEF
Rhizobiales	A0A0N0JU31	https://www.uniprot.org/uniprot/A0A0N0JU31.txt	Bosea sp. AAP35	PS50887	https://www.ebi.ac.uk/ena/browser/api/summary/PS50887	KPF67805.1	GGDEF
Rhizobiales	A0A0N0JYE2	https://www.uniprot.org/uniprot/A0A0N0JYE2.txt	Bosea sp. AAP35	KPF72808	https://www.ebi.ac.uk/ena/browser/api/summary/KPF72808	KPF72808.1	GGDEF
Rhizobiales	A0A0N0JYV3	https://www.uniprot.org/uniprot/A0A0N0JYV3.txt	Bosea sp. AAP35	PS50887	https://www.ebi.ac.uk/ena/browser/api/summary/PS50887	KPF72886.1	GGDEF
Rhizobiales	A0A0N1AYH9	https://www.uniprot.org/uniprot/A0A0N1AYH9.txt	Bosea sp. AAP35	PS50887	https://www.ebi.ac.uk/ena/browser/api/summary/PS50887	KPF62809.1	GGDEF
Rhizobiales	A0A0N1B473	https://www.uniprot.org/uniprot/A0A0N1B473.txt	Bosea sp. AAP35	PS50887	https://www.ebi.ac.uk/ena/browser/api/summary/PS50887	KPF67283.1	GGDEF
Rhizobiales	A0A0N1B4E5	https://www.uniprot.org/uniprot/A0A0N1B4E5.txt	Bosea sp. AAP35	PS50887	https://www.ebi.ac.uk/ena/browser/api/summary/PS50887	KPF67412.1	GGDEF
Rhizobiales	A0A0N1B9B2	https://www.uniprot.org/uniprot/A0A0N1B9B2.txt	Bosea sp. AAP35	KPF72034	https://www.ebi.ac.uk/ena/browser/api/summary/KPF72034	KPF72034.1	GGDEF
Rhizobiales	A0A0N1B9D3	https://www.uniprot.org/uniprot/A0A0N1B9D3.txt	Bosea sp. AAP35	KPF72079	https://www.ebi.ac.uk/ena/browser/api/summary/KPF72079	KPF72079.1	GGDEF
Rhizobiales	A0A0N1BAQ1	https://www.uniprot.org/uniprot/A0A0N1BAQ1.txt	Bosea sp. AAP35	PS50887	https://www.ebi.ac.uk/ena/browser/api/summary/PS50887	KPF69562.1	GGDEF
Rhizobiales	A0A0N1BFZ4	https://www.uniprot.org/uniprot/A0A0N1BFZ4.txt	Bosea sp. AAP35	KPF73091	https://www.ebi.ac.uk/ena/browser/api/summary/KPF73091	KPF73091.1	GGDEF
Rhizobiales	A0A0N0J4A7	https://www.uniprot.org/uniprot/A0A0N0J4A7.txt	Rhizobium sp. AAP43	KPF41215	https://www.ebi.ac.uk/ena/browser/api/summary/KPF41215	KPF41215.1	GGDEF
Rhizobiales	A0A0N0J549	https://www.uniprot.org/uniprot/A0A0N0J549.txt	Rhizobium sp. AAP43	PS50887	https://www.ebi.ac.uk/ena/browser/api/summary/PS50887	KPF41957.1	GGDEF
Rhizobiales	A0A0N0J5Q0	https://www.uniprot.org/uniprot/A0A0N0J5Q0.txt	Rhizobium sp. AAP43	KPF42418	https://www.ebi.ac.uk/ena/browser/api/summary/KPF42418	KPF42418.1	GGDEF
Rhizobiales	A0A0N0J785	https://www.uniprot.org/uniprot/A0A0N0J785.txt	Rhizobium sp. AAP43	KPF43827	https://www.ebi.ac.uk/ena/browser/api/summary/KPF43827	KPF43827.1	GGDEF
Rhizobiales	A0A0N0J7A9	https://www.uniprot.org/uniprot/A0A0N0J7A9.txt	Rhizobium sp. AAP43	KPF43865	https://www.ebi.ac.uk/ena/browser/api/summary/KPF43865	KPF43865.1	GGDEF
Rhizobiales	A0A0N0J9B5	https://www.uniprot.org/uniprot/A0A0N0J9B5.txt	Rhizobium sp. AAP43	PS50887	https://www.ebi.ac.uk/ena/browser/api/summary/PS50887	KPF45568.1	GGDEF
Rhizobiales	A0A0N0JA81	https://www.uniprot.org/uniprot/A0A0N0JA81.txt	Rhizobium sp. AAP43	KPF46445	https://www.ebi.ac.uk/ena/browser/api/summary/KPF46445	KPF46445.1	GGDEF
Rhizobiales	A0A0N1A4Z1	https://www.uniprot.org/uniprot/A0A0N1A4Z1.txt	Rhizobium sp. AAP43	KPF42262	https://www.ebi.ac.uk/ena/browser/api/summary/KPF42262	KPF42262.1	GGDEF
Rhizobiales	A0A0N1A789	https://www.uniprot.org/uniprot/A0A0N1A789.txt	Rhizobium sp. AAP43	PS50887	https://www.ebi.ac.uk/ena/browser/api/summary/PS50887	KPF44130.1	GGDEF
Rhizobiales	A0A0N1A7D8	https://www.uniprot.org/uniprot/A0A0N1A7D8.txt	Rhizobium sp. AAP43	PS50887	https://www.ebi.ac.uk/ena/browser/api/summary/PS50887	KPF44710.1	GGDEF
Rhizobiales	A0A0N1A8T8	https://www.uniprot.org/uniprot/A0A0N1A8T8.txt	Rhizobium sp. AAP43	KPF43073	https://www.ebi.ac.uk/ena/browser/api/summary/KPF43073	KPF43073.1	GGDEF
Rhizobiales	A0A0N1KX65	https://www.uniprot.org/uniprot/A0A0N1KX65.txt	Rhizobium sp. AAP43	KPF43172	https://www.ebi.ac.uk/ena/browser/api/summary/KPF43172	KPF43172.1	GGDEF
Rhizobiales	A0A0N1KX90	https://www.uniprot.org/uniprot/A0A0N1KX90.txt	Rhizobium sp. AAP43	KPF44704	https://www.ebi.ac.uk/ena/browser/api/summary/KPF44704	KPF44704.1	GGDEF
Rhizobiales	A0A0N1KXB1	https://www.uniprot.org/uniprot/A0A0N1KXB1.txt	Rhizobium sp. AAP43	KPF42299	https://www.ebi.ac.uk/ena/browser/api/summary/KPF42299	KPF42299.1	GGDEF
Rhizobiales	A0A0N1KXP8	https://www.uniprot.org/uniprot/A0A0N1KXP8.txt	Rhizobium sp. AAP43	PS50887	https://www.ebi.ac.uk/ena/browser/api/summary/PS50887	KPF41922.1	GGDEF
Rhizobiales	A0A0N1KXZ5	https://www.uniprot.org/uniprot/A0A0N1KXZ5.txt	Rhizobium sp. AAP43	KPF43863	https://www.ebi.ac.uk/ena/browser/api/summary/KPF43863	KPF43863.1	GGDEF
Rhizobiales	A0A0N1KYP1	https://www.uniprot.org/uniprot/A0A0N1KYP1.txt	Rhizobium sp. AAP43	KPF46733	https://www.ebi.ac.uk/ena/browser/api/summary/KPF46733	KPF46733.1	GGDEF
Rhizobiales	A0A0P6VFX1	https://www.uniprot.org/uniprot/A0A0P6VFX1.txt	Prosthecomicrobium hirschii	KPL50924	https://www.ebi.ac.uk/ena/browser/api/summary/KPL50924	KPL50924.1	GGDEF
Rhizobiales	A0A0P6VGA9	https://www.uniprot.org/uniprot/A0A0P6VGA9.txt	Prosthecomicrobium hirschii	KPL51043	https://www.ebi.ac.uk/ena/browser/api/summary/KPL51043	KPL51043.1	GGDEF
Rhizobiales	A0A0P6VIX7	https://www.uniprot.org/uniprot/A0A0P6VIX7.txt	Prosthecomicrobium hirschii	PS50887	https://www.ebi.ac.uk/ena/browser/api/summary/PS50887	KPL52039.1	GGDEF
Rhizobiales	A0A0P6VJG1	https://www.uniprot.org/uniprot/A0A0P6VJG1.txt	Prosthecomicrobium hirschii	KPL52149	https://www.ebi.ac.uk/ena/browser/api/summary/KPL52149	KPL52149.1	GGDEF
Rhizobiales	A0A0P6VLC0	https://www.uniprot.org/uniprot/A0A0P6VLC0.txt	Prosthecomicrobium hirschii	KPL50925	https://www.ebi.ac.uk/ena/browser/api/summary/KPL50925	KPL50925.1	GGDEF
Rhizobiales	A0A0P6VV98	https://www.uniprot.org/uniprot/A0A0P6VV98.txt	Prosthecomicrobium hirschii	KPL55404	https://www.ebi.ac.uk/ena/browser/api/summary/KPL55404	KPL55404.1	GGDEF
Rhizobiales	A0A0P6VVQ1	https://www.uniprot.org/uniprot/A0A0P6VVQ1.txt	Prosthecomicrobium hirschii	PS50887	https://www.ebi.ac.uk/ena/browser/api/summary/PS50887	KPL55058.1	GGDEF
Rhizobiales	A0A0P6W0B3	https://www.uniprot.org/uniprot/A0A0P6W0B3.txt	Prosthecomicrobium hirschii	PS50887	https://www.ebi.ac.uk/ena/browser/api/summary/PS50887	KPL52471.1	GGDEF
Rhizobiales	A0A0P6W329	https://www.uniprot.org/uniprot/A0A0P6W329.txt	Prosthecomicrobium hirschii	PS50887	https://www.ebi.ac.uk/ena/browser/api/summary/PS50887	KPL52740.1	GGDEF
Rhizobiales	A0A0P6WA42	https://www.uniprot.org/uniprot/A0A0P6WA42.txt	Prosthecomicrobium hirschii	PS50887	https://www.ebi.ac.uk/ena/browser/api/summary/PS50887	KPL55446.1	GGDEF
Rhizobiales	A0A0P6WL73	https://www.uniprot.org/uniprot/A0A0P6WL73.txt	Prosthecomicrobium hirschii	KPL55531	https://www.ebi.ac.uk/ena/browser/api/summary/KPL55531	KPL55531.1	GGDEF
Rhizobiales	A0A0Q3I113	https://www.uniprot.org/uniprot/A0A0Q3I113.txt	Bosea thiooxidans	KQK28624	https://www.ebi.ac.uk/ena/browser/api/summary/KQK28624	KQK28624.1	GGDEF
Rhizobiales	A0A0Q3I263	https://www.uniprot.org/uniprot/A0A0Q3I263.txt	Bosea thiooxidans	SKB65653	https://www.ebi.ac.uk/ena/browser/api/summary/SKB65653	KQK28821.1	GGDEF
Rhizobiales	A0A0Q3I4T5	https://www.uniprot.org/uniprot/A0A0Q3I4T5.txt	Bosea thiooxidans	PS50887	https://www.ebi.ac.uk/ena/browser/api/summary/PS50887	KQK29733.1	GGDEF
Rhizobiales	A0A0Q3I4W9	https://www.uniprot.org/uniprot/A0A0Q3I4W9.txt	Bosea thiooxidans	KQK29967	https://www.ebi.ac.uk/ena/browser/api/summary/KQK29967	KQK29967.1	GGDEF
Rhizobiales	A0A0Q3I4X1	https://www.uniprot.org/uniprot/A0A0Q3I4X1.txt	Bosea thiooxidans	SKB33672	https://www.ebi.ac.uk/ena/browser/api/summary/SKB33672	KQK29757.1	GGDEF
Rhizobiales	A0A0Q3I8A8	https://www.uniprot.org/uniprot/A0A0Q3I8A8.txt	Bosea thiooxidans	SKB35519	https://www.ebi.ac.uk/ena/browser/api/summary/SKB35519	KQK31271.1	GGDEF
Rhizobiales	A0A0Q3I8T1	https://www.uniprot.org/uniprot/A0A0Q3I8T1.txt	Bosea thiooxidans	SKB60486	https://www.ebi.ac.uk/ena/browser/api/summary/SKB60486	KQK31253.1	GGDEF
Rhizobiales	A0A0Q3KF15	https://www.uniprot.org/uniprot/A0A0Q3KF15.txt	Bosea thiooxidans	SKB56559	https://www.ebi.ac.uk/ena/browser/api/summary/SKB56559	KQK28395.1	GGDEF
Rhizobiales	A0A0Q3KL97	https://www.uniprot.org/uniprot/A0A0Q3KL97.txt	Bosea thiooxidans	SKC06792	https://www.ebi.ac.uk/ena/browser/api/summary/SKC06792	KQK30379.1	GGDEF
Rhizobiales	A0A0Q3KR61	https://www.uniprot.org/uniprot/A0A0Q3KR61.txt	Bosea thiooxidans	SKC09815	https://www.ebi.ac.uk/ena/browser/api/summary/SKC09815	KQK32291.1	GGDEF
Rhizobiales	A0A0Q3M2V9	https://www.uniprot.org/uniprot/A0A0Q3M2V9.txt	Bosea thiooxidans	PS50887	https://www.ebi.ac.uk/ena/browser/api/summary/PS50887	KQK30017.1	GGDEF
Rhizobiales	A0A0Q3M5U8	https://www.uniprot.org/uniprot/A0A0Q3M5U8.txt	Bosea thiooxidans	SKB62506	https://www.ebi.ac.uk/ena/browser/api/summary/SKB62506	KQK31161.1	GGDEF
Rhizobiales	A0A0Q3PHI3	https://www.uniprot.org/uniprot/A0A0Q3PHI3.txt	Bosea thiooxidans	KQK29206	https://www.ebi.ac.uk/ena/browser/api/summary/KQK29206	KQK29206.1	GGDEF
Rhizobiales	A0A0Q3SX27	https://www.uniprot.org/uniprot/A0A0Q3SX27.txt	Bosea thiooxidans	PS50887	https://www.ebi.ac.uk/ena/browser/api/summary/PS50887	KQK29802.1	GGDEF
Rhizobiales	A0A0Q4P1B6	https://www.uniprot.org/uniprot/A0A0Q4P1B6.txt	Devosia sp. Leaf64	PS50887	https://www.ebi.ac.uk/ena/browser/api/summary/PS50887	KQN72444.1	GGDEF
Rhizobiales	A0A0Q4P1Z4	https://www.uniprot.org/uniprot/A0A0Q4P1Z4.txt	Devosia sp. Leaf64	PS50887	https://www.ebi.ac.uk/ena/browser/api/summary/PS50887	KQN69984.1	GGDEF
Rhizobiales	A0A0Q4P257	https://www.uniprot.org/uniprot/A0A0Q4P257.txt	Devosia sp. Leaf64	PS50887	https://www.ebi.ac.uk/ena/browser/api/summary/PS50887	KQN69860.1	GGDEF
Rhizobiales	A0A0Q4P2B5	https://www.uniprot.org/uniprot/A0A0Q4P2B5.txt	Devosia sp. Leaf64	PS50887	https://www.ebi.ac.uk/ena/browser/api/summary/PS50887	KQN72876.1	GGDEF
Rhizobiales	A0A0Q4P4D5	https://www.uniprot.org/uniprot/A0A0Q4P4D5.txt	Devosia sp. Leaf64	PS50887	https://www.ebi.ac.uk/ena/browser/api/summary/PS50887	KQN70010.1	GGDEF
Rhizobiales	A0A0Q4P554	https://www.uniprot.org/uniprot/A0A0Q4P554.txt	Devosia sp. Leaf64	KQN74140	https://www.ebi.ac.uk/ena/browser/api/summary/KQN74140	KQN74140.1	GGDEF
Rhizobiales	A0A0Q4P7I0	https://www.uniprot.org/uniprot/A0A0Q4P7I0.txt	Devosia sp. Leaf64	KQN72593	https://www.ebi.ac.uk/ena/browser/api/summary/KQN72593	KQN72593.1	GGDEF
Rhizobiales	A0A0Q4P7V3	https://www.uniprot.org/uniprot/A0A0Q4P7V3.txt	Devosia sp. Leaf64	PS50887	https://www.ebi.ac.uk/ena/browser/api/summary/PS50887	KQN72758.1	GGDEF
Rhizobiales	A0A0Q4P8B4	https://www.uniprot.org/uniprot/A0A0Q4P8B4.txt	Devosia sp. Leaf64	PS50887	https://www.ebi.ac.uk/ena/browser/api/summary/PS50887	KQN72239.1	GGDEF
Rhizobiales	A0A0Q4PAA3	https://www.uniprot.org/uniprot/A0A0Q4PAA3.txt	Devosia sp. Leaf64	PS50887	https://www.ebi.ac.uk/ena/browser/api/summary/PS50887	KQN77314.1	GGDEF
Rhizobiales	A0A0Q4PAZ6	https://www.uniprot.org/uniprot/A0A0Q4PAZ6.txt	Devosia sp. Leaf64	PS50887	https://www.ebi.ac.uk/ena/browser/api/summary/PS50887	KQN72888.1	GGDEF
Rhizobiales	A0A0Q4PBE9	https://www.uniprot.org/uniprot/A0A0Q4PBE9.txt	Devosia sp. Leaf64	PS50887	https://www.ebi.ac.uk/ena/browser/api/summary/PS50887	KQN74081.1	GGDEF
Rhizobiales	A0A0Q4PD47	https://www.uniprot.org/uniprot/A0A0Q4PD47.txt	Devosia sp. Leaf64	PS50887	https://www.ebi.ac.uk/ena/browser/api/summary/PS50887	KQN78131.1	GGDEF
Rhizobiales	A0A0Q4PDP0	https://www.uniprot.org/uniprot/A0A0Q4PDP0.txt	Devosia sp. Leaf64	PS50887	https://www.ebi.ac.uk/ena/browser/api/summary/PS50887	KQN78291.1	GGDEF
Rhizobiales	A0A0Q4PDT3	https://www.uniprot.org/uniprot/A0A0Q4PDT3.txt	Devosia sp. Leaf64	KQN78370	https://www.ebi.ac.uk/ena/browser/api/summary/KQN78370	KQN78370.1	GGDEF
Rhizobiales	A0A0Q4PH27	https://www.uniprot.org/uniprot/A0A0Q4PH27.txt	Devosia sp. Leaf64	PS50887	https://www.ebi.ac.uk/ena/browser/api/summary/PS50887	KQN73765.1	GGDEF
Rhizobiales	A0A0Q4PN32	https://www.uniprot.org/uniprot/A0A0Q4PN32.txt	Devosia sp. Leaf64	PS50887	https://www.ebi.ac.uk/ena/browser/api/summary/PS50887	KQN77295.1	GGDEF
Rhizobiales	A0A0Q4PQN0	https://www.uniprot.org/uniprot/A0A0Q4PQN0.txt	Devosia sp. Leaf64	PS50887	https://www.ebi.ac.uk/ena/browser/api/summary/PS50887	KQN77294.1	GGDEF
Rhizobiales	A0A0Q4X5P0	https://www.uniprot.org/uniprot/A0A0Q4X5P0.txt	Methylobacterium sp. Leaf99	PS50887	https://www.ebi.ac.uk/ena/browser/api/summary/PS50887	KQP06097.1	GGDEF
Rhizobiales	A0A0Q4XBG9	https://www.uniprot.org/uniprot/A0A0Q4XBG9.txt	Methylobacterium sp. Leaf99	PS50887	https://www.ebi.ac.uk/ena/browser/api/summary/PS50887	KQP08168.1	GGDEF
Rhizobiales	A0A0Q4XBH4	https://www.uniprot.org/uniprot/A0A0Q4XBH4.txt	Methylobacterium sp. Leaf99	KQP04143	https://www.ebi.ac.uk/ena/browser/api/summary/KQP04143	KQP04143.1	GGDEF
Rhizobiales	A0A0Q4XDW9	https://www.uniprot.org/uniprot/A0A0Q4XDW9.txt	Methylobacterium sp. Leaf99	PS50887	https://www.ebi.ac.uk/ena/browser/api/summary/PS50887	KQP07396.1	GGDEF
Rhizobiales	A0A0Q4XKU5	https://www.uniprot.org/uniprot/A0A0Q4XKU5.txt	Methylobacterium sp. Leaf99	KQP07842	https://www.ebi.ac.uk/ena/browser/api/summary/KQP07842	KQP07842.1	GGDEF
Rhizobiales	A0A0Q4XLL4	https://www.uniprot.org/uniprot/A0A0Q4XLL4.txt	Methylobacterium sp. Leaf99	KQP05960	https://www.ebi.ac.uk/ena/browser/api/summary/KQP05960	KQP05960.1	GGDEF
Rhizobiales	A0A0Q4XMI4	https://www.uniprot.org/uniprot/A0A0Q4XMI4.txt	Methylobacterium sp. Leaf99	PS50887	https://www.ebi.ac.uk/ena/browser/api/summary/PS50887	KQP07186.1	GGDEF
Rhizobiales	A0A0Q4XQH0	https://www.uniprot.org/uniprot/A0A0Q4XQH0.txt	Methylobacterium sp. Leaf99	KQP10365	https://www.ebi.ac.uk/ena/browser/api/summary/KQP10365	KQP10365.1	GGDEF
Rhizobiales	A0A0Q4XQQ4	https://www.uniprot.org/uniprot/A0A0Q4XQQ4.txt	Methylobacterium sp. Leaf99	KQP08097	https://www.ebi.ac.uk/ena/browser/api/summary/KQP08097	KQP08097.1	GGDEF
Rhizobiales	A0A0Q4XRZ5	https://www.uniprot.org/uniprot/A0A0Q4XRZ5.txt	Methylobacterium sp. Leaf99	KQP10822	https://www.ebi.ac.uk/ena/browser/api/summary/KQP10822	KQP10822.1	GGDEF
Rhizobiales	A0A0Q4XSF1	https://www.uniprot.org/uniprot/A0A0Q4XSF1.txt	Methylobacterium sp. Leaf99	KQP10998	https://www.ebi.ac.uk/ena/browser/api/summary/KQP10998	KQP10998.1	GGDEF
Rhizobiales	A0A0Q4XTJ6	https://www.uniprot.org/uniprot/A0A0Q4XTJ6.txt	Methylobacterium sp. Leaf99	KQP11398	https://www.ebi.ac.uk/ena/browser/api/summary/KQP11398	KQP11398.1	GGDEF
Rhizobiales	A0A0Q4XTW4	https://www.uniprot.org/uniprot/A0A0Q4XTW4.txt	Methylobacterium sp. Leaf99	PS50887	https://www.ebi.ac.uk/ena/browser/api/summary/PS50887	KQP10112.1	GGDEF
Rhizobiales	A0A0Q4WZ93	https://www.uniprot.org/uniprot/A0A0Q4WZ93.txt	Methylobacterium sp. Leaf93	KQP00980	https://www.ebi.ac.uk/ena/browser/api/summary/KQP00980	KQP00980.1	GGDEF
Rhizobiales	A0A0Q4X7W0	https://www.uniprot.org/uniprot/A0A0Q4X7W0.txt	Methylobacterium sp. Leaf93	KQP04792	https://www.ebi.ac.uk/ena/browser/api/summary/KQP04792	KQP04792.1	GGDEF
Rhizobiales	A0A0Q4XCQ8	https://www.uniprot.org/uniprot/A0A0Q4XCQ8.txt	Methylobacterium sp. Leaf93	PS50887	https://www.ebi.ac.uk/ena/browser/api/summary/PS50887	KQP09251.1	GGDEF
Rhizobiales	A0A0Q4XEI1	https://www.uniprot.org/uniprot/A0A0Q4XEI1.txt	Methylobacterium sp. Leaf93	KQP03304	https://www.ebi.ac.uk/ena/browser/api/summary/KQP03304	KQP03304.1	GGDEF
Rhizobiales	A0A0Q4XEJ9	https://www.uniprot.org/uniprot/A0A0Q4XEJ9.txt	Methylobacterium sp. Leaf93	KQP04529	https://www.ebi.ac.uk/ena/browser/api/summary/KQP04529	KQP04529.1	GGDEF
Rhizobiales	A0A0Q4XIF8	https://www.uniprot.org/uniprot/A0A0Q4XIF8.txt	Methylobacterium sp. Leaf93	PS50887	https://www.ebi.ac.uk/ena/browser/api/summary/PS50887	KQP11772.1	GGDEF
Rhizobiales	A0A0Q4XNC6	https://www.uniprot.org/uniprot/A0A0Q4XNC6.txt	Methylobacterium sp. Leaf93	KQP06907	https://www.ebi.ac.uk/ena/browser/api/summary/KQP06907	KQP06907.1	GGDEF
Rhizobiales	A0A0Q4XNS4	https://www.uniprot.org/uniprot/A0A0Q4XNS4.txt	Methylobacterium sp. Leaf93	KQP09565	https://www.ebi.ac.uk/ena/browser/api/summary/KQP09565	KQP09565.1	GGDEF
Rhizobiales	A0A0Q4XNW3	https://www.uniprot.org/uniprot/A0A0Q4XNW3.txt	Methylobacterium sp. Leaf93	KQP09462	https://www.ebi.ac.uk/ena/browser/api/summary/KQP09462	KQP09462.1	GGDEF
Rhizobiales	A0A0Q4XS45	https://www.uniprot.org/uniprot/A0A0Q4XS45.txt	Methylobacterium sp. Leaf93	KQP13438	https://www.ebi.ac.uk/ena/browser/api/summary/KQP13438	KQP13438.1	GGDEF
Rhizobiales	A0A0Q4XSB5	https://www.uniprot.org/uniprot/A0A0Q4XSB5.txt	Methylobacterium sp. Leaf93	KQP09404	https://www.ebi.ac.uk/ena/browser/api/summary/KQP09404	KQP09404.1	GGDEF
Rhizobiales	A0A0Q4Y5K8	https://www.uniprot.org/uniprot/A0A0Q4Y5K8.txt	Methylobacterium sp. Leaf93	KQP16611	https://www.ebi.ac.uk/ena/browser/api/summary/KQP16611	KQP16611.1	GGDEF
Rhizobiales	A0A0Q4Y9N7	https://www.uniprot.org/uniprot/A0A0Q4Y9N7.txt	Methylobacterium sp. Leaf93	KQP16745	https://www.ebi.ac.uk/ena/browser/api/summary/KQP16745	KQP16745.1	GGDEF
Rhizobiales	A0A0Q5CNV3	https://www.uniprot.org/uniprot/A0A0Q5CNV3.txt	Rhizobium sp. Leaf306	KQQ34152	https://www.ebi.ac.uk/ena/browser/api/summary/KQQ34152	KQQ34152.1	GGDEF
Rhizobiales	A0A0Q5CSS5	https://www.uniprot.org/uniprot/A0A0Q5CSS5.txt	Rhizobium sp. Leaf306	KQQ35656	https://www.ebi.ac.uk/ena/browser/api/summary/KQQ35656	KQQ35656.1	GGDEF
Rhizobiales	A0A0Q5CUA0	https://www.uniprot.org/uniprot/A0A0Q5CUA0.txt	Rhizobium sp. Leaf306	PS50887	https://www.ebi.ac.uk/ena/browser/api/summary/PS50887	KQQ34304.1	GGDEF
Rhizobiales	A0A0Q5CYH6	https://www.uniprot.org/uniprot/A0A0Q5CYH6.txt	Rhizobium sp. Leaf306	PS50887	https://www.ebi.ac.uk/ena/browser/api/summary/PS50887	KQQ37634.1	GGDEF
Rhizobiales	A0A0Q5CYS9	https://www.uniprot.org/uniprot/A0A0Q5CYS9.txt	Rhizobium sp. Leaf306	KQQ37599	https://www.ebi.ac.uk/ena/browser/api/summary/KQQ37599	KQQ37599.1	GGDEF
Rhizobiales	A0A0Q5D2G0	https://www.uniprot.org/uniprot/A0A0Q5D2G0.txt	Rhizobium sp. Leaf306	PS50887	https://www.ebi.ac.uk/ena/browser/api/summary/PS50887	KQQ35350.1	GGDEF
Rhizobiales	A0A0Q5D3C2	https://www.uniprot.org/uniprot/A0A0Q5D3C2.txt	Rhizobium sp. Leaf306	KQQ39049	https://www.ebi.ac.uk/ena/browser/api/summary/KQQ39049	KQQ39049.1	GGDEF
Rhizobiales	A0A0Q5D3D7	https://www.uniprot.org/uniprot/A0A0Q5D3D7.txt	Rhizobium sp. Leaf306	KQQ37456	https://www.ebi.ac.uk/ena/browser/api/summary/KQQ37456	KQQ37456.1	GGDEF
Rhizobiales	A0A0Q5D5P3	https://www.uniprot.org/uniprot/A0A0Q5D5P3.txt	Rhizobium sp. Leaf306	KQQ38812	https://www.ebi.ac.uk/ena/browser/api/summary/KQQ38812	KQQ38812.1	GGDEF
Rhizobiales	A0A0Q5D921	https://www.uniprot.org/uniprot/A0A0Q5D921.txt	Rhizobium sp. Leaf306	KQQ36985	https://www.ebi.ac.uk/ena/browser/api/summary/KQQ36985	KQQ36985.1	GGDEF
Rhizobiales	A0A0Q5D987	https://www.uniprot.org/uniprot/A0A0Q5D987.txt	Rhizobium sp. Leaf306	KQQ38352	https://www.ebi.ac.uk/ena/browser/api/summary/KQQ38352	KQQ38352.1	GGDEF
Rhizobiales	A0A0Q5DAY5	https://www.uniprot.org/uniprot/A0A0Q5DAY5.txt	Rhizobium sp. Leaf306	KQQ36925	https://www.ebi.ac.uk/ena/browser/api/summary/KQQ36925	KQQ36925.1	GGDEF
Rhizobiales	A0A0Q5DBU6	https://www.uniprot.org/uniprot/A0A0Q5DBU6.txt	Rhizobium sp. Leaf306	KQQ37370	https://www.ebi.ac.uk/ena/browser/api/summary/KQQ37370	KQQ37370.1	GGDEF
Rhizobiales	A0A0Q5DCY9	https://www.uniprot.org/uniprot/A0A0Q5DCY9.txt	Rhizobium sp. Leaf306	PS50887	https://www.ebi.ac.uk/ena/browser/api/summary/PS50887	KQQ37707.1	GGDEF
Rhizobiales	A0A0Q5DDF7	https://www.uniprot.org/uniprot/A0A0Q5DDF7.txt	Rhizobium sp. Leaf306	KQQ37851	https://www.ebi.ac.uk/ena/browser/api/summary/KQQ37851	KQQ37851.1	GGDEF
Rhizobiales	A0A0Q5DHB6	https://www.uniprot.org/uniprot/A0A0Q5DHB6.txt	Rhizobium sp. Leaf306	PS50887	https://www.ebi.ac.uk/ena/browser/api/summary/PS50887	KQQ38971.1	GGDEF
Rhizobiales	A0A0Q5GEP6	https://www.uniprot.org/uniprot/A0A0Q5GEP6.txt	Aureimonas sp. Leaf324	KQQ79442	https://www.ebi.ac.uk/ena/browser/api/summary/KQQ79442	KQQ79442.1	GGDEF
Rhizobiales	A0A0Q5GFN5	https://www.uniprot.org/uniprot/A0A0Q5GFN5.txt	Aureimonas sp. Leaf324	PS50887	https://www.ebi.ac.uk/ena/browser/api/summary/PS50887	KQQ80602.1	GGDEF
Rhizobiales	A0A0Q5GFY7	https://www.uniprot.org/uniprot/A0A0Q5GFY7.txt	Aureimonas sp. Leaf324	PS50887	https://www.ebi.ac.uk/ena/browser/api/summary/PS50887	KQQ80746.1	GGDEF
Rhizobiales	A0A0Q5GGV4	https://www.uniprot.org/uniprot/A0A0Q5GGV4.txt	Aureimonas sp. Leaf324	PS50887	https://www.ebi.ac.uk/ena/browser/api/summary/PS50887	KQQ80804.1	GGDEF
Rhizobiales	A0A0Q5GMU6	https://www.uniprot.org/uniprot/A0A0Q5GMU6.txt	Aureimonas sp. Leaf324	KQQ82485	https://www.ebi.ac.uk/ena/browser/api/summary/KQQ82485	KQQ82485.1	GGDEF
Rhizobiales	A0A0Q5GNE0	https://www.uniprot.org/uniprot/A0A0Q5GNE0.txt	Aureimonas sp. Leaf324	PS50887	https://www.ebi.ac.uk/ena/browser/api/summary/PS50887	KQQ82056.1	GGDEF
Rhizobiales	A0A0Q5GQJ7	https://www.uniprot.org/uniprot/A0A0Q5GQJ7.txt	Aureimonas sp. Leaf324	PS50887	https://www.ebi.ac.uk/ena/browser/api/summary/PS50887	KQQ78841.1	GGDEF
Rhizobiales	A0A0Q5GR43	https://www.uniprot.org/uniprot/A0A0Q5GR43.txt	Aureimonas sp. Leaf324	KQQ84511	https://www.ebi.ac.uk/ena/browser/api/summary/KQQ84511	KQQ84511.1	GGDEF
Rhizobiales	A0A0Q5GT47	https://www.uniprot.org/uniprot/A0A0Q5GT47.txt	Aureimonas sp. Leaf324	PS50887	https://www.ebi.ac.uk/ena/browser/api/summary/PS50887	KQQ79600.1	GGDEF
Rhizobiales	A0A0Q5GUZ5	https://www.uniprot.org/uniprot/A0A0Q5GUZ5.txt	Aureimonas sp. Leaf324	PS50887	https://www.ebi.ac.uk/ena/browser/api/summary/PS50887	KQQ85893.1	GGDEF
Rhizobiales	A0A0Q5GW46	https://www.uniprot.org/uniprot/A0A0Q5GW46.txt	Aureimonas sp. Leaf324	PS50887	https://www.ebi.ac.uk/ena/browser/api/summary/PS50887	KQQ86191.1	GGDEF
Rhizobiales	A0A0Q5GW83	https://www.uniprot.org/uniprot/A0A0Q5GW83.txt	Aureimonas sp. Leaf324	KQQ85816	https://www.ebi.ac.uk/ena/browser/api/summary/KQQ85816	KQQ85816.1	GGDEF
Rhizobiales	A0A0Q5H825	https://www.uniprot.org/uniprot/A0A0Q5H825.txt	Aureimonas sp. Leaf324	PS50887	https://www.ebi.ac.uk/ena/browser/api/summary/PS50887	KQQ90256.1	GGDEF
Rhizobiales	A0A0Q5HB01	https://www.uniprot.org/uniprot/A0A0Q5HB01.txt	Aureimonas sp. Leaf324	PS50887	https://www.ebi.ac.uk/ena/browser/api/summary/PS50887	KQQ89365.1	GGDEF
Rhizobiales	A0A0Q5HB36	https://www.uniprot.org/uniprot/A0A0Q5HB36.txt	Aureimonas sp. Leaf324	KQQ91318	https://www.ebi.ac.uk/ena/browser/api/summary/KQQ91318	KQQ91318.1	GGDEF
Rhizobiales	A0A0Q5HH97	https://www.uniprot.org/uniprot/A0A0Q5HH97.txt	Aureimonas sp. Leaf324	PS50887	https://www.ebi.ac.uk/ena/browser/api/summary/PS50887	KQQ88708.1	GGDEF
Rhizobiales	A0A0Q5HK19	https://www.uniprot.org/uniprot/A0A0Q5HK19.txt	Aureimonas sp. Leaf324	PS50887	https://www.ebi.ac.uk/ena/browser/api/summary/PS50887	KQQ89618.1	GGDEF
Rhizobiales	A0A0Q5HPD5	https://www.uniprot.org/uniprot/A0A0Q5HPD5.txt	Aureimonas sp. Leaf324	PS50887	https://www.ebi.ac.uk/ena/browser/api/summary/PS50887	KQQ90296.1	GGDEF
Rhizobiales	A0A0Q5VD53	https://www.uniprot.org/uniprot/A0A0Q5VD53.txt	Rhizobium sp. Leaf371	KQS59350	https://www.ebi.ac.uk/ena/browser/api/summary/KQS59350	KQS59350.1	GGDEF
Rhizobiales	A0A0Q5VIK2	https://www.uniprot.org/uniprot/A0A0Q5VIK2.txt	Rhizobium sp. Leaf371	PS50887	https://www.ebi.ac.uk/ena/browser/api/summary/PS50887	KQS61440.1	GGDEF
Rhizobiales	A0A0Q5VIR5	https://www.uniprot.org/uniprot/A0A0Q5VIR5.txt	Rhizobium sp. Leaf371	PS50887	https://www.ebi.ac.uk/ena/browser/api/summary/PS50887	KQS61446.1	GGDEF
Rhizobiales	A0A0Q5VKE5	https://www.uniprot.org/uniprot/A0A0Q5VKE5.txt	Rhizobium sp. Leaf371	KQS59349	https://www.ebi.ac.uk/ena/browser/api/summary/KQS59349	KQS59349.1	GGDEF
Rhizobiales	A0A0Q5VQF5	https://www.uniprot.org/uniprot/A0A0Q5VQF5.txt	Rhizobium sp. Leaf371	KQS63393	https://www.ebi.ac.uk/ena/browser/api/summary/KQS63393	KQS63393.1	GGDEF
Rhizobiales	A0A0Q5VSR6	https://www.uniprot.org/uniprot/A0A0Q5VSR6.txt	Rhizobium sp. Leaf371	PS50887	https://www.ebi.ac.uk/ena/browser/api/summary/PS50887	KQS64157.1	GGDEF
Rhizobiales	A0A0Q5VTZ4	https://www.uniprot.org/uniprot/A0A0Q5VTZ4.txt	Rhizobium sp. Leaf371	KQS64528	https://www.ebi.ac.uk/ena/browser/api/summary/KQS64528	KQS64528.1	GGDEF
Rhizobiales	A0A0Q5VYQ8	https://www.uniprot.org/uniprot/A0A0Q5VYQ8.txt	Rhizobium sp. Leaf371	KQS63241	https://www.ebi.ac.uk/ena/browser/api/summary/KQS63241	KQS63241.1	GGDEF
Rhizobiales	A0A0Q5W384	https://www.uniprot.org/uniprot/A0A0Q5W384.txt	Rhizobium sp. Leaf371	PS50887	https://www.ebi.ac.uk/ena/browser/api/summary/PS50887	KQS68055.1	GGDEF
Rhizobiales	A0A0Q5W5F8	https://www.uniprot.org/uniprot/A0A0Q5W5F8.txt	Rhizobium sp. Leaf371	PS50887	https://www.ebi.ac.uk/ena/browser/api/summary/PS50887	KQS64122.1	GGDEF
Rhizobiales	A0A0Q5W6A0	https://www.uniprot.org/uniprot/A0A0Q5W6A0.txt	Rhizobium sp. Leaf371	KQS64095	https://www.ebi.ac.uk/ena/browser/api/summary/KQS64095	KQS64095.1	GGDEF
Rhizobiales	A0A0Q5W7Y6	https://www.uniprot.org/uniprot/A0A0Q5W7Y6.txt	Rhizobium sp. Leaf371	PS50887	https://www.ebi.ac.uk/ena/browser/api/summary/PS50887	KQS64568.1	GGDEF
Rhizobiales	A0A0Q5WB15	https://www.uniprot.org/uniprot/A0A0Q5WB15.txt	Rhizobium sp. Leaf371	KQS65576	https://www.ebi.ac.uk/ena/browser/api/summary/KQS65576	KQS65576.1	GGDEF
Rhizobiales	A0A0Q5WEI7	https://www.uniprot.org/uniprot/A0A0Q5WEI7.txt	Rhizobium sp. Leaf371	KQS71619	https://www.ebi.ac.uk/ena/browser/api/summary/KQS71619	KQS71619.1	GGDEF
Rhizobiales	A0A0Q5WFA4	https://www.uniprot.org/uniprot/A0A0Q5WFA4.txt	Rhizobium sp. Leaf371	PS50887	https://www.ebi.ac.uk/ena/browser/api/summary/PS50887	KQS67850.1	GGDEF
Rhizobiales	A0A0Q5WH06	https://www.uniprot.org/uniprot/A0A0Q5WH06.txt	Rhizobium sp. Leaf371	KQS72743	https://www.ebi.ac.uk/ena/browser/api/summary/KQS72743	KQS72743.1	GGDEF
Rhizobiales	A0A0Q5WQV4	https://www.uniprot.org/uniprot/A0A0Q5WQV4.txt	Rhizobium sp. Leaf371	PS50887	https://www.ebi.ac.uk/ena/browser/api/summary/PS50887	KQS72347.1	GGDEF
Rhizobiales	A0A0Q5WRM3	https://www.uniprot.org/uniprot/A0A0Q5WRM3.txt	Rhizobium sp. Leaf371	PS50887	https://www.ebi.ac.uk/ena/browser/api/summary/PS50887	KQS71695.1	GGDEF
Rhizobiales	A0A0Q5Z000	https://www.uniprot.org/uniprot/A0A0Q5Z000.txt	Methylobacterium sp. Leaf399	KQT07262	https://www.ebi.ac.uk/ena/browser/api/summary/KQT07262	KQT07262.1	GGDEF
Rhizobiales	A0A0Q5Z1N2	https://www.uniprot.org/uniprot/A0A0Q5Z1N2.txt	Methylobacterium sp. Leaf399	KQT11702	https://www.ebi.ac.uk/ena/browser/api/summary/KQT11702	KQT11702.1	GGDEF
Rhizobiales	A0A0Q5Z2L9	https://www.uniprot.org/uniprot/A0A0Q5Z2L9.txt	Methylobacterium sp. Leaf399	KQT12045	https://www.ebi.ac.uk/ena/browser/api/summary/KQT12045	KQT12045.1	GGDEF
Rhizobiales	A0A0Q5ZEB7	https://www.uniprot.org/uniprot/A0A0Q5ZEB7.txt	Methylobacterium sp. Leaf399	PS50887	https://www.ebi.ac.uk/ena/browser/api/summary/PS50887	KQT16567.1	GGDEF
Rhizobiales	A0A0Q5ZEY7	https://www.uniprot.org/uniprot/A0A0Q5ZEY7.txt	Methylobacterium sp. Leaf399	KQT16576	https://www.ebi.ac.uk/ena/browser/api/summary/KQT16576	KQT16576.1	GGDEF
Rhizobiales	A0A0Q5ZL37	https://www.uniprot.org/uniprot/A0A0Q5ZL37.txt	Methylobacterium sp. Leaf399	PS50887	https://www.ebi.ac.uk/ena/browser/api/summary/PS50887	KQT18657.1	GGDEF
Rhizobiales	A0A0Q5ZN77	https://www.uniprot.org/uniprot/A0A0Q5ZN77.txt	Methylobacterium sp. Leaf399	PS50887	https://www.ebi.ac.uk/ena/browser/api/summary/PS50887	KQT19399.1	GGDEF
Rhizobiales	A0A0Q5ZNP8	https://www.uniprot.org/uniprot/A0A0Q5ZNP8.txt	Methylobacterium sp. Leaf399	KQT15176	https://www.ebi.ac.uk/ena/browser/api/summary/KQT15176	KQT15176.1	GGDEF
Rhizobiales	A0A0Q5ZPT3	https://www.uniprot.org/uniprot/A0A0Q5ZPT3.txt	Methylobacterium sp. Leaf399	KQT19756	https://www.ebi.ac.uk/ena/browser/api/summary/KQT19756	KQT19756.1	GGDEF
Rhizobiales	A0A0Q5ZR44	https://www.uniprot.org/uniprot/A0A0Q5ZR44.txt	Methylobacterium sp. Leaf399	KQT20020	https://www.ebi.ac.uk/ena/browser/api/summary/KQT20020	KQT20020.1	GGDEF
Rhizobiales	A0A0Q6A1X6	https://www.uniprot.org/uniprot/A0A0Q6A1X6.txt	Methylobacterium sp. Leaf399	PS50887	https://www.ebi.ac.uk/ena/browser/api/summary/PS50887	KQT19614.1	GGDEF
Rhizobiales	A0A0Q6BBS9	https://www.uniprot.org/uniprot/A0A0Q6BBS9.txt	Aureimonas sp. Leaf454	PS50887	https://www.ebi.ac.uk/ena/browser/api/summary/PS50887	KQT43151.1	GGDEF
Rhizobiales	A0A0Q6BG80	https://www.uniprot.org/uniprot/A0A0Q6BG80.txt	Aureimonas sp. Leaf454	PS50887	https://www.ebi.ac.uk/ena/browser/api/summary/PS50887	KQT44537.1	GGDEF
Rhizobiales	A0A0Q6BQC0	https://www.uniprot.org/uniprot/A0A0Q6BQC0.txt	Aureimonas sp. Leaf454	KQT47459	https://www.ebi.ac.uk/ena/browser/api/summary/KQT47459	KQT47459.1	GGDEF
Rhizobiales	A0A0Q6BU21	https://www.uniprot.org/uniprot/A0A0Q6BU21.txt	Aureimonas sp. Leaf454	KQT48841	https://www.ebi.ac.uk/ena/browser/api/summary/KQT48841	KQT48841.1	GGDEF
Rhizobiales	A0A0Q6BWC0	https://www.uniprot.org/uniprot/A0A0Q6BWC0.txt	Aureimonas sp. Leaf454	KQT46311	https://www.ebi.ac.uk/ena/browser/api/summary/KQT46311	KQT46311.1	GGDEF
Rhizobiales	A0A0Q6BYR0	https://www.uniprot.org/uniprot/A0A0Q6BYR0.txt	Aureimonas sp. Leaf454	PS50887	https://www.ebi.ac.uk/ena/browser/api/summary/PS50887	KQT50697.1	GGDEF
Rhizobiales	A0A0Q6C3D0	https://www.uniprot.org/uniprot/A0A0Q6C3D0.txt	Aureimonas sp. Leaf454	KQT52345	https://www.ebi.ac.uk/ena/browser/api/summary/KQT52345	KQT52345.1	GGDEF
Rhizobiales	A0A0Q6C613	https://www.uniprot.org/uniprot/A0A0Q6C613.txt	Aureimonas sp. Leaf454	KQT53161	https://www.ebi.ac.uk/ena/browser/api/summary/KQT53161	KQT53161.1	GGDEF
Rhizobiales	A0A0Q6C632	https://www.uniprot.org/uniprot/A0A0Q6C632.txt	Aureimonas sp. Leaf454	PS50887	https://www.ebi.ac.uk/ena/browser/api/summary/PS50887	KQT53292.1	GGDEF
Rhizobiales	A0A0Q6C658	https://www.uniprot.org/uniprot/A0A0Q6C658.txt	Aureimonas sp. Leaf454	PS50887	https://www.ebi.ac.uk/ena/browser/api/summary/PS50887	KQT53295.1	GGDEF
Rhizobiales	A0A0Q6C942	https://www.uniprot.org/uniprot/A0A0Q6C942.txt	Aureimonas sp. Leaf454	PS50887	https://www.ebi.ac.uk/ena/browser/api/summary/PS50887	KQT50967.1	GGDEF
Rhizobiales	A0A0Q6CB59	https://www.uniprot.org/uniprot/A0A0Q6CB59.txt	Aureimonas sp. Leaf454	PS50887	https://www.ebi.ac.uk/ena/browser/api/summary/PS50887	KQT50698.1	GGDEF
Rhizobiales	A0A0Q6CF30	https://www.uniprot.org/uniprot/A0A0Q6CF30.txt	Aureimonas sp. Leaf454	KQT52068	https://www.ebi.ac.uk/ena/browser/api/summary/KQT52068	KQT52068.1	GGDEF
Rhizobiales	A0A0Q6CIZ7	https://www.uniprot.org/uniprot/A0A0Q6CIZ7.txt	Aureimonas sp. Leaf454	KQT54389	https://www.ebi.ac.uk/ena/browser/api/summary/KQT54389	KQT54389.1	GGDEF
Rhizobiales	A0A0Q6CJQ2	https://www.uniprot.org/uniprot/A0A0Q6CJQ2.txt	Aureimonas sp. Leaf454	KQT53738	https://www.ebi.ac.uk/ena/browser/api/summary/KQT53738	KQT53738.1	GGDEF
Rhizobiales	A0A0Q6CLS1	https://www.uniprot.org/uniprot/A0A0Q6CLS1.txt	Aureimonas sp. Leaf454	PS50887	https://www.ebi.ac.uk/ena/browser/api/summary/PS50887	KQT55015.1	GGDEF
Rhizobiales	A0A0Q6CLW2	https://www.uniprot.org/uniprot/A0A0Q6CLW2.txt	Aureimonas sp. Leaf454	KQT54394	https://www.ebi.ac.uk/ena/browser/api/summary/KQT54394	KQT54394.1	GGDEF
Rhizobiales	A0A0Q6CSR2	https://www.uniprot.org/uniprot/A0A0Q6CSR2.txt	Aureimonas sp. Leaf460	KQT60745	https://www.ebi.ac.uk/ena/browser/api/summary/KQT60745	KQT60745.1	GGDEF
Rhizobiales	A0A0Q6D5I7	https://www.uniprot.org/uniprot/A0A0Q6D5I7.txt	Aureimonas sp. Leaf460	PS50887	https://www.ebi.ac.uk/ena/browser/api/summary/PS50887	KQT65151.1	GGDEF
Rhizobiales	A0A0Q6DF25	https://www.uniprot.org/uniprot/A0A0Q6DF25.txt	Aureimonas sp. Leaf460	KQT68898	https://www.ebi.ac.uk/ena/browser/api/summary/KQT68898	KQT68898.1	GGDEF
Rhizobiales	A0A0Q6DMR9	https://www.uniprot.org/uniprot/A0A0Q6DMR9.txt	Aureimonas sp. Leaf460	KQT70905	https://www.ebi.ac.uk/ena/browser/api/summary/KQT70905	KQT70905.1	GGDEF
Rhizobiales	A0A0Q6DU49	https://www.uniprot.org/uniprot/A0A0Q6DU49.txt	Aureimonas sp. Leaf460	PS50887	https://www.ebi.ac.uk/ena/browser/api/summary/PS50887	KQT73187.1	GGDEF
Rhizobiales	A0A0Q6DXR5	https://www.uniprot.org/uniprot/A0A0Q6DXR5.txt	Aureimonas sp. Leaf460	PS50887	https://www.ebi.ac.uk/ena/browser/api/summary/PS50887	KQT74866.1	GGDEF
Rhizobiales	A0A0Q6DYB0	https://www.uniprot.org/uniprot/A0A0Q6DYB0.txt	Aureimonas sp. Leaf460	KQT74889	https://www.ebi.ac.uk/ena/browser/api/summary/KQT74889	KQT74889.1	GGDEF
Rhizobiales	A0A0Q6DZ51	https://www.uniprot.org/uniprot/A0A0Q6DZ51.txt	Aureimonas sp. Leaf460	PS50887	https://www.ebi.ac.uk/ena/browser/api/summary/PS50887	KQT71751.1	GGDEF
Rhizobiales	A0A0Q6E4P2	https://www.uniprot.org/uniprot/A0A0Q6E4P2.txt	Aureimonas sp. Leaf460	KQT73290	https://www.ebi.ac.uk/ena/browser/api/summary/KQT73290	KQT73290.1	GGDEF
Rhizobiales	A0A0Q6E5B5	https://www.uniprot.org/uniprot/A0A0Q6E5B5.txt	Aureimonas sp. Leaf460	PS50887	https://www.ebi.ac.uk/ena/browser/api/summary/PS50887	KQT73262.1	GGDEF
Rhizobiales	A0A0Q6EC78	https://www.uniprot.org/uniprot/A0A0Q6EC78.txt	Aureimonas sp. Leaf460	PS50887	https://www.ebi.ac.uk/ena/browser/api/summary/PS50887	KQT75902.1	GGDEF
Rhizobiales	A0A0Q6EDC6	https://www.uniprot.org/uniprot/A0A0Q6EDC6.txt	Aureimonas sp. Leaf460	PS50887	https://www.ebi.ac.uk/ena/browser/api/summary/PS50887	KQT76150.1	GGDEF
Rhizobiales	A0A0Q6EDX9	https://www.uniprot.org/uniprot/A0A0Q6EDX9.txt	Aureimonas sp. Leaf460	KQT76326	https://www.ebi.ac.uk/ena/browser/api/summary/KQT76326	KQT76326.1	GGDEF
Rhizobiales	A0A0Q6EEA3	https://www.uniprot.org/uniprot/A0A0Q6EEA3.txt	Aureimonas sp. Leaf460	PS50887	https://www.ebi.ac.uk/ena/browser/api/summary/PS50887	KQT80221.1	GGDEF
Rhizobiales	A0A0Q6EGX5	https://www.uniprot.org/uniprot/A0A0Q6EGX5.txt	Aureimonas sp. Leaf460	PS50887	https://www.ebi.ac.uk/ena/browser/api/summary/PS50887	KQT81464.1	GGDEF
Rhizobiales	A0A0Q6EH38	https://www.uniprot.org/uniprot/A0A0Q6EH38.txt	Aureimonas sp. Leaf460	PS50887	https://www.ebi.ac.uk/ena/browser/api/summary/PS50887	KQT81532.1	GGDEF
Rhizobiales	A0A0Q6EHI8	https://www.uniprot.org/uniprot/A0A0Q6EHI8.txt	Aureimonas sp. Leaf460	PS50887	https://www.ebi.ac.uk/ena/browser/api/summary/PS50887	KQT76299.1	GGDEF
Rhizobiales	A0A0Q6EKV6	https://www.uniprot.org/uniprot/A0A0Q6EKV6.txt	Aureimonas sp. Leaf460	KQT79319	https://www.ebi.ac.uk/ena/browser/api/summary/KQT79319	KQT79319.1	GGDEF
Rhizobiales	A0A0Q6EMD4	https://www.uniprot.org/uniprot/A0A0Q6EMD4.txt	Aureimonas sp. Leaf460	PS50887	https://www.ebi.ac.uk/ena/browser/api/summary/PS50887	KQT80481.1	GGDEF
Rhizobiales	A0A0Q6EJ78	https://www.uniprot.org/uniprot/A0A0Q6EJ78.txt	Aurantimonas sp. Leaf443	PS50887	https://www.ebi.ac.uk/ena/browser/api/summary/PS50887	KQT82153.1	GGDEF
Rhizobiales	A0A0Q6EN59	https://www.uniprot.org/uniprot/A0A0Q6EN59.txt	Aurantimonas sp. Leaf443	PS50887	https://www.ebi.ac.uk/ena/browser/api/summary/PS50887	KQT83804.1	GGDEF
Rhizobiales	A0A0Q6ETP5	https://www.uniprot.org/uniprot/A0A0Q6ETP5.txt	Aurantimonas sp. Leaf443	PS50113	https://www.ebi.ac.uk/ena/browser/api/summary/PS50113	KQT83169.1	GGDEF
Rhizobiales	A0A0Q6ETY6	https://www.uniprot.org/uniprot/A0A0Q6ETY6.txt	Aurantimonas sp. Leaf443	PS50887	https://www.ebi.ac.uk/ena/browser/api/summary/PS50887	KQT82487.1	GGDEF
Rhizobiales	A0A0Q6EUT5	https://www.uniprot.org/uniprot/A0A0Q6EUT5.txt	Aurantimonas sp. Leaf443	PS50887	https://www.ebi.ac.uk/ena/browser/api/summary/PS50887	KQT85852.1	GGDEF
Rhizobiales	A0A0Q6EXW1	https://www.uniprot.org/uniprot/A0A0Q6EXW1.txt	Aurantimonas sp. Leaf443	KQT86307	https://www.ebi.ac.uk/ena/browser/api/summary/KQT86307	KQT86307.1	GGDEF
Rhizobiales	A0A0Q6EYG2	https://www.uniprot.org/uniprot/A0A0Q6EYG2.txt	Aurantimonas sp. Leaf443	PS50887	https://www.ebi.ac.uk/ena/browser/api/summary/PS50887	KQT84087.1	GGDEF
Rhizobiales	A0A0Q6EYM1	https://www.uniprot.org/uniprot/A0A0Q6EYM1.txt	Aurantimonas sp. Leaf443	PS50887	https://www.ebi.ac.uk/ena/browser/api/summary/PS50887	KQT83866.1	GGDEF
Rhizobiales	A0A0Q6EZM1	https://www.uniprot.org/uniprot/A0A0Q6EZM1.txt	Aurantimonas sp. Leaf443	KQT82219	https://www.ebi.ac.uk/ena/browser/api/summary/KQT82219	KQT82219.1	GGDEF
Rhizobiales	A0A0Q6F1L2	https://www.uniprot.org/uniprot/A0A0Q6F1L2.txt	Aurantimonas sp. Leaf443	PS50887	https://www.ebi.ac.uk/ena/browser/api/summary/PS50887	KQT85381.1	GGDEF
Rhizobiales	A0A0Q6F1S5	https://www.uniprot.org/uniprot/A0A0Q6F1S5.txt	Aurantimonas sp. Leaf443	KQT88269	https://www.ebi.ac.uk/ena/browser/api/summary/KQT88269	KQT88269.1	GGDEF
Rhizobiales	A0A0Q6F461	https://www.uniprot.org/uniprot/A0A0Q6F461.txt	Aurantimonas sp. Leaf443	PS50887	https://www.ebi.ac.uk/ena/browser/api/summary/PS50887	KQT83899.1	GGDEF
Rhizobiales	A0A0Q6F9K7	https://www.uniprot.org/uniprot/A0A0Q6F9K7.txt	Aurantimonas sp. Leaf443	PS50887	https://www.ebi.ac.uk/ena/browser/api/summary/PS50887	KQT87909.1	GGDEF
Rhizobiales	A0A0Q6FCF3	https://www.uniprot.org/uniprot/A0A0Q6FCF3.txt	Aurantimonas sp. Leaf443	PS50887	https://www.ebi.ac.uk/ena/browser/api/summary/PS50887	KQT88426.1	GGDEF
Rhizobiales	A0A0Q6K4L5	https://www.uniprot.org/uniprot/A0A0Q6K4L5.txt	Bosea sp. Leaf344	PS50887	https://www.ebi.ac.uk/ena/browser/api/summary/PS50887	KQU50452.1	GGDEF
Rhizobiales	A0A0Q6K6S9	https://www.uniprot.org/uniprot/A0A0Q6K6S9.txt	Bosea sp. Leaf344	PS50887	https://www.ebi.ac.uk/ena/browser/api/summary/PS50887	KQU51050.1	GGDEF
Rhizobiales	A0A0Q6K7D7	https://www.uniprot.org/uniprot/A0A0Q6K7D7.txt	Bosea sp. Leaf344	KQU51242	https://www.ebi.ac.uk/ena/browser/api/summary/KQU51242	KQU51242.1	GGDEF
Rhizobiales	A0A0Q6K9C2	https://www.uniprot.org/uniprot/A0A0Q6K9C2.txt	Bosea sp. Leaf344	PS50887	https://www.ebi.ac.uk/ena/browser/api/summary/PS50887	KQU51891.1	GGDEF
Rhizobiales	A0A0Q6KJ19	https://www.uniprot.org/uniprot/A0A0Q6KJ19.txt	Bosea sp. Leaf344	KQU51848	https://www.ebi.ac.uk/ena/browser/api/summary/KQU51848	KQU51848.1	GGDEF
Rhizobiales	A0A0Q6KPW4	https://www.uniprot.org/uniprot/A0A0Q6KPW4.txt	Bosea sp. Leaf344	PS50887	https://www.ebi.ac.uk/ena/browser/api/summary/PS50887	KQU55131.1	GGDEF
Rhizobiales	A0A0Q6L8D9	https://www.uniprot.org/uniprot/A0A0Q6L8D9.txt	Aminobacter sp. DSM 101952	PS50887	https://www.ebi.ac.uk/ena/browser/api/summary/PS50887	KQU64014.1	GGDEF
Rhizobiales	A0A0Q6L8I4	https://www.uniprot.org/uniprot/A0A0Q6L8I4.txt	Aminobacter sp. DSM 101952	KQU64256	https://www.ebi.ac.uk/ena/browser/api/summary/KQU64256	KQU64256.1	GGDEF
Rhizobiales	A0A0Q6LB51	https://www.uniprot.org/uniprot/A0A0Q6LB51.txt	Aminobacter sp. DSM 101952	KQU64849	https://www.ebi.ac.uk/ena/browser/api/summary/KQU64849	KQU64849.1	GGDEF
Rhizobiales	A0A0Q6LCH8	https://www.uniprot.org/uniprot/A0A0Q6LCH8.txt	Aminobacter sp. DSM 101952	KQU62738	https://www.ebi.ac.uk/ena/browser/api/summary/KQU62738	KQU62738.1	GGDEF
Rhizobiales	A0A0Q6LPI8	https://www.uniprot.org/uniprot/A0A0Q6LPI8.txt	Aminobacter sp. DSM 101952	KQU69939	https://www.ebi.ac.uk/ena/browser/api/summary/KQU69939	KQU69939.1	GGDEF
Rhizobiales	A0A0Q6LQ38	https://www.uniprot.org/uniprot/A0A0Q6LQ38.txt	Aminobacter sp. DSM 101952	KQU69965	https://www.ebi.ac.uk/ena/browser/api/summary/KQU69965	KQU69965.1	GGDEF
Rhizobiales	A0A0Q6LQQ3	https://www.uniprot.org/uniprot/A0A0Q6LQQ3.txt	Aminobacter sp. DSM 101952	KQU69998	https://www.ebi.ac.uk/ena/browser/api/summary/KQU69998	KQU69998.1	GGDEF
Rhizobiales	A0A0Q6LX33	https://www.uniprot.org/uniprot/A0A0Q6LX33.txt	Aminobacter sp. DSM 101952	PS50887	https://www.ebi.ac.uk/ena/browser/api/summary/PS50887	KQU72388.1	GGDEF
Rhizobiales	A0A0Q6LYE3	https://www.uniprot.org/uniprot/A0A0Q6LYE3.txt	Aminobacter sp. DSM 101952	PS50887	https://www.ebi.ac.uk/ena/browser/api/summary/PS50887	KQU72915.1	GGDEF
Rhizobiales	A0A0Q6M7M1	https://www.uniprot.org/uniprot/A0A0Q6M7M1.txt	Aminobacter sp. DSM 101952	KQU75875	https://www.ebi.ac.uk/ena/browser/api/summary/KQU75875	KQU75875.1	GGDEF
Rhizobiales	A0A0Q6M8M3	https://www.uniprot.org/uniprot/A0A0Q6M8M3.txt	Aminobacter sp. DSM 101952	KQU76285	https://www.ebi.ac.uk/ena/browser/api/summary/KQU76285	KQU76285.1	GGDEF
Rhizobiales	A0A0Q6M930	https://www.uniprot.org/uniprot/A0A0Q6M930.txt	Aminobacter sp. DSM 101952	PS50887	https://www.ebi.ac.uk/ena/browser/api/summary/PS50887	KQU76302.1	GGDEF
Rhizobiales	A0A0Q6M9C8	https://www.uniprot.org/uniprot/A0A0Q6M9C8.txt	Aminobacter sp. DSM 101952	PS50887	https://www.ebi.ac.uk/ena/browser/api/summary/PS50887	KQU72709.1	GGDEF
Rhizobiales	A0A0Q6MAS0	https://www.uniprot.org/uniprot/A0A0Q6MAS0.txt	Aminobacter sp. DSM 101952	KQU73173	https://www.ebi.ac.uk/ena/browser/api/summary/KQU73173	KQU73173.1	GGDEF
Rhizobiales	A0A0Q6MLG3	https://www.uniprot.org/uniprot/A0A0Q6MLG3.txt	Aminobacter sp. DSM 101952	PS50887	https://www.ebi.ac.uk/ena/browser/api/summary/PS50887	KQU75356.1	GGDEF
Rhizobiales	A0A0Q6RYS0	https://www.uniprot.org/uniprot/A0A0Q6RYS0.txt	Rhizobium sp. Root1212	KQV34817	https://www.ebi.ac.uk/ena/browser/api/summary/KQV34817	KQV34817.1	GGDEF
Rhizobiales	A0A0Q6RZF8	https://www.uniprot.org/uniprot/A0A0Q6RZF8.txt	Rhizobium sp. Root1212	KQV35089	https://www.ebi.ac.uk/ena/browser/api/summary/KQV35089	KQV35089.1	GGDEF
Rhizobiales	A0A0Q6RZG3	https://www.uniprot.org/uniprot/A0A0Q6RZG3.txt	Rhizobium sp. Root1212	KQV34946	https://www.ebi.ac.uk/ena/browser/api/summary/KQV34946	KQV34946.1	GGDEF
Rhizobiales	A0A0Q6S107	https://www.uniprot.org/uniprot/A0A0Q6S107.txt	Rhizobium sp. Root1212	KQV34746	https://www.ebi.ac.uk/ena/browser/api/summary/KQV34746	KQV34746.1	GGDEF
Rhizobiales	A0A0Q6S122	https://www.uniprot.org/uniprot/A0A0Q6S122.txt	Rhizobium sp. Root1212	PS50887	https://www.ebi.ac.uk/ena/browser/api/summary/PS50887	KQV34762.1	GGDEF
Rhizobiales	A0A0Q6S3X9	https://www.uniprot.org/uniprot/A0A0Q6S3X9.txt	Rhizobium sp. Root1212	PS50887	https://www.ebi.ac.uk/ena/browser/api/summary/PS50887	KQV35786.1	GGDEF
Rhizobiales	A0A0Q6S6D8	https://www.uniprot.org/uniprot/A0A0Q6S6D8.txt	Rhizobium sp. Root1212	KQV34423	https://www.ebi.ac.uk/ena/browser/api/summary/KQV34423	KQV34423.1	GGDEF
Rhizobiales	A0A0Q6SB60	https://www.uniprot.org/uniprot/A0A0Q6SB60.txt	Rhizobium sp. Root1212	KQV37631	https://www.ebi.ac.uk/ena/browser/api/summary/KQV37631	KQV37631.1	GGDEF
Rhizobiales	A0A0Q6SDE6	https://www.uniprot.org/uniprot/A0A0Q6SDE6.txt	Rhizobium sp. Root1212	PS50887	https://www.ebi.ac.uk/ena/browser/api/summary/PS50887	KQV34312.1	GGDEF
Rhizobiales	A0A0Q6SIH6	https://www.uniprot.org/uniprot/A0A0Q6SIH6.txt	Rhizobium sp. Root1212	KQV41435	https://www.ebi.ac.uk/ena/browser/api/summary/KQV41435	KQV41435.1	GGDEF
Rhizobiales	A0A0Q6SJX9	https://www.uniprot.org/uniprot/A0A0Q6SJX9.txt	Rhizobium sp. Root1212	PS50887	https://www.ebi.ac.uk/ena/browser/api/summary/PS50887	KQV38499.1	GGDEF
Rhizobiales	A0A0Q6SNC0	https://www.uniprot.org/uniprot/A0A0Q6SNC0.txt	Rhizobium sp. Root1212	PS50887	https://www.ebi.ac.uk/ena/browser/api/summary/PS50887	KQV43381.1	GGDEF
Rhizobiales	A0A0Q6SX39	https://www.uniprot.org/uniprot/A0A0Q6SX39.txt	Rhizobium sp. Root1212	KQV43580	https://www.ebi.ac.uk/ena/browser/api/summary/KQV43580	KQV43580.1	GGDEF
Rhizobiales	A0A0Q6SZF0	https://www.uniprot.org/uniprot/A0A0Q6SZF0.txt	Rhizobium sp. Root1212	KQV44428	https://www.ebi.ac.uk/ena/browser/api/summary/KQV44428	KQV44428.1	GGDEF
Rhizobiales	A0A0Q6T5J5	https://www.uniprot.org/uniprot/A0A0Q6T5J5.txt	Rhizobium sp. Root1212	PS50887	https://www.ebi.ac.uk/ena/browser/api/summary/PS50887	KQV44189.1	GGDEF
Rhizobiales	A0A0Q6YSF1	https://www.uniprot.org/uniprot/A0A0Q6YSF1.txt	Afipia sp. Root123D2	KQW18501	https://www.ebi.ac.uk/ena/browser/api/summary/KQW18501	KQW18501.1	GGDEF
Rhizobiales	A0A0Q6YY83	https://www.uniprot.org/uniprot/A0A0Q6YY83.txt	Afipia sp. Root123D2	KQW20559	https://www.ebi.ac.uk/ena/browser/api/summary/KQW20559	KQW20559.1	GGDEF
Rhizobiales	A0A0Q6Z3P2	https://www.uniprot.org/uniprot/A0A0Q6Z3P2.txt	Afipia sp. Root123D2	KQW22725	https://www.ebi.ac.uk/ena/browser/api/summary/KQW22725	KQW22725.1	GGDEF
Rhizobiales	A0A0Q6Z750	https://www.uniprot.org/uniprot/A0A0Q6Z750.txt	Afipia sp. Root123D2	KQW23571	https://www.ebi.ac.uk/ena/browser/api/summary/KQW23571	KQW23571.1	GGDEF
Rhizobiales	A0A0Q6Z7P3	https://www.uniprot.org/uniprot/A0A0Q6Z7P3.txt	Afipia sp. Root123D2	PS50887	https://www.ebi.ac.uk/ena/browser/api/summary/PS50887	KQW19309.1	GGDEF
Rhizobiales	A0A0Q6Z8Q4	https://www.uniprot.org/uniprot/A0A0Q6Z8Q4.txt	Afipia sp. Root123D2	KQW19450	https://www.ebi.ac.uk/ena/browser/api/summary/KQW19450	KQW19450.1	GGDEF
Rhizobiales	A0A0Q6ZH08	https://www.uniprot.org/uniprot/A0A0Q6ZH08.txt	Afipia sp. Root123D2	KQW21969	https://www.ebi.ac.uk/ena/browser/api/summary/KQW21969	KQW21969.1	GGDEF
Rhizobiales	A0A0Q6ZHI4	https://www.uniprot.org/uniprot/A0A0Q6ZHI4.txt	Afipia sp. Root123D2	KQW22877	https://www.ebi.ac.uk/ena/browser/api/summary/KQW22877	KQW22877.1	GGDEF
Rhizobiales	A0A0Q6ZN47	https://www.uniprot.org/uniprot/A0A0Q6ZN47.txt	Afipia sp. Root123D2	KQW23401	https://www.ebi.ac.uk/ena/browser/api/summary/KQW23401	KQW23401.1	GGDEF
Rhizobiales	A0A0Q7DIG0	https://www.uniprot.org/uniprot/A0A0Q7DIG0.txt	Devosia sp. Root413D1	PS50887	https://www.ebi.ac.uk/ena/browser/api/summary/PS50887	KQW76979.1	GGDEF
Rhizobiales	A0A0Q7DIP2	https://www.uniprot.org/uniprot/A0A0Q7DIP2.txt	Devosia sp. Root413D1	PS50887	https://www.ebi.ac.uk/ena/browser/api/summary/PS50887	KQW76870.1	GGDEF
Rhizobiales	A0A0Q7DJZ8	https://www.uniprot.org/uniprot/A0A0Q7DJZ8.txt	Devosia sp. Root413D1	KQW77398	https://www.ebi.ac.uk/ena/browser/api/summary/KQW77398	KQW77398.1	GGDEF
Rhizobiales	A0A0Q7DLQ0	https://www.uniprot.org/uniprot/A0A0Q7DLQ0.txt	Devosia sp. Root413D1	PS50887	https://www.ebi.ac.uk/ena/browser/api/summary/PS50887	KQW78227.1	GGDEF
Rhizobiales	A0A0Q7DPQ3	https://www.uniprot.org/uniprot/A0A0Q7DPQ3.txt	Devosia sp. Root413D1	PS50887	https://www.ebi.ac.uk/ena/browser/api/summary/PS50887	KQW79282.1	GGDEF
Rhizobiales	A0A0Q7DXN7	https://www.uniprot.org/uniprot/A0A0Q7DXN7.txt	Devosia sp. Root413D1	KQW77089	https://www.ebi.ac.uk/ena/browser/api/summary/KQW77089	KQW77089.1	GGDEF
Rhizobiales	A0A0Q7E1G0	https://www.uniprot.org/uniprot/A0A0Q7E1G0.txt	Devosia sp. Root413D1	PS50887	https://www.ebi.ac.uk/ena/browser/api/summary/PS50887	KQW77262.1	GGDEF
Rhizobiales	A0A0Q7E1T2	https://www.uniprot.org/uniprot/A0A0Q7E1T2.txt	Devosia sp. Root413D1	PS50887	https://www.ebi.ac.uk/ena/browser/api/summary/PS50887	KQW78381.1	GGDEF
Rhizobiales	A0A0Q7E247	https://www.uniprot.org/uniprot/A0A0Q7E247.txt	Devosia sp. Root413D1	PS50887	https://www.ebi.ac.uk/ena/browser/api/summary/PS50887	KQW78228.1	GGDEF
Rhizobiales	A0A0Q7E358	https://www.uniprot.org/uniprot/A0A0Q7E358.txt	Devosia sp. Root413D1	PS50887	https://www.ebi.ac.uk/ena/browser/api/summary/PS50887	KQW77257.1	GGDEF
Rhizobiales	A0A0Q7E810	https://www.uniprot.org/uniprot/A0A0Q7E810.txt	Devosia sp. Root413D1	KQW81360	https://www.ebi.ac.uk/ena/browser/api/summary/KQW81360	KQW81360.1	GGDEF
Rhizobiales	A0A0Q7EFY2	https://www.uniprot.org/uniprot/A0A0Q7EFY2.txt	Devosia sp. Root413D1	PS50887	https://www.ebi.ac.uk/ena/browser/api/summary/PS50887	KQW85643.1	GGDEF
Rhizobiales	A0A0Q7ENW4	https://www.uniprot.org/uniprot/A0A0Q7ENW4.txt	Devosia sp. Root413D1	PS50887	https://www.ebi.ac.uk/ena/browser/api/summary/PS50887	KQW85924.1	GGDEF
Rhizobiales	A0A0Q7HSZ3	https://www.uniprot.org/uniprot/A0A0Q7HSZ3.txt	Devosia sp. Root436	PS50887	https://www.ebi.ac.uk/ena/browser/api/summary/PS50887	KQX34857.1	GGDEF
Rhizobiales	A0A0Q7HU60	https://www.uniprot.org/uniprot/A0A0Q7HU60.txt	Devosia sp. Root436	KQX35195	https://www.ebi.ac.uk/ena/browser/api/summary/KQX35195	KQX35195.1	GGDEF
Rhizobiales	A0A0Q7HWP8	https://www.uniprot.org/uniprot/A0A0Q7HWP8.txt	Devosia sp. Root436	PS50887	https://www.ebi.ac.uk/ena/browser/api/summary/PS50887	KQX35746.1	GGDEF
Rhizobiales	A0A0Q7HY06	https://www.uniprot.org/uniprot/A0A0Q7HY06.txt	Devosia sp. Root436	PS50887	https://www.ebi.ac.uk/ena/browser/api/summary/PS50887	KQX34273.1	GGDEF
Rhizobiales	A0A0Q7I8A4	https://www.uniprot.org/uniprot/A0A0Q7I8A4.txt	Devosia sp. Root436	PS50887	https://www.ebi.ac.uk/ena/browser/api/summary/PS50887	KQX40124.1	GGDEF
Rhizobiales	A0A0Q7ICS9	https://www.uniprot.org/uniprot/A0A0Q7ICS9.txt	Devosia sp. Root436	KQX35631	https://www.ebi.ac.uk/ena/browser/api/summary/KQX35631	KQX35631.1	GGDEF
Rhizobiales	A0A0Q7IER5	https://www.uniprot.org/uniprot/A0A0Q7IER5.txt	Devosia sp. Root436	PS50887	https://www.ebi.ac.uk/ena/browser/api/summary/PS50887	KQX40209.1	GGDEF
Rhizobiales	A0A0Q7IIA8	https://www.uniprot.org/uniprot/A0A0Q7IIA8.txt	Devosia sp. Root436	PS50887	https://www.ebi.ac.uk/ena/browser/api/summary/PS50887	KQX40558.1	GGDEF
Rhizobiales	A0A0Q7IKB7	https://www.uniprot.org/uniprot/A0A0Q7IKB7.txt	Devosia sp. Root436	PS50887	https://www.ebi.ac.uk/ena/browser/api/summary/PS50887	KQX37999.1	GGDEF
Rhizobiales	A0A0Q7IKL3	https://www.uniprot.org/uniprot/A0A0Q7IKL3.txt	Devosia sp. Root436	PS50887	https://www.ebi.ac.uk/ena/browser/api/summary/PS50887	KQX39971.1	GGDEF
Rhizobiales	A0A0Q7IPD2	https://www.uniprot.org/uniprot/A0A0Q7IPD2.txt	Devosia sp. Root436	PS50887	https://www.ebi.ac.uk/ena/browser/api/summary/PS50887	KQX40356.1	GGDEF
Rhizobiales	A0A0Q7IPL8	https://www.uniprot.org/uniprot/A0A0Q7IPL8.txt	Devosia sp. Root436	PS50887	https://www.ebi.ac.uk/ena/browser/api/summary/PS50887	KQX42782.1	GGDEF
Rhizobiales	A0A0Q7IRK3	https://www.uniprot.org/uniprot/A0A0Q7IRK3.txt	Devosia sp. Root436	PS50887	https://www.ebi.ac.uk/ena/browser/api/summary/PS50887	KQX41975.1	GGDEF
Rhizobiales	A0A0Q7IRL7	https://www.uniprot.org/uniprot/A0A0Q7IRL7.txt	Devosia sp. Root436	PS50887	https://www.ebi.ac.uk/ena/browser/api/summary/PS50887	KQX40559.1	GGDEF
Rhizobiales	A0A0Q7IU92	https://www.uniprot.org/uniprot/A0A0Q7IU92.txt	Devosia sp. Root436	KQX42727	https://www.ebi.ac.uk/ena/browser/api/summary/KQX42727	KQX42727.1	GGDEF
Rhizobiales	A0A0Q7IUJ6	https://www.uniprot.org/uniprot/A0A0Q7IUJ6.txt	Devosia sp. Root436	KQX43139	https://www.ebi.ac.uk/ena/browser/api/summary/KQX43139	KQX43139.1	GGDEF
Rhizobiales	A0A0Q7TJE8	https://www.uniprot.org/uniprot/A0A0Q7TJE8.txt	Pseudolabrys sp. Root1462	PS50887	https://www.ebi.ac.uk/ena/browser/api/summary/PS50887	KQZ00272.1	GGDEF
Rhizobiales	A0A0Q7TKH1	https://www.uniprot.org/uniprot/A0A0Q7TKH1.txt	Pseudolabrys sp. Root1462	PS50887	https://www.ebi.ac.uk/ena/browser/api/summary/PS50887	KQZ00582.1	GGDEF
Rhizobiales	A0A0Q7TKP7	https://www.uniprot.org/uniprot/A0A0Q7TKP7.txt	Pseudolabrys sp. Root1462	KQZ00678	https://www.ebi.ac.uk/ena/browser/api/summary/KQZ00678	KQZ00678.1	GGDEF
Rhizobiales	A0A0Q7TL07	https://www.uniprot.org/uniprot/A0A0Q7TL07.txt	Pseudolabrys sp. Root1462	PS50887	https://www.ebi.ac.uk/ena/browser/api/summary/PS50887	KQZ00941.1	GGDEF
Rhizobiales	A0A0Q7TNV0	https://www.uniprot.org/uniprot/A0A0Q7TNV0.txt	Pseudolabrys sp. Root1462	PS50887	https://www.ebi.ac.uk/ena/browser/api/summary/PS50887	KQZ02132.1	GGDEF
Rhizobiales	A0A0Q7TTV5	https://www.uniprot.org/uniprot/A0A0Q7TTV5.txt	Pseudolabrys sp. Root1462	PS50887	https://www.ebi.ac.uk/ena/browser/api/summary/PS50887	KQZ00940.1	GGDEF
Rhizobiales	A0A0Q7TYK3	https://www.uniprot.org/uniprot/A0A0Q7TYK3.txt	Pseudolabrys sp. Root1462	KQZ02153	https://www.ebi.ac.uk/ena/browser/api/summary/KQZ02153	KQZ02153.1	GGDEF
Rhizobiales	A0A0Q7TYL9	https://www.uniprot.org/uniprot/A0A0Q7TYL9.txt	Pseudolabrys sp. Root1462	PS50887	https://www.ebi.ac.uk/ena/browser/api/summary/PS50887	KQZ02398.1	GGDEF
Rhizobiales	A0A0Q7TYY2	https://www.uniprot.org/uniprot/A0A0Q7TYY2.txt	Pseudolabrys sp. Root1462	PS50887	https://www.ebi.ac.uk/ena/browser/api/summary/PS50887	KQY99833.1	GGDEF
Rhizobiales	A0A0Q7TZ60	https://www.uniprot.org/uniprot/A0A0Q7TZ60.txt	Pseudolabrys sp. Root1462	PS50887	https://www.ebi.ac.uk/ena/browser/api/summary/PS50887	KQZ01202.1	GGDEF
Rhizobiales	A0A0Q7U026	https://www.uniprot.org/uniprot/A0A0Q7U026.txt	Pseudolabrys sp. Root1462	KQZ00735	https://www.ebi.ac.uk/ena/browser/api/summary/KQZ00735	KQZ00735.1	GGDEF
Rhizobiales	A0A0Q7U2M5	https://www.uniprot.org/uniprot/A0A0Q7U2M5.txt	Pseudolabrys sp. Root1462	KQZ02104	https://www.ebi.ac.uk/ena/browser/api/summary/KQZ02104	KQZ02104.1	GGDEF
Rhizobiales	A0A0Q7WFK9	https://www.uniprot.org/uniprot/A0A0Q7WFK9.txt	Mesorhizobium sp. Root554	KQZ35927	https://www.ebi.ac.uk/ena/browser/api/summary/KQZ35927	KQZ35927.1	GGDEF
Rhizobiales	A0A0Q7WFW5	https://www.uniprot.org/uniprot/A0A0Q7WFW5.txt	Mesorhizobium sp. Root554	KQZ35997	https://www.ebi.ac.uk/ena/browser/api/summary/KQZ35997	KQZ35997.1	GGDEF
Rhizobiales	A0A0Q7WLS2	https://www.uniprot.org/uniprot/A0A0Q7WLS2.txt	Mesorhizobium sp. Root554	KQZ37956	https://www.ebi.ac.uk/ena/browser/api/summary/KQZ37956	KQZ37956.1	GGDEF
Rhizobiales	A0A0Q7WS14	https://www.uniprot.org/uniprot/A0A0Q7WS14.txt	Mesorhizobium sp. Root554	KQZ36481	https://www.ebi.ac.uk/ena/browser/api/summary/KQZ36481	KQZ36481.1	GGDEF
Rhizobiales	A0A0Q7WSX4	https://www.uniprot.org/uniprot/A0A0Q7WSX4.txt	Mesorhizobium sp. Root554	KQZ37534	https://www.ebi.ac.uk/ena/browser/api/summary/KQZ37534	KQZ37534.1	GGDEF
Rhizobiales	A0A0Q7WVX6	https://www.uniprot.org/uniprot/A0A0Q7WVX6.txt	Mesorhizobium sp. Root554	PS50887	https://www.ebi.ac.uk/ena/browser/api/summary/PS50887	KQZ37529.1	GGDEF
Rhizobiales	A0A0Q7WYD2	https://www.uniprot.org/uniprot/A0A0Q7WYD2.txt	Mesorhizobium sp. Root554	PS50887	https://www.ebi.ac.uk/ena/browser/api/summary/PS50887	KQZ37602.1	GGDEF
Rhizobiales	A0A0Q7X2D6	https://www.uniprot.org/uniprot/A0A0Q7X2D6.txt	Mesorhizobium sp. Root554	KQZ38543	https://www.ebi.ac.uk/ena/browser/api/summary/KQZ38543	KQZ38543.1	GGDEF
Rhizobiales	A0A0Q7X2K3	https://www.uniprot.org/uniprot/A0A0Q7X2K3.txt	Mesorhizobium sp. Root554	KQZ38394	https://www.ebi.ac.uk/ena/browser/api/summary/KQZ38394	KQZ38394.1	GGDEF
Rhizobiales	A0A0Q7XIB3	https://www.uniprot.org/uniprot/A0A0Q7XIB3.txt	Rhizobium sp. Root149	KQZ48867	https://www.ebi.ac.uk/ena/browser/api/summary/KQZ48867	KQZ48867.1	GGDEF
Rhizobiales	A0A0Q7XKP1	https://www.uniprot.org/uniprot/A0A0Q7XKP1.txt	Rhizobium sp. Root149	KQZ49824	https://www.ebi.ac.uk/ena/browser/api/summary/KQZ49824	KQZ49824.1	GGDEF
Rhizobiales	A0A0Q7Y009	https://www.uniprot.org/uniprot/A0A0Q7Y009.txt	Rhizobium sp. Root149	KQZ49829	https://www.ebi.ac.uk/ena/browser/api/summary/KQZ49829	KQZ49829.1	GGDEF
Rhizobiales	A0A0Q7Y0H5	https://www.uniprot.org/uniprot/A0A0Q7Y0H5.txt	Rhizobium sp. Root149	KQZ54838	https://www.ebi.ac.uk/ena/browser/api/summary/KQZ54838	KQZ54838.1	GGDEF
Rhizobiales	A0A0Q7Y0H8	https://www.uniprot.org/uniprot/A0A0Q7Y0H8.txt	Rhizobium sp. Root149	PS50887	https://www.ebi.ac.uk/ena/browser/api/summary/PS50887	KQZ54788.1	GGDEF
Rhizobiales	A0A0Q7Y295	https://www.uniprot.org/uniprot/A0A0Q7Y295.txt	Rhizobium sp. Root149	PS50887	https://www.ebi.ac.uk/ena/browser/api/summary/PS50887	KQZ55347.1	GGDEF
Rhizobiales	A0A0Q7Y2L0	https://www.uniprot.org/uniprot/A0A0Q7Y2L0.txt	Rhizobium sp. Root149	KQZ50904	https://www.ebi.ac.uk/ena/browser/api/summary/KQZ50904	KQZ50904.1	GGDEF
Rhizobiales	A0A0Q7Y6D6	https://www.uniprot.org/uniprot/A0A0Q7Y6D6.txt	Rhizobium sp. Root149	PS50887	https://www.ebi.ac.uk/ena/browser/api/summary/PS50887	KQZ54508.1	GGDEF
Rhizobiales	A0A0Q7Y7F8	https://www.uniprot.org/uniprot/A0A0Q7Y7F8.txt	Rhizobium sp. Root149	KQZ54878	https://www.ebi.ac.uk/ena/browser/api/summary/KQZ54878	KQZ54878.1	GGDEF
Rhizobiales	A0A0Q7Y9R4	https://www.uniprot.org/uniprot/A0A0Q7Y9R4.txt	Rhizobium sp. Root149	KQZ53275	https://www.ebi.ac.uk/ena/browser/api/summary/KQZ53275	KQZ53275.1	GGDEF
Rhizobiales	A0A0Q7YAL4	https://www.uniprot.org/uniprot/A0A0Q7YAL4.txt	Rhizobium sp. Root149	PS50887	https://www.ebi.ac.uk/ena/browser/api/summary/PS50887	KQZ53370.1	GGDEF
Rhizobiales	A0A0Q7YDA2	https://www.uniprot.org/uniprot/A0A0Q7YDA2.txt	Rhizobium sp. Root149	KQZ59821	https://www.ebi.ac.uk/ena/browser/api/summary/KQZ59821	KQZ59821.1	GGDEF
Rhizobiales	A0A0Q7YEA6	https://www.uniprot.org/uniprot/A0A0Q7YEA6.txt	Rhizobium sp. Root149	PS50887	https://www.ebi.ac.uk/ena/browser/api/summary/PS50887	KQZ54751.1	GGDEF
Rhizobiales	A0A0Q7YM47	https://www.uniprot.org/uniprot/A0A0Q7YM47.txt	Rhizobium sp. Root149	KQZ59409	https://www.ebi.ac.uk/ena/browser/api/summary/KQZ59409	KQZ59409.1	GGDEF
Rhizobiales	A0A0Q7Z0Q0	https://www.uniprot.org/uniprot/A0A0Q7Z0Q0.txt	Rhizobium sp. Root149	KQZ63209	https://www.ebi.ac.uk/ena/browser/api/summary/KQZ63209	KQZ63209.1	GGDEF
Rhizobiales	A0A0Q7Z165	https://www.uniprot.org/uniprot/A0A0Q7Z165.txt	Rhizobium sp. Root149	KQZ62170	https://www.ebi.ac.uk/ena/browser/api/summary/KQZ62170	KQZ62170.1	GGDEF
Rhizobiales	A0A0Q7Z1R3	https://www.uniprot.org/uniprot/A0A0Q7Z1R3.txt	Rhizobium sp. Root149	PS50887	https://www.ebi.ac.uk/ena/browser/api/summary/PS50887	KQZ62898.1	GGDEF
Rhizobiales	A0A0Q7Z3M4	https://www.uniprot.org/uniprot/A0A0Q7Z3M4.txt	Rhizobium sp. Root149	KQZ62869	https://www.ebi.ac.uk/ena/browser/api/summary/KQZ62869	KQZ62869.1	GGDEF
Rhizobiales	A0A0Q7Z4N9	https://www.uniprot.org/uniprot/A0A0Q7Z4N9.txt	Rhizobium sp. Root149	KQZ63157	https://www.ebi.ac.uk/ena/browser/api/summary/KQZ63157	KQZ63157.1	GGDEF
Rhizobiales	A0A0Q8A457	https://www.uniprot.org/uniprot/A0A0Q8A457.txt	Mesorhizobium sp. Root157	KQZ80839	https://www.ebi.ac.uk/ena/browser/api/summary/KQZ80839	KQZ80839.1	GGDEF
Rhizobiales	A0A0Q8A5W4	https://www.uniprot.org/uniprot/A0A0Q8A5W4.txt	Mesorhizobium sp. Root157	PS50887	https://www.ebi.ac.uk/ena/browser/api/summary/PS50887	KQZ79020.1	GGDEF
Rhizobiales	A0A0Q8A6M8	https://www.uniprot.org/uniprot/A0A0Q8A6M8.txt	Mesorhizobium sp. Root157	KQZ81460	https://www.ebi.ac.uk/ena/browser/api/summary/KQZ81460	KQZ81460.1	GGDEF
Rhizobiales	A0A0Q8AFB1	https://www.uniprot.org/uniprot/A0A0Q8AFB1.txt	Mesorhizobium sp. Root157	KQZ82974	https://www.ebi.ac.uk/ena/browser/api/summary/KQZ82974	KQZ82974.1	GGDEF
Rhizobiales	A0A0Q8AJX8	https://www.uniprot.org/uniprot/A0A0Q8AJX8.txt	Mesorhizobium sp. Root157	KQZ81450	https://www.ebi.ac.uk/ena/browser/api/summary/KQZ81450	KQZ81450.1	GGDEF
Rhizobiales	A0A0Q8B8I0	https://www.uniprot.org/uniprot/A0A0Q8B8I0.txt	Mesorhizobium sp. Root157	KQZ96608	https://www.ebi.ac.uk/ena/browser/api/summary/KQZ96608	KQZ96608.1	GGDEF
Rhizobiales	A0A0Q8BD74	https://www.uniprot.org/uniprot/A0A0Q8BD74.txt	Mesorhizobium sp. Root157	KQZ99506	https://www.ebi.ac.uk/ena/browser/api/summary/KQZ99506	KQZ99506.1	GGDEF
Rhizobiales	A0A0Q8BEV7	https://www.uniprot.org/uniprot/A0A0Q8BEV7.txt	Mesorhizobium sp. Root157	KRA00179	https://www.ebi.ac.uk/ena/browser/api/summary/KRA00179	KRA00179.1	GGDEF
Rhizobiales	A0A0Q8BN21	https://www.uniprot.org/uniprot/A0A0Q8BN21.txt	Mesorhizobium sp. Root157	KQZ99923	https://www.ebi.ac.uk/ena/browser/api/summary/KQZ99923	KQZ99923.1	GGDEF
Rhizobiales	A0A0Q8BNL1	https://www.uniprot.org/uniprot/A0A0Q8BNL1.txt	Mesorhizobium sp. Root157	KRA00180	https://www.ebi.ac.uk/ena/browser/api/summary/KRA00180	KRA00180.1	GGDEF
Rhizobiales	A0A0Q8BPM5	https://www.uniprot.org/uniprot/A0A0Q8BPM5.txt	Mesorhizobium sp. Root157	PS50887	https://www.ebi.ac.uk/ena/browser/api/summary/PS50887	KQZ99588.1	GGDEF
Rhizobiales	A0A0Q8AS93	https://www.uniprot.org/uniprot/A0A0Q8AS93.txt	Rhizobium sp. Root564	PS50887	https://www.ebi.ac.uk/ena/browser/api/summary/PS50887	KQZ92054.1	GGDEF
Rhizobiales	A0A0Q8ASH6	https://www.uniprot.org/uniprot/A0A0Q8ASH6.txt	Rhizobium sp. Root564	KQZ92166	https://www.ebi.ac.uk/ena/browser/api/summary/KQZ92166	KQZ92166.1	GGDEF
Rhizobiales	A0A0Q8AUV1	https://www.uniprot.org/uniprot/A0A0Q8AUV1.txt	Rhizobium sp. Root564	PS50887	https://www.ebi.ac.uk/ena/browser/api/summary/PS50887	KQZ93465.1	GGDEF
Rhizobiales	A0A0Q8B2Q8	https://www.uniprot.org/uniprot/A0A0Q8B2Q8.txt	Rhizobium sp. Root564	PS50887	https://www.ebi.ac.uk/ena/browser/api/summary/PS50887	KQZ92084.1	GGDEF
Rhizobiales	A0A0Q8B4P4	https://www.uniprot.org/uniprot/A0A0Q8B4P4.txt	Rhizobium sp. Root564	KQZ96914	https://www.ebi.ac.uk/ena/browser/api/summary/KQZ96914	KQZ96914.1	GGDEF
Rhizobiales	A0A0Q8B4P6	https://www.uniprot.org/uniprot/A0A0Q8B4P6.txt	Rhizobium sp. Root564	PS50887	https://www.ebi.ac.uk/ena/browser/api/summary/PS50887	KQZ96921.1	GGDEF
Rhizobiales	A0A0Q8B5H2	https://www.uniprot.org/uniprot/A0A0Q8B5H2.txt	Rhizobium sp. Root564	KQZ97129	https://www.ebi.ac.uk/ena/browser/api/summary/KQZ97129	KQZ97129.1	GGDEF
Rhizobiales	A0A0Q8B6J8	https://www.uniprot.org/uniprot/A0A0Q8B6J8.txt	Rhizobium sp. Root564	KQZ97417	https://www.ebi.ac.uk/ena/browser/api/summary/KQZ97417	KQZ97417.1	GGDEF
Rhizobiales	A0A0Q8B785	https://www.uniprot.org/uniprot/A0A0Q8B785.txt	Rhizobium sp. Root564	PS50887	https://www.ebi.ac.uk/ena/browser/api/summary/PS50887	KQZ97414.1	GGDEF
Rhizobiales	A0A0Q8BC94	https://www.uniprot.org/uniprot/A0A0Q8BC94.txt	Rhizobium sp. Root564	KQZ95149	https://www.ebi.ac.uk/ena/browser/api/summary/KQZ95149	KQZ95149.1	GGDEF
Rhizobiales	A0A0Q8BEW9	https://www.uniprot.org/uniprot/A0A0Q8BEW9.txt	Rhizobium sp. Root564	KQZ97099	https://www.ebi.ac.uk/ena/browser/api/summary/KQZ97099	KQZ97099.1	GGDEF
Rhizobiales	A0A0Q8BF75	https://www.uniprot.org/uniprot/A0A0Q8BF75.txt	Rhizobium sp. Root564	PS50887	https://www.ebi.ac.uk/ena/browser/api/summary/PS50887	KQZ95386.1	GGDEF
Rhizobiales	A0A0Q8BV73	https://www.uniprot.org/uniprot/A0A0Q8BV73.txt	Rhizobium sp. Root564	PS50887	https://www.ebi.ac.uk/ena/browser/api/summary/PS50887	KRA05610.1	GGDEF
Rhizobiales	A0A0Q8BW22	https://www.uniprot.org/uniprot/A0A0Q8BW22.txt	Rhizobium sp. Root564	KRA05776	https://www.ebi.ac.uk/ena/browser/api/summary/KRA05776	KRA05776.1	GGDEF
Rhizobiales	A0A0Q8BX08	https://www.uniprot.org/uniprot/A0A0Q8BX08.txt	Rhizobium sp. Root564	PS50887	https://www.ebi.ac.uk/ena/browser/api/summary/PS50887	KRA05009.1	GGDEF
Rhizobiales	A0A0Q8C160	https://www.uniprot.org/uniprot/A0A0Q8C160.txt	Rhizobium sp. Root564	KRA04037	https://www.ebi.ac.uk/ena/browser/api/summary/KRA04037	KRA04037.1	GGDEF
Rhizobiales	A0A0Q8C9F4	https://www.uniprot.org/uniprot/A0A0Q8C9F4.txt	Rhizobium sp. Root564	KRA05874	https://www.ebi.ac.uk/ena/browser/api/summary/KRA05874	KRA05874.1	GGDEF
Rhizobiales	A0A0Q8C9P1	https://www.uniprot.org/uniprot/A0A0Q8C9P1.txt	Rhizobium sp. Root564	PS50887	https://www.ebi.ac.uk/ena/browser/api/summary/PS50887	KRA05579.1	GGDEF
Rhizobiales	A0A0Q8CB46	https://www.uniprot.org/uniprot/A0A0Q8CB46.txt	Rhizobium sp. Root564	KRA06075	https://www.ebi.ac.uk/ena/browser/api/summary/KRA06075	KRA06075.1	GGDEF
Rhizobiales	A0A0Q8CBS4	https://www.uniprot.org/uniprot/A0A0Q8CBS4.txt	Rhizobium sp. Root564	KRA05928	https://www.ebi.ac.uk/ena/browser/api/summary/KRA05928	KRA05928.1	GGDEF
Rhizobiales	A0A0Q8IB60	https://www.uniprot.org/uniprot/A0A0Q8IB60.txt	Devosia sp. Root685	KRA96762	https://www.ebi.ac.uk/ena/browser/api/summary/KRA96762	KRA96762.1	GGDEF
Rhizobiales	A0A0Q8ID33	https://www.uniprot.org/uniprot/A0A0Q8ID33.txt	Devosia sp. Root685	PS50887	https://www.ebi.ac.uk/ena/browser/api/summary/PS50887	KRA98100.1	GGDEF
Rhizobiales	A0A0Q8ID39	https://www.uniprot.org/uniprot/A0A0Q8ID39.txt	Devosia sp. Root685	PS50887	https://www.ebi.ac.uk/ena/browser/api/summary/PS50887	KRA98101.1	GGDEF
Rhizobiales	A0A0Q8IDW2	https://www.uniprot.org/uniprot/A0A0Q8IDW2.txt	Devosia sp. Root685	PS50887	https://www.ebi.ac.uk/ena/browser/api/summary/PS50887	KRA95664.1	GGDEF
Rhizobiales	A0A0Q8IG83	https://www.uniprot.org/uniprot/A0A0Q8IG83.txt	Devosia sp. Root685	PS50887	https://www.ebi.ac.uk/ena/browser/api/summary/PS50887	KRA99026.1	GGDEF
Rhizobiales	A0A0Q8IGN1	https://www.uniprot.org/uniprot/A0A0Q8IGN1.txt	Devosia sp. Root685	KRA99157	https://www.ebi.ac.uk/ena/browser/api/summary/KRA99157	KRA99157.1	GGDEF
Rhizobiales	A0A0Q8IHQ3	https://www.uniprot.org/uniprot/A0A0Q8IHQ3.txt	Devosia sp. Root685	PS50887	https://www.ebi.ac.uk/ena/browser/api/summary/PS50887	KRA99470.1	GGDEF
Rhizobiales	A0A0Q8IHV5	https://www.uniprot.org/uniprot/A0A0Q8IHV5.txt	Devosia sp. Root685	KRA98335	https://www.ebi.ac.uk/ena/browser/api/summary/KRA98335	KRA98335.1	GGDEF
Rhizobiales	A0A0Q8ILP6	https://www.uniprot.org/uniprot/A0A0Q8ILP6.txt	Devosia sp. Root685	PS50887	https://www.ebi.ac.uk/ena/browser/api/summary/PS50887	KRA97544.1	GGDEF
Rhizobiales	A0A0Q8IMW2	https://www.uniprot.org/uniprot/A0A0Q8IMW2.txt	Devosia sp. Root685	PS50887	https://www.ebi.ac.uk/ena/browser/api/summary/PS50887	KRB01203.1	GGDEF
Rhizobiales	A0A0Q8IQ11	https://www.uniprot.org/uniprot/A0A0Q8IQ11.txt	Devosia sp. Root685	KRA99561	https://www.ebi.ac.uk/ena/browser/api/summary/KRA99561	KRA99561.1	GGDEF
Rhizobiales	A0A0Q8ITT5	https://www.uniprot.org/uniprot/A0A0Q8ITT5.txt	Devosia sp. Root685	PS50887	https://www.ebi.ac.uk/ena/browser/api/summary/PS50887	KRA99624.1	GGDEF
Rhizobiales	A0A0Q8IUY0	https://www.uniprot.org/uniprot/A0A0Q8IUY0.txt	Devosia sp. Root685	PS50887	https://www.ebi.ac.uk/ena/browser/api/summary/PS50887	KRB01377.1	GGDEF
Rhizobiales	A0A0Q8IVT6	https://www.uniprot.org/uniprot/A0A0Q8IVT6.txt	Devosia sp. Root685	KRB01626	https://www.ebi.ac.uk/ena/browser/api/summary/KRB01626	KRB01626.1	GGDEF
Rhizobiales	A0A0Q9H021	https://www.uniprot.org/uniprot/A0A0Q9H021.txt	Bosea sp. Root381	PS50887	https://www.ebi.ac.uk/ena/browser/api/summary/PS50887	KRD95908.1	GGDEF
Rhizobiales	A0A0Q9H9A1	https://www.uniprot.org/uniprot/A0A0Q9H9A1.txt	Bosea sp. Root381	PS50887	https://www.ebi.ac.uk/ena/browser/api/summary/PS50887	KRE00360.1	GGDEF
Rhizobiales	A0A0Q9HJ75	https://www.uniprot.org/uniprot/A0A0Q9HJ75.txt	Bosea sp. Root381	PS50887	https://www.ebi.ac.uk/ena/browser/api/summary/PS50887	KRE00297.1	GGDEF
Rhizobiales	A0A0Q9HML2	https://www.uniprot.org/uniprot/A0A0Q9HML2.txt	Bosea sp. Root381	PS50887	https://www.ebi.ac.uk/ena/browser/api/summary/PS50887	KRE05911.1	GGDEF
Rhizobiales	A0A0Q9I6V0	https://www.uniprot.org/uniprot/A0A0Q9I6V0.txt	Bosea sp. Root381	KRE11355	https://www.ebi.ac.uk/ena/browser/api/summary/KRE11355	KRE11355.1	GGDEF
Rhizobiales	A0A0Q9I9Q4	https://www.uniprot.org/uniprot/A0A0Q9I9Q4.txt	Bosea sp. Root381	KRE13486	https://www.ebi.ac.uk/ena/browser/api/summary/KRE13486	KRE13486.1	GGDEF
Rhizobiales	A0A0Q9IEN2	https://www.uniprot.org/uniprot/A0A0Q9IEN2.txt	Bosea sp. Root381	KRE11839	https://www.ebi.ac.uk/ena/browser/api/summary/KRE11839	KRE11839.1	GGDEF
Rhizobiales	A0A0Q9ILT4	https://www.uniprot.org/uniprot/A0A0Q9ILT4.txt	Bosea sp. Root381	KRE18028	https://www.ebi.ac.uk/ena/browser/api/summary/KRE18028	KRE18028.1	GGDEF
Rhizobiales	A0A0Q9IMY6	https://www.uniprot.org/uniprot/A0A0Q9IMY6.txt	Bosea sp. Root381	KRE18317	https://www.ebi.ac.uk/ena/browser/api/summary/KRE18317	KRE18317.1	GGDEF
Rhizobiales	A0A0Q9ITP5	https://www.uniprot.org/uniprot/A0A0Q9ITP5.txt	Bosea sp. Root381	PS50887	https://www.ebi.ac.uk/ena/browser/api/summary/PS50887	KRE16579.1	GGDEF
Rhizobiales	A0A0Q9IVM6	https://www.uniprot.org/uniprot/A0A0Q9IVM6.txt	Bosea sp. Root381	KRE16882	https://www.ebi.ac.uk/ena/browser/api/summary/KRE16882	KRE16882.1	GGDEF
Rhizobiales	A0A0Q9I7N9	https://www.uniprot.org/uniprot/A0A0Q9I7N9.txt	Bosea sp. Root483D1	KRE11627	https://www.ebi.ac.uk/ena/browser/api/summary/KRE11627	KRE11627.1	GGDEF
Rhizobiales	A0A0Q9IAW9	https://www.uniprot.org/uniprot/A0A0Q9IAW9.txt	Bosea sp. Root483D1	PS50887	https://www.ebi.ac.uk/ena/browser/api/summary/PS50887	KRE12469.1	GGDEF
Rhizobiales	A0A0Q9IC19	https://www.uniprot.org/uniprot/A0A0Q9IC19.txt	Bosea sp. Root483D1	PS50887	https://www.ebi.ac.uk/ena/browser/api/summary/PS50887	KRE13083.1	GGDEF
Rhizobiales	A0A0Q9ICT7	https://www.uniprot.org/uniprot/A0A0Q9ICT7.txt	Bosea sp. Root483D1	KRE13205	https://www.ebi.ac.uk/ena/browser/api/summary/KRE13205	KRE13205.1	GGDEF
Rhizobiales	A0A0Q9ICV9	https://www.uniprot.org/uniprot/A0A0Q9ICV9.txt	Bosea sp. Root483D1	KRE14759	https://www.ebi.ac.uk/ena/browser/api/summary/KRE14759	KRE14759.1	GGDEF
Rhizobiales	A0A0Q9IGE3	https://www.uniprot.org/uniprot/A0A0Q9IGE3.txt	Bosea sp. Root483D1	PS50887	https://www.ebi.ac.uk/ena/browser/api/summary/PS50887	KRE12467.1	GGDEF
Rhizobiales	A0A0Q9IGK7	https://www.uniprot.org/uniprot/A0A0Q9IGK7.txt	Bosea sp. Root483D1	KRE16080	https://www.ebi.ac.uk/ena/browser/api/summary/KRE16080	KRE16080.1	GGDEF
Rhizobiales	A0A0Q9IM20	https://www.uniprot.org/uniprot/A0A0Q9IM20.txt	Bosea sp. Root483D1	PS50887	https://www.ebi.ac.uk/ena/browser/api/summary/PS50887	KRE12900.1	GGDEF
Rhizobiales	A0A0Q9IMQ5	https://www.uniprot.org/uniprot/A0A0Q9IMQ5.txt	Bosea sp. Root483D1	PS50887	https://www.ebi.ac.uk/ena/browser/api/summary/PS50887	KRE13044.1	GGDEF
Rhizobiales	A0A0Q9INJ8	https://www.uniprot.org/uniprot/A0A0Q9INJ8.txt	Bosea sp. Root483D1	PS50887	https://www.ebi.ac.uk/ena/browser/api/summary/PS50887	KRE17176.1	GGDEF
Rhizobiales	A0A0Q9IU61	https://www.uniprot.org/uniprot/A0A0Q9IU61.txt	Bosea sp. Root483D1	KRE16290	https://www.ebi.ac.uk/ena/browser/api/summary/KRE16290	KRE16290.1	GGDEF
Rhizobiales	A0A0Q9IX36	https://www.uniprot.org/uniprot/A0A0Q9IX36.txt	Bosea sp. Root483D1	PS50887	https://www.ebi.ac.uk/ena/browser/api/summary/PS50887	KRE16132.1	GGDEF
Rhizobiales	A0A0Q9J0B6	https://www.uniprot.org/uniprot/A0A0Q9J0B6.txt	Bosea sp. Root483D1	PS50887	https://www.ebi.ac.uk/ena/browser/api/summary/PS50887	KRE22609.1	GGDEF
Rhizobiales	A0A0Q9J484	https://www.uniprot.org/uniprot/A0A0Q9J484.txt	Bosea sp. Root483D1	PS50887	https://www.ebi.ac.uk/ena/browser/api/summary/PS50887	KRE24128.1	GGDEF
Rhizobiales	A0A0Q9J5M6	https://www.uniprot.org/uniprot/A0A0Q9J5M6.txt	Bosea sp. Root483D1	KRE24214	https://www.ebi.ac.uk/ena/browser/api/summary/KRE24214	KRE24214.1	GGDEF
Rhizobiales	A0A0S3PNW1	https://www.uniprot.org/uniprot/A0A0S3PNW1.txt	Variibacter gotjawalensis	BAT57613	https://www.ebi.ac.uk/ena/browser/api/summary/BAT57613	BAT57613.1	GGDEF
Rhizobiales	A0A0S3PP12	https://www.uniprot.org/uniprot/A0A0S3PP12.txt	Variibacter gotjawalensis	BAT57688	https://www.ebi.ac.uk/ena/browser/api/summary/BAT57688	BAT57688.1	GGDEF
Rhizobiales	A0A0S3PQA8	https://www.uniprot.org/uniprot/A0A0S3PQA8.txt	Variibacter gotjawalensis	BAT58116	https://www.ebi.ac.uk/ena/browser/api/summary/BAT58116	BAT58116.1	GGDEF
Rhizobiales	A0A0S3PUK4	https://www.uniprot.org/uniprot/A0A0S3PUK4.txt	Variibacter gotjawalensis	BAT59597	https://www.ebi.ac.uk/ena/browser/api/summary/BAT59597	BAT59597.1	GGDEF
Rhizobiales	A0A0S3PVH6	https://www.uniprot.org/uniprot/A0A0S3PVH6.txt	Variibacter gotjawalensis	BAT59912	https://www.ebi.ac.uk/ena/browser/api/summary/BAT59912	BAT59912.1	GGDEF
Rhizobiales	A0A0S3PVJ7	https://www.uniprot.org/uniprot/A0A0S3PVJ7.txt	Variibacter gotjawalensis	BAT59978	https://www.ebi.ac.uk/ena/browser/api/summary/BAT59978	BAT59978.1	GGDEF
Rhizobiales	A0A0S3PWC5	https://www.uniprot.org/uniprot/A0A0S3PWC5.txt	Variibacter gotjawalensis	BAT60214	https://www.ebi.ac.uk/ena/browser/api/summary/BAT60214	BAT60214.1	GGDEF
Rhizobiales	A0A0S3PWW0	https://www.uniprot.org/uniprot/A0A0S3PWW0.txt	Variibacter gotjawalensis	BAT60424	https://www.ebi.ac.uk/ena/browser/api/summary/BAT60424	BAT60424.1	GGDEF
Rhizobiales	A0A0S3PX21	https://www.uniprot.org/uniprot/A0A0S3PX21.txt	Variibacter gotjawalensis	BAT60485	https://www.ebi.ac.uk/ena/browser/api/summary/BAT60485	BAT60485.1	GGDEF
Rhizobiales	A0A0S3PX44	https://www.uniprot.org/uniprot/A0A0S3PX44.txt	Variibacter gotjawalensis	BAT60478	https://www.ebi.ac.uk/ena/browser/api/summary/BAT60478	BAT60478.1	GGDEF
Rhizobiales	A0A0S3PX95	https://www.uniprot.org/uniprot/A0A0S3PX95.txt	Variibacter gotjawalensis	BAT60515	https://www.ebi.ac.uk/ena/browser/api/summary/BAT60515	BAT60515.1	GGDEF
Rhizobiales	A0A0S3PXB2	https://www.uniprot.org/uniprot/A0A0S3PXB2.txt	Variibacter gotjawalensis	BAT60516	https://www.ebi.ac.uk/ena/browser/api/summary/BAT60516	BAT60516.1	GGDEF
Rhizobiales	A0A0H5B699	https://www.uniprot.org/uniprot/A0A0H5B699.txt	Blastochloris viridis (Rhodopseudomonas viridis)	CUU41597	https://www.ebi.ac.uk/ena/browser/api/summary/CUU41597	BAR97667.1	GGDEF
Rhizobiales	A0A0H5BBI5	https://www.uniprot.org/uniprot/A0A0H5BBI5.txt	Blastochloris viridis (Rhodopseudomonas viridis)	CUU43162	https://www.ebi.ac.uk/ena/browser/api/summary/CUU43162	BAR99550.1	GGDEF
Rhizobiales	A0A0H5BJS4	https://www.uniprot.org/uniprot/A0A0H5BJS4.txt	Blastochloris viridis (Rhodopseudomonas viridis)	CUU42037	https://www.ebi.ac.uk/ena/browser/api/summary/CUU42037	BAS00747.1	GGDEF
Rhizobiales	A0A0P0JDT9	https://www.uniprot.org/uniprot/A0A0P0JDT9.txt	Blastochloris viridis (Rhodopseudomonas viridis)	CUU42892	https://www.ebi.ac.uk/ena/browser/api/summary/CUU42892	CUU42892.1	GGDEF
Rhizobiales	A0A0T1WP65	https://www.uniprot.org/uniprot/A0A0T1WP65.txt	Rhizobium sp. Root482	PS50887	https://www.ebi.ac.uk/ena/browser/api/summary/PS50887	KQY11339.1	GGDEF
Rhizobiales	A0A0T1WT97	https://www.uniprot.org/uniprot/A0A0T1WT97.txt	Rhizobium sp. Root482	PS50887	https://www.ebi.ac.uk/ena/browser/api/summary/PS50887	KQY13668.1	GGDEF
Rhizobiales	A0A0T1WU95	https://www.uniprot.org/uniprot/A0A0T1WU95.txt	Rhizobium sp. Root482	KQY14087	https://www.ebi.ac.uk/ena/browser/api/summary/KQY14087	KQY14087.1	GGDEF
Rhizobiales	A0A0T1WV03	https://www.uniprot.org/uniprot/A0A0T1WV03.txt	Rhizobium sp. Root482	PS50887	https://www.ebi.ac.uk/ena/browser/api/summary/PS50887	KQY14460.1	GGDEF
Rhizobiales	A0A0T1X5A4	https://www.uniprot.org/uniprot/A0A0T1X5A4.txt	Rhizobium sp. Root482	KQY19514	https://www.ebi.ac.uk/ena/browser/api/summary/KQY19514	KQY19514.1	GGDEF
Rhizobiales	A0A0T1X624	https://www.uniprot.org/uniprot/A0A0T1X624.txt	Rhizobium sp. Root482	KQY20133	https://www.ebi.ac.uk/ena/browser/api/summary/KQY20133	KQY20133.1	GGDEF
Rhizobiales	A0A0T1X697	https://www.uniprot.org/uniprot/A0A0T1X697.txt	Rhizobium sp. Root482	PS50887	https://www.ebi.ac.uk/ena/browser/api/summary/PS50887	KQY19639.1	GGDEF
Rhizobiales	A0A0T1XPM6	https://www.uniprot.org/uniprot/A0A0T1XPM6.txt	Rhizobium sp. Root482	KQY26042	https://www.ebi.ac.uk/ena/browser/api/summary/KQY26042	KQY26042.1	GGDEF
Rhizobiales	A0A0T1XPQ2	https://www.uniprot.org/uniprot/A0A0T1XPQ2.txt	Rhizobium sp. Root482	KQY26787	https://www.ebi.ac.uk/ena/browser/api/summary/KQY26787	KQY26787.1	GGDEF
Rhizobiales	A0A0T1XQ35	https://www.uniprot.org/uniprot/A0A0T1XQ35.txt	Rhizobium sp. Root482	KQY26897	https://www.ebi.ac.uk/ena/browser/api/summary/KQY26897	KQY26897.1	GGDEF
Rhizobiales	A0A0T1XR78	https://www.uniprot.org/uniprot/A0A0T1XR78.txt	Rhizobium sp. Root482	PS50887	https://www.ebi.ac.uk/ena/browser/api/summary/PS50887	KQY27023.1	GGDEF
Rhizobiales	A0A101JXP5	https://www.uniprot.org/uniprot/A0A101JXP5.txt	Bosea sp. WAO	PS50887	https://www.ebi.ac.uk/ena/browser/api/summary/PS50887	KUL93661.1	GGDEF
Rhizobiales	A0A101JY62	https://www.uniprot.org/uniprot/A0A101JY62.txt	Bosea sp. WAO	KUL94015	https://www.ebi.ac.uk/ena/browser/api/summary/KUL94015	KUL94015.1	GGDEF
Rhizobiales	A0A101JZ28	https://www.uniprot.org/uniprot/A0A101JZ28.txt	Bosea sp. WAO	KUL94486	https://www.ebi.ac.uk/ena/browser/api/summary/KUL94486	KUL94486.1	GGDEF
Rhizobiales	A0A101K0G8	https://www.uniprot.org/uniprot/A0A101K0G8.txt	Bosea sp. WAO	PS50887	https://www.ebi.ac.uk/ena/browser/api/summary/PS50887	KUL95206.1	GGDEF
Rhizobiales	A0A101K320	https://www.uniprot.org/uniprot/A0A101K320.txt	Bosea sp. WAO	KUL96612	https://www.ebi.ac.uk/ena/browser/api/summary/KUL96612	KUL96612.1	GGDEF
Rhizobiales	A0A101K4A6	https://www.uniprot.org/uniprot/A0A101K4A6.txt	Bosea sp. WAO	PS50887	https://www.ebi.ac.uk/ena/browser/api/summary/PS50887	KUL97193.1	GGDEF
Rhizobiales	A0A117MT97	https://www.uniprot.org/uniprot/A0A117MT97.txt	Bosea sp. WAO	PS50887	https://www.ebi.ac.uk/ena/browser/api/summary/PS50887	KUL93467.1	GGDEF
Rhizobiales	A0A117MUH4	https://www.uniprot.org/uniprot/A0A117MUH4.txt	Bosea sp. WAO	PS50887	https://www.ebi.ac.uk/ena/browser/api/summary/PS50887	KUL95391.1	GGDEF
Rhizobiales	A0A117MV07	https://www.uniprot.org/uniprot/A0A117MV07.txt	Bosea sp. WAO	PS50887	https://www.ebi.ac.uk/ena/browser/api/summary/PS50887	KUL96212.1	GGDEF
Rhizobiales	A0A117MVC3	https://www.uniprot.org/uniprot/A0A117MVC3.txt	Bosea sp. WAO	KUL96786	https://www.ebi.ac.uk/ena/browser/api/summary/KUL96786	KUL96786.1	GGDEF
Rhizobiales	A0A124GC40	https://www.uniprot.org/uniprot/A0A124GC40.txt	Bosea sp. WAO	PS50887	https://www.ebi.ac.uk/ena/browser/api/summary/PS50887	KUL96245.1	GGDEF
Rhizobiales	A0A109BBK9	https://www.uniprot.org/uniprot/A0A109BBK9.txt	Hyphomicrobium sulfonivorans	PS50887	https://www.ebi.ac.uk/ena/browser/api/summary/PS50887	KWT65192.1	GGDEF
Rhizobiales	A0A109BK19	https://www.uniprot.org/uniprot/A0A109BK19.txt	Hyphomicrobium sulfonivorans	PS50887	https://www.ebi.ac.uk/ena/browser/api/summary/PS50887	KWT69407.1	GGDEF
Rhizobiales	A0A109BL56	https://www.uniprot.org/uniprot/A0A109BL56.txt	Hyphomicrobium sulfonivorans	KWT70535	https://www.ebi.ac.uk/ena/browser/api/summary/KWT70535	KWT70535.1	GGDEF
Rhizobiales	A0A109BLJ8	https://www.uniprot.org/uniprot/A0A109BLJ8.txt	Hyphomicrobium sulfonivorans	KWT71018	https://www.ebi.ac.uk/ena/browser/api/summary/KWT71018	KWT71018.1	GGDEF
Rhizobiales	A0A109BP86	https://www.uniprot.org/uniprot/A0A109BP86.txt	Hyphomicrobium sulfonivorans	KWT72423	https://www.ebi.ac.uk/ena/browser/api/summary/KWT72423	KWT72423.1	GGDEF
Rhizobiales	A0A125NTX7	https://www.uniprot.org/uniprot/A0A125NTX7.txt	Hyphomicrobium sulfonivorans	PS50887	https://www.ebi.ac.uk/ena/browser/api/summary/PS50887	KWT64888.1	GGDEF
Rhizobiales	A0A126NSA4	https://www.uniprot.org/uniprot/A0A126NSA4.txt	Bosea sp. PAMC 26642	AMJ59910	https://www.ebi.ac.uk/ena/browser/api/summary/AMJ59910	AMJ59910.1	GGDEF
Rhizobiales	A0A126NSS5	https://www.uniprot.org/uniprot/A0A126NSS5.txt	Bosea sp. PAMC 26642	PS50887	https://www.ebi.ac.uk/ena/browser/api/summary/PS50887	AMJ59965.1	GGDEF
Rhizobiales	A0A126NSZ2	https://www.uniprot.org/uniprot/A0A126NSZ2.txt	Bosea sp. PAMC 26642	PS50887	https://www.ebi.ac.uk/ena/browser/api/summary/PS50887	AMJ60035.1	GGDEF
Rhizobiales	A0A126NTD5	https://www.uniprot.org/uniprot/A0A126NTD5.txt	Bosea sp. PAMC 26642	PS50887	https://www.ebi.ac.uk/ena/browser/api/summary/PS50887	AMJ60186.1	GGDEF
Rhizobiales	A0A126NVY3	https://www.uniprot.org/uniprot/A0A126NVY3.txt	Bosea sp. PAMC 26642	PS50887	https://www.ebi.ac.uk/ena/browser/api/summary/PS50887	AMJ60858.1	GGDEF
Rhizobiales	A0A126NXK2	https://www.uniprot.org/uniprot/A0A126NXK2.txt	Bosea sp. PAMC 26642	PS50887	https://www.ebi.ac.uk/ena/browser/api/summary/PS50887	AMJ61644.1	GGDEF
Rhizobiales	A0A126NZR9	https://www.uniprot.org/uniprot/A0A126NZR9.txt	Bosea sp. PAMC 26642	AMJ61212	https://www.ebi.ac.uk/ena/browser/api/summary/AMJ61212	AMJ61212.1	GGDEF
Rhizobiales	A0A126P0E5	https://www.uniprot.org/uniprot/A0A126P0E5.txt	Bosea sp. PAMC 26642	AMJ62576	https://www.ebi.ac.uk/ena/browser/api/summary/AMJ62576	AMJ62576.1	GGDEF
Rhizobiales	A0A126P277	https://www.uniprot.org/uniprot/A0A126P277.txt	Bosea sp. PAMC 26642	PS50887	https://www.ebi.ac.uk/ena/browser/api/summary/PS50887	AMJ63033.1	GGDEF
Rhizobiales	A0A126P2P0	https://www.uniprot.org/uniprot/A0A126P2P0.txt	Bosea sp. PAMC 26642	PS50887	https://www.ebi.ac.uk/ena/browser/api/summary/PS50887	AMJ62151.1	GGDEF
Rhizobiales	A0A127CF11	https://www.uniprot.org/uniprot/A0A127CF11.txt	Martelella sp. AD-3	AMM83436	https://www.ebi.ac.uk/ena/browser/api/summary/AMM83436	AMM83436.1	GGDEF
Rhizobiales	A0A127CFB0	https://www.uniprot.org/uniprot/A0A127CFB0.txt	Martelella sp. AD-3	PS50887	https://www.ebi.ac.uk/ena/browser/api/summary/PS50887	AMM83531.1	GGDEF
Rhizobiales	A0A127CFY1	https://www.uniprot.org/uniprot/A0A127CFY1.txt	Martelella sp. AD-3	AMM83752	https://www.ebi.ac.uk/ena/browser/api/summary/AMM83752	AMM83752.1	GGDEF
Rhizobiales	A0A127CGK1	https://www.uniprot.org/uniprot/A0A127CGK1.txt	Martelella sp. AD-3	PS50887	https://www.ebi.ac.uk/ena/browser/api/summary/PS50887	AMM83965.1	GGDEF
Rhizobiales	A0A127CGL8	https://www.uniprot.org/uniprot/A0A127CGL8.txt	Martelella sp. AD-3	PS50887	https://www.ebi.ac.uk/ena/browser/api/summary/PS50887	AMM83968.1	GGDEF
Rhizobiales	A0A127CHU3	https://www.uniprot.org/uniprot/A0A127CHU3.txt	Martelella sp. AD-3	PS50887	https://www.ebi.ac.uk/ena/browser/api/summary/PS50887	AMM84273.1	GGDEF
Rhizobiales	A0A127CIK0	https://www.uniprot.org/uniprot/A0A127CIK0.txt	Martelella sp. AD-3	PS50887	https://www.ebi.ac.uk/ena/browser/api/summary/PS50887	AMM84668.1	GGDEF
Rhizobiales	A0A127CJN5	https://www.uniprot.org/uniprot/A0A127CJN5.txt	Martelella sp. AD-3	PS50887	https://www.ebi.ac.uk/ena/browser/api/summary/PS50887	AMM85059.1	GGDEF
Rhizobiales	A0A127CKW0	https://www.uniprot.org/uniprot/A0A127CKW0.txt	Martelella sp. AD-3	PS50887	https://www.ebi.ac.uk/ena/browser/api/summary/PS50887	AMM85462.1	GGDEF
Rhizobiales	A0A127CLU3	https://www.uniprot.org/uniprot/A0A127CLU3.txt	Martelella sp. AD-3	AMM85825	https://www.ebi.ac.uk/ena/browser/api/summary/AMM85825	AMM85825.1	GGDEF
Rhizobiales	A0A127CPP0	https://www.uniprot.org/uniprot/A0A127CPP0.txt	Martelella sp. AD-3	AMM86787	https://www.ebi.ac.uk/ena/browser/api/summary/AMM86787	AMM86787.1	GGDEF
Rhizobiales	A0A135HUL2	https://www.uniprot.org/uniprot/A0A135HUL2.txt	Paramesorhizobium deserti	KXF76861	https://www.ebi.ac.uk/ena/browser/api/summary/KXF76861	KXF76861.1	GGDEF
Rhizobiales	A0A135HVH8	https://www.uniprot.org/uniprot/A0A135HVH8.txt	Paramesorhizobium deserti	PS50887	https://www.ebi.ac.uk/ena/browser/api/summary/PS50887	KXF77209.1	GGDEF
Rhizobiales	A0A135HVQ7	https://www.uniprot.org/uniprot/A0A135HVQ7.txt	Paramesorhizobium deserti	KXF77264	https://www.ebi.ac.uk/ena/browser/api/summary/KXF77264	KXF77264.1	GGDEF
Rhizobiales	A0A135HVW9	https://www.uniprot.org/uniprot/A0A135HVW9.txt	Paramesorhizobium deserti	KXF77311	https://www.ebi.ac.uk/ena/browser/api/summary/KXF77311	KXF77311.1	GGDEF
Rhizobiales	A0A135HWS3	https://www.uniprot.org/uniprot/A0A135HWS3.txt	Paramesorhizobium deserti	KXF77643	https://www.ebi.ac.uk/ena/browser/api/summary/KXF77643	KXF77643.1	GGDEF
Rhizobiales	A0A135I0M7	https://www.uniprot.org/uniprot/A0A135I0M7.txt	Paramesorhizobium deserti	PS50887	https://www.ebi.ac.uk/ena/browser/api/summary/PS50887	KXF78992.1	GGDEF
Rhizobiales	A0A135I1H2	https://www.uniprot.org/uniprot/A0A135I1H2.txt	Paramesorhizobium deserti	KXF79300	https://www.ebi.ac.uk/ena/browser/api/summary/KXF79300	KXF79300.1	GGDEF
Rhizobiales	A0A127EPH3	https://www.uniprot.org/uniprot/A0A127EPH3.txt	Rhodoplanes sp. Z2-YC6860	AMN40187	https://www.ebi.ac.uk/ena/browser/api/summary/AMN40187	AMN40187.1	GGDEF
Rhizobiales	A0A127EQH8	https://www.uniprot.org/uniprot/A0A127EQH8.txt	Rhodoplanes sp. Z2-YC6860	AMN39531	https://www.ebi.ac.uk/ena/browser/api/summary/AMN39531	AMN39531.1	GGDEF
Rhizobiales	A0A127EU69	https://www.uniprot.org/uniprot/A0A127EU69.txt	Rhodoplanes sp. Z2-YC6860	AMN40749	https://www.ebi.ac.uk/ena/browser/api/summary/AMN40749	AMN40749.1	GGDEF
Rhizobiales	A0A127EU75	https://www.uniprot.org/uniprot/A0A127EU75.txt	Rhodoplanes sp. Z2-YC6860	AMN41803	https://www.ebi.ac.uk/ena/browser/api/summary/AMN41803	AMN41803.1	GGDEF
Rhizobiales	A0A127EX14	https://www.uniprot.org/uniprot/A0A127EX14.txt	Rhodoplanes sp. Z2-YC6860	AMN42767	https://www.ebi.ac.uk/ena/browser/api/summary/AMN42767	AMN42767.1	GGDEF
Rhizobiales	A0A127EYB8	https://www.uniprot.org/uniprot/A0A127EYB8.txt	Rhodoplanes sp. Z2-YC6860	AMN43207	https://www.ebi.ac.uk/ena/browser/api/summary/AMN43207	AMN43207.1	GGDEF
Rhizobiales	A0A127EYZ5	https://www.uniprot.org/uniprot/A0A127EYZ5.txt	Rhodoplanes sp. Z2-YC6860	AMN42459	https://www.ebi.ac.uk/ena/browser/api/summary/AMN42459	AMN42459.1	GGDEF
Rhizobiales	A0A127F0A1	https://www.uniprot.org/uniprot/A0A127F0A1.txt	Rhodoplanes sp. Z2-YC6860	AMN42958	https://www.ebi.ac.uk/ena/browser/api/summary/AMN42958	AMN42958.1	GGDEF
Rhizobiales	A0A127F1E9	https://www.uniprot.org/uniprot/A0A127F1E9.txt	Rhodoplanes sp. Z2-YC6860	AMN43350	https://www.ebi.ac.uk/ena/browser/api/summary/AMN43350	AMN43350.1	GGDEF
Rhizobiales	A0A140GV48	https://www.uniprot.org/uniprot/A0A140GV48.txt	Rhodoplanes sp. Z2-YC6860	AMN38792	https://www.ebi.ac.uk/ena/browser/api/summary/AMN38792	AMN38792.1	GGDEF
Rhizobiales	A0A161QRF7	https://www.uniprot.org/uniprot/A0A161QRF7.txt	Tardiphaga robiniae	KZD23924	https://www.ebi.ac.uk/ena/browser/api/summary/KZD23924	KZD23924.1	GGDEF
Rhizobiales	A0A161R4V6	https://www.uniprot.org/uniprot/A0A161R4V6.txt	Tardiphaga robiniae	KZD24091	https://www.ebi.ac.uk/ena/browser/api/summary/KZD24091	KZD24091.1	GGDEF
Rhizobiales	A0A161RNQ4	https://www.uniprot.org/uniprot/A0A161RNQ4.txt	Tardiphaga robiniae	KZD24978	https://www.ebi.ac.uk/ena/browser/api/summary/KZD24978	KZD24978.1	GGDEF
Rhizobiales	A0A161RNZ3	https://www.uniprot.org/uniprot/A0A161RNZ3.txt	Tardiphaga robiniae	KZD25078	https://www.ebi.ac.uk/ena/browser/api/summary/KZD25078	KZD25078.1	GGDEF
Rhizobiales	A0A161SVU4	https://www.uniprot.org/uniprot/A0A161SVU4.txt	Tardiphaga robiniae	KZD25992	https://www.ebi.ac.uk/ena/browser/api/summary/KZD25992	KZD25992.1	GGDEF
Rhizobiales	A0A163X815	https://www.uniprot.org/uniprot/A0A163X815.txt	Tardiphaga robiniae	KZD20545	https://www.ebi.ac.uk/ena/browser/api/summary/KZD20545	KZD20545.1	GGDEF
Rhizobiales	A0A163XWA5	https://www.uniprot.org/uniprot/A0A163XWA5.txt	Tardiphaga robiniae	KZD21467	https://www.ebi.ac.uk/ena/browser/api/summary/KZD21467	KZD21467.1	GGDEF
Rhizobiales	A0A163ZAW6	https://www.uniprot.org/uniprot/A0A163ZAW6.txt	Tardiphaga robiniae	KZD23235	https://www.ebi.ac.uk/ena/browser/api/summary/KZD23235	KZD23235.1	GGDEF
Rhizobiales	A0A163ZBP4	https://www.uniprot.org/uniprot/A0A163ZBP4.txt	Tardiphaga robiniae	PS50887	https://www.ebi.ac.uk/ena/browser/api/summary/PS50887	KZD23265.1	GGDEF
Rhizobiales	A0A163ZIJ3	https://www.uniprot.org/uniprot/A0A163ZIJ3.txt	Tardiphaga robiniae	KZD23515	https://www.ebi.ac.uk/ena/browser/api/summary/KZD23515	KZD23515.1	GGDEF
Rhizobiales	A0A163ZMQ6	https://www.uniprot.org/uniprot/A0A163ZMQ6.txt	Tardiphaga robiniae	KZD23653	https://www.ebi.ac.uk/ena/browser/api/summary/KZD23653	KZD23653.1	GGDEF
Rhizobiales	A0A163ZS49	https://www.uniprot.org/uniprot/A0A163ZS49.txt	Tardiphaga robiniae	KZD23795	https://www.ebi.ac.uk/ena/browser/api/summary/KZD23795	KZD23795.1	GGDEF
Rhizobiales	A0A164A289	https://www.uniprot.org/uniprot/A0A164A289.txt	Tardiphaga robiniae	KZD24153	https://www.ebi.ac.uk/ena/browser/api/summary/KZD24153	KZD24153.1	GGDEF
Rhizobiales	A0A164ACP5	https://www.uniprot.org/uniprot/A0A164ACP5.txt	Tardiphaga robiniae	KZD24606	https://www.ebi.ac.uk/ena/browser/api/summary/KZD24606	KZD24606.1	GGDEF
Rhizobiales	A0A164AUP3	https://www.uniprot.org/uniprot/A0A164AUP3.txt	Tardiphaga robiniae	KZD25336	https://www.ebi.ac.uk/ena/browser/api/summary/KZD25336	KZD25336.1	GGDEF
Rhizobiales	A0A164B428	https://www.uniprot.org/uniprot/A0A164B428.txt	Tardiphaga robiniae	KZD25729	https://www.ebi.ac.uk/ena/browser/api/summary/KZD25729	KZD25729.1	GGDEF
Rhizobiales	A0A147DB99	https://www.uniprot.org/uniprot/A0A147DB99.txt	Aureimonas ureilytica	KTR08433	https://www.ebi.ac.uk/ena/browser/api/summary/KTR08433	KTR08433.1	GGDEF
Rhizobiales	A0A175RF65	https://www.uniprot.org/uniprot/A0A175RF65.txt	Aureimonas ureilytica	KTR01144	https://www.ebi.ac.uk/ena/browser/api/summary/KTR01144	KTR01144.1	GGDEF
Rhizobiales	A0A175RHU0	https://www.uniprot.org/uniprot/A0A175RHU0.txt	Aureimonas ureilytica	KTR02369	https://www.ebi.ac.uk/ena/browser/api/summary/KTR02369	KTR02369.1	GGDEF
Rhizobiales	A0A175RIK9	https://www.uniprot.org/uniprot/A0A175RIK9.txt	Aureimonas ureilytica	PS50887	https://www.ebi.ac.uk/ena/browser/api/summary/PS50887	KTR02602.1	GGDEF
Rhizobiales	A0A175RIT7	https://www.uniprot.org/uniprot/A0A175RIT7.txt	Aureimonas ureilytica	PS50887	https://www.ebi.ac.uk/ena/browser/api/summary/PS50887	KTQ96490.1	GGDEF
Rhizobiales	A0A175RIX4	https://www.uniprot.org/uniprot/A0A175RIX4.txt	Aureimonas ureilytica	KTR02732	https://www.ebi.ac.uk/ena/browser/api/summary/KTR02732	KTR02732.1	GGDEF
Rhizobiales	A0A175RJX8	https://www.uniprot.org/uniprot/A0A175RJX8.txt	Aureimonas ureilytica	PS50887	https://www.ebi.ac.uk/ena/browser/api/summary/PS50887	KTR04067.1	GGDEF
Rhizobiales	A0A175RK07	https://www.uniprot.org/uniprot/A0A175RK07.txt	Aureimonas ureilytica	PS50887	https://www.ebi.ac.uk/ena/browser/api/summary/PS50887	KTR03708.1	GGDEF
Rhizobiales	A0A175RK48	https://www.uniprot.org/uniprot/A0A175RK48.txt	Aureimonas ureilytica	KTR03172	https://www.ebi.ac.uk/ena/browser/api/summary/KTR03172	KTR03172.1	GGDEF
Rhizobiales	A0A175RK69	https://www.uniprot.org/uniprot/A0A175RK69.txt	Aureimonas ureilytica	KTR04157	https://www.ebi.ac.uk/ena/browser/api/summary/KTR04157	KTR04157.1	GGDEF
Rhizobiales	A0A175RL53	https://www.uniprot.org/uniprot/A0A175RL53.txt	Aureimonas ureilytica	PS50887	https://www.ebi.ac.uk/ena/browser/api/summary/PS50887	KTR03529.1	GGDEF
Rhizobiales	A0A175RR38	https://www.uniprot.org/uniprot/A0A175RR38.txt	Aureimonas ureilytica	KTR05911	https://www.ebi.ac.uk/ena/browser/api/summary/KTR05911	KTR05911.1	GGDEF
Rhizobiales	A0A175RTF6	https://www.uniprot.org/uniprot/A0A175RTF6.txt	Aureimonas ureilytica	PS50887	https://www.ebi.ac.uk/ena/browser/api/summary/PS50887	KTR06797.1	GGDEF
Rhizobiales	A0A175RTX2	https://www.uniprot.org/uniprot/A0A175RTX2.txt	Aureimonas ureilytica	KTR06289	https://www.ebi.ac.uk/ena/browser/api/summary/KTR06289	KTR06289.1	GGDEF
Rhizobiales	A0A175RTZ7	https://www.uniprot.org/uniprot/A0A175RTZ7.txt	Aureimonas ureilytica	PS50887	https://www.ebi.ac.uk/ena/browser/api/summary/PS50887	KTR07180.1	GGDEF
Rhizobiales	A0A175RUR7	https://www.uniprot.org/uniprot/A0A175RUR7.txt	Aureimonas ureilytica	PS50887	https://www.ebi.ac.uk/ena/browser/api/summary/PS50887	KTR07173.1	GGDEF
Rhizobiales	A0A175RV15	https://www.uniprot.org/uniprot/A0A175RV15.txt	Aureimonas ureilytica	KTR07635	https://www.ebi.ac.uk/ena/browser/api/summary/KTR07635	KTR07635.1	GGDEF
Rhizobiales	A0A175RV35	https://www.uniprot.org/uniprot/A0A175RV35.txt	Aureimonas ureilytica	PS50887	https://www.ebi.ac.uk/ena/browser/api/summary/PS50887	KTR07655.1	GGDEF
Rhizobiales	A0A175RVY5	https://www.uniprot.org/uniprot/A0A175RVY5.txt	Aureimonas ureilytica	PS50887	https://www.ebi.ac.uk/ena/browser/api/summary/PS50887	KTR07890.1	GGDEF
Rhizobiales	A0A177NZ64	https://www.uniprot.org/uniprot/A0A177NZ64.txt	Methylosinus sp. R-45379	OAI23112	https://www.ebi.ac.uk/ena/browser/api/summary/OAI23112	OAI23112.1	GGDEF
Rhizobiales	A0A177NZT5	https://www.uniprot.org/uniprot/A0A177NZT5.txt	Methylosinus sp. R-45379	OAI23587	https://www.ebi.ac.uk/ena/browser/api/summary/OAI23587	OAI23587.1	GGDEF
Rhizobiales	A0A177NZV9	https://www.uniprot.org/uniprot/A0A177NZV9.txt	Methylosinus sp. R-45379	PS50887	https://www.ebi.ac.uk/ena/browser/api/summary/PS50887	OAI22719.1	GGDEF
Rhizobiales	A0A177PAT3	https://www.uniprot.org/uniprot/A0A177PAT3.txt	Methylosinus sp. R-45379	OAI27447	https://www.ebi.ac.uk/ena/browser/api/summary/OAI27447	OAI27447.1	GGDEF
Rhizobiales	A0A177PET1	https://www.uniprot.org/uniprot/A0A177PET1.txt	Methylosinus sp. R-45379	OAI27983	https://www.ebi.ac.uk/ena/browser/api/summary/OAI27983	OAI27983.1	GGDEF
Rhizobiales	A0A177PL61	https://www.uniprot.org/uniprot/A0A177PL61.txt	Methylosinus sp. R-45379	PS50887	https://www.ebi.ac.uk/ena/browser/api/summary/PS50887	OAI31025.1	GGDEF
Rhizobiales	A0A177PLP6	https://www.uniprot.org/uniprot/A0A177PLP6.txt	Methylosinus sp. R-45379	OAI30403	https://www.ebi.ac.uk/ena/browser/api/summary/OAI30403	OAI30403.1	GGDEF
Rhizobiales	A0A177PPD7	https://www.uniprot.org/uniprot/A0A177PPD7.txt	Methylosinus sp. R-45379	OAI31240	https://www.ebi.ac.uk/ena/browser/api/summary/OAI31240	OAI31240.1	GGDEF
Rhizobiales	A0A192IH60	https://www.uniprot.org/uniprot/A0A192IH60.txt	Rhizobiales bacterium NRL2	ANK80616	https://www.ebi.ac.uk/ena/browser/api/summary/ANK80616	ANK80616.1	GGDEF
Rhizobiales	A0A192IK56	https://www.uniprot.org/uniprot/A0A192IK56.txt	Rhizobiales bacterium NRL2	PS50887	https://www.ebi.ac.uk/ena/browser/api/summary/PS50887	ANK81668.1	GGDEF
Rhizobiales	A0A192IK86	https://www.uniprot.org/uniprot/A0A192IK86.txt	Rhizobiales bacterium NRL2	ANK81684	https://www.ebi.ac.uk/ena/browser/api/summary/ANK81684	ANK81684.1	GGDEF
Rhizobiales	A0A192INZ4	https://www.uniprot.org/uniprot/A0A192INZ4.txt	Rhizobiales bacterium NRL2	PS50887	https://www.ebi.ac.uk/ena/browser/api/summary/PS50887	ANK82932.1	GGDEF
Rhizobiales	A0A192IQ26	https://www.uniprot.org/uniprot/A0A192IQ26.txt	Rhizobiales bacterium NRL2	PS50887	https://www.ebi.ac.uk/ena/browser/api/summary/PS50887	ANK83286.1	GGDEF
Rhizobiales	A0A192IQL7	https://www.uniprot.org/uniprot/A0A192IQL7.txt	Rhizobiales bacterium NRL2	PS50887	https://www.ebi.ac.uk/ena/browser/api/summary/PS50887	ANK83473.1	GGDEF
Rhizobiales	A0A1A6FL32	https://www.uniprot.org/uniprot/A0A1A6FL32.txt	Methylosinus sp. 3S-1	OBS51983	https://www.ebi.ac.uk/ena/browser/api/summary/OBS51983	OBS51983.1	GGDEF
Rhizobiales	A0A1A6FL83	https://www.uniprot.org/uniprot/A0A1A6FL83.txt	Methylosinus sp. 3S-1	OBS52360	https://www.ebi.ac.uk/ena/browser/api/summary/OBS52360	OBS52360.1	GGDEF
Rhizobiales	A0A1A6FN20	https://www.uniprot.org/uniprot/A0A1A6FN20.txt	Methylosinus sp. 3S-1	PS50887	https://www.ebi.ac.uk/ena/browser/api/summary/PS50887	OBS52181.1	GGDEF
Rhizobiales	A0A1A6FN71	https://www.uniprot.org/uniprot/A0A1A6FN71.txt	Methylosinus sp. 3S-1	OBS52231	https://www.ebi.ac.uk/ena/browser/api/summary/OBS52231	OBS52231.1	GGDEF
Rhizobiales	A0A1A6FP07	https://www.uniprot.org/uniprot/A0A1A6FP07.txt	Methylosinus sp. 3S-1	OBS52526	https://www.ebi.ac.uk/ena/browser/api/summary/OBS52526	OBS52526.1	GGDEF
Rhizobiales	A0A1A6FPI4	https://www.uniprot.org/uniprot/A0A1A6FPI4.txt	Methylosinus sp. 3S-1	OBS53532	https://www.ebi.ac.uk/ena/browser/api/summary/OBS53532	OBS53532.1	GGDEF
Rhizobiales	A0A1A6FPM5	https://www.uniprot.org/uniprot/A0A1A6FPM5.txt	Methylosinus sp. 3S-1	OBS53199	https://www.ebi.ac.uk/ena/browser/api/summary/OBS53199	OBS53199.1	GGDEF
Rhizobiales	A0A1A9FY11	https://www.uniprot.org/uniprot/A0A1A9FY11.txt	Shinella sp. HZN7	ANH03746	https://www.ebi.ac.uk/ena/browser/api/summary/ANH03746	ANH03746.1	GGDEF
Rhizobiales	A0A1A9FYS1	https://www.uniprot.org/uniprot/A0A1A9FYS1.txt	Shinella sp. HZN7	ANH03842	https://www.ebi.ac.uk/ena/browser/api/summary/ANH03842	ANH03842.1	GGDEF
Rhizobiales	A0A1A9G090	https://www.uniprot.org/uniprot/A0A1A9G090.txt	Shinella sp. HZN7	PS50887	https://www.ebi.ac.uk/ena/browser/api/summary/PS50887	ANH03709.1	GGDEF
Rhizobiales	A0A1A9G0J2	https://www.uniprot.org/uniprot/A0A1A9G0J2.txt	Shinella sp. HZN7	ANH03951	https://www.ebi.ac.uk/ena/browser/api/summary/ANH03951	ANH03951.1	GGDEF
Rhizobiales	A0A1A9G1A4	https://www.uniprot.org/uniprot/A0A1A9G1A4.txt	Shinella sp. HZN7	PS50887	https://www.ebi.ac.uk/ena/browser/api/summary/PS50887	ANH04083.1	GGDEF
Rhizobiales	A0A1A9G1A6	https://www.uniprot.org/uniprot/A0A1A9G1A6.txt	Shinella sp. HZN7	PS50887	https://www.ebi.ac.uk/ena/browser/api/summary/PS50887	ANH04328.1	GGDEF
Rhizobiales	A0A1A9G1L3	https://www.uniprot.org/uniprot/A0A1A9G1L3.txt	Shinella sp. HZN7	PS50887	https://www.ebi.ac.uk/ena/browser/api/summary/PS50887	ANH04179.1	GGDEF
Rhizobiales	A0A1A9G1T8	https://www.uniprot.org/uniprot/A0A1A9G1T8.txt	Shinella sp. HZN7	ANH04400	https://www.ebi.ac.uk/ena/browser/api/summary/ANH04400	ANH04400.1	GGDEF
Rhizobiales	A0A1A9G211	https://www.uniprot.org/uniprot/A0A1A9G211.txt	Shinella sp. HZN7	ANH04343	https://www.ebi.ac.uk/ena/browser/api/summary/ANH04343	ANH04343.1	GGDEF
Rhizobiales	A0A1A9G297	https://www.uniprot.org/uniprot/A0A1A9G297.txt	Shinella sp. HZN7	PS50887	https://www.ebi.ac.uk/ena/browser/api/summary/PS50887	ANH05102.1	GGDEF
Rhizobiales	A0A1A9G2C0	https://www.uniprot.org/uniprot/A0A1A9G2C0.txt	Shinella sp. HZN7	ANH04453	https://www.ebi.ac.uk/ena/browser/api/summary/ANH04453	ANH04453.1	GGDEF
Rhizobiales	A0A1A9G5A6	https://www.uniprot.org/uniprot/A0A1A9G5A6.txt	Shinella sp. HZN7	PS50887	https://www.ebi.ac.uk/ena/browser/api/summary/PS50887	ANH05718.1	GGDEF
Rhizobiales	A0A1A9G6P7	https://www.uniprot.org/uniprot/A0A1A9G6P7.txt	Shinella sp. HZN7	PS50887	https://www.ebi.ac.uk/ena/browser/api/summary/PS50887	ANH06574.1	GGDEF
Rhizobiales	A0A1A9G8H1	https://www.uniprot.org/uniprot/A0A1A9G8H1.txt	Shinella sp. HZN7	PS50887	https://www.ebi.ac.uk/ena/browser/api/summary/PS50887	ANH06599.1	GGDEF
Rhizobiales	A0A1A9G979	https://www.uniprot.org/uniprot/A0A1A9G979.txt	Shinella sp. HZN7	PS50887	https://www.ebi.ac.uk/ena/browser/api/summary/PS50887	ANH07010.1	GGDEF
Rhizobiales	A0A1A9GAU4	https://www.uniprot.org/uniprot/A0A1A9GAU4.txt	Shinella sp. HZN7	ANH08247	https://www.ebi.ac.uk/ena/browser/api/summary/ANH08247	ANH08247.1	GGDEF
Rhizobiales	A0A1A9GBK1	https://www.uniprot.org/uniprot/A0A1A9GBK1.txt	Shinella sp. HZN7	ANH08465	https://www.ebi.ac.uk/ena/browser/api/summary/ANH08465	ANH08465.1	GGDEF
Rhizobiales	A0A1B2EAJ5	https://www.uniprot.org/uniprot/A0A1B2EAJ5.txt	Microvirga ossetica	PS50887	https://www.ebi.ac.uk/ena/browser/api/summary/PS50887	ANY77000.1	GGDEF
Rhizobiales	A0A1B2EAN1	https://www.uniprot.org/uniprot/A0A1B2EAN1.txt	Microvirga ossetica	PS50887	https://www.ebi.ac.uk/ena/browser/api/summary/PS50887	ANY76989.1	GGDEF
Rhizobiales	A0A1B2ECH6	https://www.uniprot.org/uniprot/A0A1B2ECH6.txt	Microvirga ossetica	PS50887	https://www.ebi.ac.uk/ena/browser/api/summary/PS50887	ANY77637.1	GGDEF
Rhizobiales	A0A1B2ED93	https://www.uniprot.org/uniprot/A0A1B2ED93.txt	Microvirga ossetica	PS50887	https://www.ebi.ac.uk/ena/browser/api/summary/PS50887	ANY77938.1	GGDEF
Rhizobiales	A0A1B2EFN8	https://www.uniprot.org/uniprot/A0A1B2EFN8.txt	Microvirga ossetica	ANY78788	https://www.ebi.ac.uk/ena/browser/api/summary/ANY78788	ANY78788.1	GGDEF
Rhizobiales	A0A1B2EIP7	https://www.uniprot.org/uniprot/A0A1B2EIP7.txt	Microvirga ossetica	PS50887	https://www.ebi.ac.uk/ena/browser/api/summary/PS50887	ANY79850.1	GGDEF
Rhizobiales	A0A1B2EIR3	https://www.uniprot.org/uniprot/A0A1B2EIR3.txt	Microvirga ossetica	PS50887	https://www.ebi.ac.uk/ena/browser/api/summary/PS50887	ANY79851.1	GGDEF
Rhizobiales	A0A1B2EJX2	https://www.uniprot.org/uniprot/A0A1B2EJX2.txt	Microvirga ossetica	ANY80237	https://www.ebi.ac.uk/ena/browser/api/summary/ANY80237	ANY80237.1	GGDEF
Rhizobiales	A0A1B2ELH5	https://www.uniprot.org/uniprot/A0A1B2ELH5.txt	Microvirga ossetica	PS50887	https://www.ebi.ac.uk/ena/browser/api/summary/PS50887	ANY80838.1	GGDEF
Rhizobiales	A0A1B2EQJ3	https://www.uniprot.org/uniprot/A0A1B2EQJ3.txt	Microvirga ossetica	ANY82102	https://www.ebi.ac.uk/ena/browser/api/summary/ANY82102	ANY82102.1	GGDEF
Rhizobiales	A0A1B2EQW9	https://www.uniprot.org/uniprot/A0A1B2EQW9.txt	Microvirga ossetica	PS50887	https://www.ebi.ac.uk/ena/browser/api/summary/PS50887	ANY82384.1	GGDEF
Rhizobiales	A0A1B2EY69	https://www.uniprot.org/uniprot/A0A1B2EY69.txt	Microvirga ossetica	PS50887	https://www.ebi.ac.uk/ena/browser/api/summary/PS50887	ANY84888.1	GGDEF
Rhizobiales	A0A1B3M5B9	https://www.uniprot.org/uniprot/A0A1B3M5B9.txt	Sinorhizobium sp. RAC02	AOF88296	https://www.ebi.ac.uk/ena/browser/api/summary/AOF88296	AOF88296.1	GGDEF
Rhizobiales	A0A1B3M617	https://www.uniprot.org/uniprot/A0A1B3M617.txt	Sinorhizobium sp. RAC02	AOF88551	https://www.ebi.ac.uk/ena/browser/api/summary/AOF88551	AOF88551.1	GGDEF
Rhizobiales	A0A1B3M7W1	https://www.uniprot.org/uniprot/A0A1B3M7W1.txt	Sinorhizobium sp. RAC02	AOF89182	https://www.ebi.ac.uk/ena/browser/api/summary/AOF89182	AOF89182.1	GGDEF
Rhizobiales	A0A1B3M8H6	https://www.uniprot.org/uniprot/A0A1B3M8H6.txt	Sinorhizobium sp. RAC02	AOF89402	https://www.ebi.ac.uk/ena/browser/api/summary/AOF89402	AOF89402.1	GGDEF
Rhizobiales	A0A1B3M9T4	https://www.uniprot.org/uniprot/A0A1B3M9T4.txt	Sinorhizobium sp. RAC02	AOF89864	https://www.ebi.ac.uk/ena/browser/api/summary/AOF89864	AOF89864.1	GGDEF
Rhizobiales	A0A1B3MAI8	https://www.uniprot.org/uniprot/A0A1B3MAI8.txt	Sinorhizobium sp. RAC02	AOF90132	https://www.ebi.ac.uk/ena/browser/api/summary/AOF90132	AOF90132.1	GGDEF
Rhizobiales	A0A1B3MB56	https://www.uniprot.org/uniprot/A0A1B3MB56.txt	Sinorhizobium sp. RAC02	AOF90268	https://www.ebi.ac.uk/ena/browser/api/summary/AOF90268	AOF90268.1	GGDEF
Rhizobiales	A0A1B3MEA8	https://www.uniprot.org/uniprot/A0A1B3MEA8.txt	Sinorhizobium sp. RAC02	AOF91476	https://www.ebi.ac.uk/ena/browser/api/summary/AOF91476	AOF91476.1	GGDEF
Rhizobiales	A0A1B3MEI2	https://www.uniprot.org/uniprot/A0A1B3MEI2.txt	Sinorhizobium sp. RAC02	AOF91500	https://www.ebi.ac.uk/ena/browser/api/summary/AOF91500	AOF91500.1	GGDEF
Rhizobiales	A0A1B3MEX6	https://www.uniprot.org/uniprot/A0A1B3MEX6.txt	Sinorhizobium sp. RAC02	AOF91637	https://www.ebi.ac.uk/ena/browser/api/summary/AOF91637	AOF91637.1	GGDEF
Rhizobiales	A0A1B3MF39	https://www.uniprot.org/uniprot/A0A1B3MF39.txt	Sinorhizobium sp. RAC02	AOF91726	https://www.ebi.ac.uk/ena/browser/api/summary/AOF91726	AOF91726.1	GGDEF
Rhizobiales	A0A1B3MF76	https://www.uniprot.org/uniprot/A0A1B3MF76.txt	Sinorhizobium sp. RAC02	AOF91753	https://www.ebi.ac.uk/ena/browser/api/summary/AOF91753	AOF91753.1	GGDEF
Rhizobiales	A0A1B3MFA4	https://www.uniprot.org/uniprot/A0A1B3MFA4.txt	Sinorhizobium sp. RAC02	AOF91781	https://www.ebi.ac.uk/ena/browser/api/summary/AOF91781	AOF91781.1	GGDEF
Rhizobiales	A0A1B3MG34	https://www.uniprot.org/uniprot/A0A1B3MG34.txt	Sinorhizobium sp. RAC02	AOF92050	https://www.ebi.ac.uk/ena/browser/api/summary/AOF92050	AOF92050.1	GGDEF
Rhizobiales	A0A1B3MGI6	https://www.uniprot.org/uniprot/A0A1B3MGI6.txt	Sinorhizobium sp. RAC02	AOF92210	https://www.ebi.ac.uk/ena/browser/api/summary/AOF92210	AOF92210.1	GGDEF
Rhizobiales	A0A1B3MHS3	https://www.uniprot.org/uniprot/A0A1B3MHS3.txt	Sinorhizobium sp. RAC02	AOF92646	https://www.ebi.ac.uk/ena/browser/api/summary/AOF92646	AOF92646.1	GGDEF
Rhizobiales	A0A1B3MIN7	https://www.uniprot.org/uniprot/A0A1B3MIN7.txt	Sinorhizobium sp. RAC02	AOF92989	https://www.ebi.ac.uk/ena/browser/api/summary/AOF92989	AOF92989.1	GGDEF
Rhizobiales	A0A1B3MJC0	https://www.uniprot.org/uniprot/A0A1B3MJC0.txt	Sinorhizobium sp. RAC02	AOF93211	https://www.ebi.ac.uk/ena/browser/api/summary/AOF93211	AOF93211.1	GGDEF
Rhizobiales	A0A1B3MKH4	https://www.uniprot.org/uniprot/A0A1B3MKH4.txt	Sinorhizobium sp. RAC02	AOF93596	https://www.ebi.ac.uk/ena/browser/api/summary/AOF93596	AOF93596.1	GGDEF
Rhizobiales	A0A1B3MMK4	https://www.uniprot.org/uniprot/A0A1B3MMK4.txt	Sinorhizobium sp. RAC02	AOF94336	https://www.ebi.ac.uk/ena/browser/api/summary/AOF94336	AOF94336.1	GGDEF
Rhizobiales	A0A1B3NE30	https://www.uniprot.org/uniprot/A0A1B3NE30.txt	Bosea sp. RAC05	AOG03583	https://www.ebi.ac.uk/ena/browser/api/summary/AOG03583	AOG03583.1	GGDEF
Rhizobiales	A0A1B3NFM5	https://www.uniprot.org/uniprot/A0A1B3NFM5.txt	Bosea sp. RAC05	AOG04160	https://www.ebi.ac.uk/ena/browser/api/summary/AOG04160	AOG04160.1	GGDEF
Rhizobiales	A0A1B3NFP0	https://www.uniprot.org/uniprot/A0A1B3NFP0.txt	Bosea sp. RAC05	AOG04157	https://www.ebi.ac.uk/ena/browser/api/summary/AOG04157	AOG04157.1	GGDEF
Rhizobiales	A0A1B3NJD6	https://www.uniprot.org/uniprot/A0A1B3NJD6.txt	Bosea sp. RAC05	AOG05450	https://www.ebi.ac.uk/ena/browser/api/summary/AOG05450	AOG05450.1	GGDEF
Rhizobiales	A0A1B3NJU5	https://www.uniprot.org/uniprot/A0A1B3NJU5.txt	Bosea sp. RAC05	AOG05618	https://www.ebi.ac.uk/ena/browser/api/summary/AOG05618	AOG05618.1	GGDEF
Rhizobiales	A0A1B3NLX0	https://www.uniprot.org/uniprot/A0A1B3NLX0.txt	Bosea sp. RAC05	AOG06328	https://www.ebi.ac.uk/ena/browser/api/summary/AOG06328	AOG06328.1	GGDEF
Rhizobiales	A0A1B3NMP9	https://www.uniprot.org/uniprot/A0A1B3NMP9.txt	Bosea sp. RAC05	AOG06621	https://www.ebi.ac.uk/ena/browser/api/summary/AOG06621	AOG06621.1	GGDEF
Rhizobiales	A0A1B3NQ68	https://www.uniprot.org/uniprot/A0A1B3NQ68.txt	Bosea sp. RAC05	AOG07500	https://www.ebi.ac.uk/ena/browser/api/summary/AOG07500	AOG07500.1	GGDEF
Rhizobiales	A0A1B3NRR9	https://www.uniprot.org/uniprot/A0A1B3NRR9.txt	Bosea sp. RAC05	AOG08004	https://www.ebi.ac.uk/ena/browser/api/summary/AOG08004	AOG08004.1	GGDEF
Rhizobiales	A0A1B9RXH7	https://www.uniprot.org/uniprot/A0A1B9RXH7.txt	Rhizobium sp. AC44_96	OCJ02638	https://www.ebi.ac.uk/ena/browser/api/summary/OCJ02638	OCJ02638.1	GGDEF
Rhizobiales	A0A1B9RZ27	https://www.uniprot.org/uniprot/A0A1B9RZ27.txt	Rhizobium sp. AC44_96	OCJ03579	https://www.ebi.ac.uk/ena/browser/api/summary/OCJ03579	OCJ03579.1	GGDEF
Rhizobiales	A0A1B9RZ73	https://www.uniprot.org/uniprot/A0A1B9RZ73.txt	Rhizobium sp. AC44_96	OCJ03619	https://www.ebi.ac.uk/ena/browser/api/summary/OCJ03619	OCJ03619.1	GGDEF
Rhizobiales	A0A1B9RZE7	https://www.uniprot.org/uniprot/A0A1B9RZE7.txt	Rhizobium sp. AC44_96	OCJ03668	https://www.ebi.ac.uk/ena/browser/api/summary/OCJ03668	OCJ03668.1	GGDEF
Rhizobiales	A0A1B9RZY3	https://www.uniprot.org/uniprot/A0A1B9RZY3.txt	Rhizobium sp. AC44_96	OCJ03832	https://www.ebi.ac.uk/ena/browser/api/summary/OCJ03832	OCJ03832.1	GGDEF
Rhizobiales	A0A1B9S0K2	https://www.uniprot.org/uniprot/A0A1B9S0K2.txt	Rhizobium sp. AC44_96	OCJ04303	https://www.ebi.ac.uk/ena/browser/api/summary/OCJ04303	OCJ04303.1	GGDEF
Rhizobiales	A0A1B9S0N8	https://www.uniprot.org/uniprot/A0A1B9S0N8.txt	Rhizobium sp. AC44_96	OCJ04355	https://www.ebi.ac.uk/ena/browser/api/summary/OCJ04355	OCJ04355.1	GGDEF
Rhizobiales	A0A1B9S0U6	https://www.uniprot.org/uniprot/A0A1B9S0U6.txt	Rhizobium sp. AC44_96	OCJ04416	https://www.ebi.ac.uk/ena/browser/api/summary/OCJ04416	OCJ04416.1	GGDEF
Rhizobiales	A0A1B9S1X8	https://www.uniprot.org/uniprot/A0A1B9S1X8.txt	Rhizobium sp. AC44_96	OCJ05061	https://www.ebi.ac.uk/ena/browser/api/summary/OCJ05061	OCJ05061.1	GGDEF
Rhizobiales	A0A1B9S6X6	https://www.uniprot.org/uniprot/A0A1B9S6X6.txt	Rhizobium sp. AC44_96	OCJ08149	https://www.ebi.ac.uk/ena/browser/api/summary/OCJ08149	OCJ08149.1	GGDEF
Rhizobiales	A0A1B9S899	https://www.uniprot.org/uniprot/A0A1B9S899.txt	Rhizobium sp. AC44_96	OCJ09134	https://www.ebi.ac.uk/ena/browser/api/summary/OCJ09134	OCJ09134.1	GGDEF
Rhizobiales	A0A1B9S8M9	https://www.uniprot.org/uniprot/A0A1B9S8M9.txt	Rhizobium sp. AC44_96	OCJ09229	https://www.ebi.ac.uk/ena/browser/api/summary/OCJ09229	OCJ09229.1	GGDEF
Rhizobiales	A0A1B9SIM3	https://www.uniprot.org/uniprot/A0A1B9SIM3.txt	Rhizobium sp. AC44_96	OCJ13934	https://www.ebi.ac.uk/ena/browser/api/summary/OCJ13934	OCJ13934.1	GGDEF
Rhizobiales	A0A1B9SJI5	https://www.uniprot.org/uniprot/A0A1B9SJI5.txt	Rhizobium sp. AC44_96	OCJ15037	https://www.ebi.ac.uk/ena/browser/api/summary/OCJ15037	OCJ15037.1	GGDEF
Rhizobiales	A0A1B9SK84	https://www.uniprot.org/uniprot/A0A1B9SK84.txt	Rhizobium sp. AC44_96	PS50887	https://www.ebi.ac.uk/ena/browser/api/summary/PS50887	OCJ16167.1	GGDEF
Rhizobiales	A0A1B9SM14	https://www.uniprot.org/uniprot/A0A1B9SM14.txt	Rhizobium sp. AC44_96	OCJ17321	https://www.ebi.ac.uk/ena/browser/api/summary/OCJ17321	OCJ17321.1	GGDEF
Rhizobiales	A0A1B9SMJ6	https://www.uniprot.org/uniprot/A0A1B9SMJ6.txt	Rhizobium sp. AC44_96	OCJ17519	https://www.ebi.ac.uk/ena/browser/api/summary/OCJ17519	OCJ17519.1	GGDEF
Rhizobiales	A0A1B9SMK1	https://www.uniprot.org/uniprot/A0A1B9SMK1.txt	Rhizobium sp. AC44_96	OCJ17516	https://www.ebi.ac.uk/ena/browser/api/summary/OCJ17516	OCJ17516.1	GGDEF
Rhizobiales	A0A1B9SNH6	https://www.uniprot.org/uniprot/A0A1B9SNH6.txt	Rhizobium sp. AC44_96	OCJ17862	https://www.ebi.ac.uk/ena/browser/api/summary/OCJ17862	OCJ17862.1	GGDEF
Rhizobiales	A0A1B9SNW6	https://www.uniprot.org/uniprot/A0A1B9SNW6.txt	Rhizobium sp. AC44_96	OCJ18002	https://www.ebi.ac.uk/ena/browser/api/summary/OCJ18002	OCJ18002.1	GGDEF
Rhizobiales	A0A1B9SPJ8	https://www.uniprot.org/uniprot/A0A1B9SPJ8.txt	Rhizobium sp. AC44_96	OCJ18229	https://www.ebi.ac.uk/ena/browser/api/summary/OCJ18229	OCJ18229.1	GGDEF
Rhizobiales	A0A1B9YHH4	https://www.uniprot.org/uniprot/A0A1B9YHH4.txt	Bradyrhizobium sp. LMTR 3	OCK54179	https://www.ebi.ac.uk/ena/browser/api/summary/OCK54179	OCK54179.1	GGDEF
Rhizobiales	A0A1B9YLR5	https://www.uniprot.org/uniprot/A0A1B9YLR5.txt	Bradyrhizobium sp. LMTR 3	OCK55674	https://www.ebi.ac.uk/ena/browser/api/summary/OCK55674	OCK55674.1	GGDEF
Rhizobiales	A0A1B9YPK9	https://www.uniprot.org/uniprot/A0A1B9YPK9.txt	Bradyrhizobium sp. LMTR 3	OCK56608	https://www.ebi.ac.uk/ena/browser/api/summary/OCK56608	OCK56608.1	GGDEF
Rhizobiales	A0A1B9YQ22	https://www.uniprot.org/uniprot/A0A1B9YQ22.txt	Bradyrhizobium sp. LMTR 3	OCK56738	https://www.ebi.ac.uk/ena/browser/api/summary/OCK56738	OCK56738.1	GGDEF
Rhizobiales	A0A1B9YSJ8	https://www.uniprot.org/uniprot/A0A1B9YSJ8.txt	Bradyrhizobium sp. LMTR 3	OCK57623	https://www.ebi.ac.uk/ena/browser/api/summary/OCK57623	OCK57623.1	GGDEF
Rhizobiales	A0A1B9YVA7	https://www.uniprot.org/uniprot/A0A1B9YVA7.txt	Bradyrhizobium sp. LMTR 3	OCK58734	https://www.ebi.ac.uk/ena/browser/api/summary/OCK58734	OCK58734.1	GGDEF
Rhizobiales	A0A1B9YX48	https://www.uniprot.org/uniprot/A0A1B9YX48.txt	Bradyrhizobium sp. LMTR 3	OCK59374	https://www.ebi.ac.uk/ena/browser/api/summary/OCK59374	OCK59374.1	GGDEF
Rhizobiales	A0A1B9Z2S4	https://www.uniprot.org/uniprot/A0A1B9Z2S4.txt	Bradyrhizobium sp. LMTR 3	OCK61251	https://www.ebi.ac.uk/ena/browser/api/summary/OCK61251	OCK61251.1	GGDEF
Rhizobiales	A0A1B9Z3K8	https://www.uniprot.org/uniprot/A0A1B9Z3K8.txt	Bradyrhizobium sp. LMTR 3	PS50887	https://www.ebi.ac.uk/ena/browser/api/summary/PS50887	OCK61576.1	GGDEF
Rhizobiales	A0A1B9Z5Z1	https://www.uniprot.org/uniprot/A0A1B9Z5Z1.txt	Bradyrhizobium sp. LMTR 3	OCK62414	https://www.ebi.ac.uk/ena/browser/api/summary/OCK62414	OCK62414.1	GGDEF
Rhizobiales	A0A1B9Z684	https://www.uniprot.org/uniprot/A0A1B9Z684.txt	Bradyrhizobium sp. LMTR 3	OCK62485	https://www.ebi.ac.uk/ena/browser/api/summary/OCK62485	OCK62485.1	GGDEF
Rhizobiales	A0A1C1YPV8	https://www.uniprot.org/uniprot/A0A1C1YPV8.txt	Hoeflea olei	PS50887	https://www.ebi.ac.uk/ena/browser/api/summary/PS50887	OCW55591.1	GGDEF
Rhizobiales	A0A1C1YQ49	https://www.uniprot.org/uniprot/A0A1C1YQ49.txt	Hoeflea olei	PS50887	https://www.ebi.ac.uk/ena/browser/api/summary/PS50887	OCW55683.1	GGDEF
Rhizobiales	A0A1C1YQD3	https://www.uniprot.org/uniprot/A0A1C1YQD3.txt	Hoeflea olei	OCW55580	https://www.ebi.ac.uk/ena/browser/api/summary/OCW55580	OCW55580.1	GGDEF
Rhizobiales	A0A1C1YQE4	https://www.uniprot.org/uniprot/A0A1C1YQE4.txt	Hoeflea olei	OCW55704	https://www.ebi.ac.uk/ena/browser/api/summary/OCW55704	OCW55704.1	GGDEF
Rhizobiales	A0A1C1YR02	https://www.uniprot.org/uniprot/A0A1C1YR02.txt	Hoeflea olei	OCW55846	https://www.ebi.ac.uk/ena/browser/api/summary/OCW55846	OCW55846.1	GGDEF
Rhizobiales	A0A1C1YTL4	https://www.uniprot.org/uniprot/A0A1C1YTL4.txt	Hoeflea olei	OCW56727	https://www.ebi.ac.uk/ena/browser/api/summary/OCW56727	OCW56727.1	GGDEF
Rhizobiales	A0A1C1YTM4	https://www.uniprot.org/uniprot/A0A1C1YTM4.txt	Hoeflea olei	PS50887	https://www.ebi.ac.uk/ena/browser/api/summary/PS50887	OCW56878.1	GGDEF
Rhizobiales	A0A1C1YWS2	https://www.uniprot.org/uniprot/A0A1C1YWS2.txt	Hoeflea olei	OCW57932	https://www.ebi.ac.uk/ena/browser/api/summary/OCW57932	OCW57932.1	GGDEF
Rhizobiales	A0A1C1YXA6	https://www.uniprot.org/uniprot/A0A1C1YXA6.txt	Hoeflea olei	PS50887	https://www.ebi.ac.uk/ena/browser/api/summary/PS50887	OCW58107.1	GGDEF
Rhizobiales	A0A1C1YY80	https://www.uniprot.org/uniprot/A0A1C1YY80.txt	Hoeflea olei	PS50887	https://www.ebi.ac.uk/ena/browser/api/summary/PS50887	OCW58417.1	GGDEF
Rhizobiales	A0A1C1YYP0	https://www.uniprot.org/uniprot/A0A1C1YYP0.txt	Hoeflea olei	PS50887	https://www.ebi.ac.uk/ena/browser/api/summary/PS50887	OCW58577.1	GGDEF
Rhizobiales	A0A1C1YYU0	https://www.uniprot.org/uniprot/A0A1C1YYU0.txt	Hoeflea olei	PS50887	https://www.ebi.ac.uk/ena/browser/api/summary/PS50887	OCW58576.1	GGDEF
Rhizobiales	A0A1C1YZ01	https://www.uniprot.org/uniprot/A0A1C1YZ01.txt	Hoeflea olei	PS50887	https://www.ebi.ac.uk/ena/browser/api/summary/PS50887	OCW58636.1	GGDEF
Rhizobiales	A0A1C1YZN4	https://www.uniprot.org/uniprot/A0A1C1YZN4.txt	Hoeflea olei	OCW59014	https://www.ebi.ac.uk/ena/browser/api/summary/OCW59014	OCW59014.1	GGDEF
Rhizobiales	A0A1C2DD93	https://www.uniprot.org/uniprot/A0A1C2DD93.txt	Mesorhizobium hungaricum	PS50887	https://www.ebi.ac.uk/ena/browser/api/summary/PS50887	OCX12722.1	GGDEF
Rhizobiales	A0A1C2DDN0	https://www.uniprot.org/uniprot/A0A1C2DDN0.txt	Mesorhizobium hungaricum	OCX12736	https://www.ebi.ac.uk/ena/browser/api/summary/OCX12736	OCX12736.1	GGDEF
Rhizobiales	A0A1C2DE09	https://www.uniprot.org/uniprot/A0A1C2DE09.txt	Mesorhizobium hungaricum	PS50887	https://www.ebi.ac.uk/ena/browser/api/summary/PS50887	OCX13004.1	GGDEF
Rhizobiales	A0A1C2DEZ0	https://www.uniprot.org/uniprot/A0A1C2DEZ0.txt	Mesorhizobium hungaricum	PS50887	https://www.ebi.ac.uk/ena/browser/api/summary/PS50887	OCX13334.1	GGDEF
Rhizobiales	A0A1C2DF39	https://www.uniprot.org/uniprot/A0A1C2DF39.txt	Mesorhizobium hungaricum	OCX13236	https://www.ebi.ac.uk/ena/browser/api/summary/OCX13236	OCX13236.1	GGDEF
Rhizobiales	A0A1C2DFT3	https://www.uniprot.org/uniprot/A0A1C2DFT3.txt	Mesorhizobium hungaricum	OCX13610	https://www.ebi.ac.uk/ena/browser/api/summary/OCX13610	OCX13610.1	GGDEF
Rhizobiales	A0A1C2DG83	https://www.uniprot.org/uniprot/A0A1C2DG83.txt	Mesorhizobium hungaricum	OCX13760	https://www.ebi.ac.uk/ena/browser/api/summary/OCX13760	OCX13760.1	GGDEF
Rhizobiales	A0A1C2DG86	https://www.uniprot.org/uniprot/A0A1C2DG86.txt	Mesorhizobium hungaricum	PS50887	https://www.ebi.ac.uk/ena/browser/api/summary/PS50887	OCX13656.1	GGDEF
Rhizobiales	A0A1C2DGA9	https://www.uniprot.org/uniprot/A0A1C2DGA9.txt	Mesorhizobium hungaricum	PS50887	https://www.ebi.ac.uk/ena/browser/api/summary/PS50887	OCX13799.1	GGDEF
Rhizobiales	A0A1C2DHU0	https://www.uniprot.org/uniprot/A0A1C2DHU0.txt	Mesorhizobium hungaricum	PS50887	https://www.ebi.ac.uk/ena/browser/api/summary/PS50887	OCX14332.1	GGDEF
Rhizobiales	A0A1C2DJR2	https://www.uniprot.org/uniprot/A0A1C2DJR2.txt	Mesorhizobium hungaricum	OCX14895	https://www.ebi.ac.uk/ena/browser/api/summary/OCX14895	OCX14895.1	GGDEF
Rhizobiales	A0A1C2DN31	https://www.uniprot.org/uniprot/A0A1C2DN31.txt	Mesorhizobium hungaricum	OCX16066	https://www.ebi.ac.uk/ena/browser/api/summary/OCX16066	OCX16066.1	GGDEF
Rhizobiales	A0A1C2DNY7	https://www.uniprot.org/uniprot/A0A1C2DNY7.txt	Mesorhizobium hungaricum	OCX16488	https://www.ebi.ac.uk/ena/browser/api/summary/OCX16488	OCX16488.1	GGDEF
Rhizobiales	A0A1C2DPG5	https://www.uniprot.org/uniprot/A0A1C2DPG5.txt	Mesorhizobium hungaricum	PS50887	https://www.ebi.ac.uk/ena/browser/api/summary/PS50887	OCX16516.1	GGDEF
Rhizobiales	A0A1C2DS92	https://www.uniprot.org/uniprot/A0A1C2DS92.txt	Mesorhizobium hungaricum	OCX17651	https://www.ebi.ac.uk/ena/browser/api/summary/OCX17651	OCX17651.1	GGDEF
Rhizobiales	A0A1C2DZ48	https://www.uniprot.org/uniprot/A0A1C2DZ48.txt	Mesorhizobium hungaricum	PS50887	https://www.ebi.ac.uk/ena/browser/api/summary/PS50887	OCX20028.1	GGDEF
Rhizobiales	A0A1C2EB06	https://www.uniprot.org/uniprot/A0A1C2EB06.txt	Mesorhizobium hungaricum	OCX24222	https://www.ebi.ac.uk/ena/browser/api/summary/OCX24222	OCX24222.1	GGDEF
Rhizobiales	A0A1C2EB77	https://www.uniprot.org/uniprot/A0A1C2EB77.txt	Mesorhizobium hungaricum	OCX24209	https://www.ebi.ac.uk/ena/browser/api/summary/OCX24209	OCX24209.1	GGDEF
Rhizobiales	A0A1C2ECT1	https://www.uniprot.org/uniprot/A0A1C2ECT1.txt	Mesorhizobium hungaricum	PS50887	https://www.ebi.ac.uk/ena/browser/api/summary/PS50887	OCX24767.1	GGDEF
Rhizobiales	A0A1C3RBX4	https://www.uniprot.org/uniprot/A0A1C3RBX4.txt	Candidatus Terasakiella magnetica	SCA54779	https://www.ebi.ac.uk/ena/browser/api/summary/SCA54779	SCA54779.1	GGDEF
Rhizobiales	A0A1C3RC04	https://www.uniprot.org/uniprot/A0A1C3RC04.txt	Candidatus Terasakiella magnetica	SCA54816	https://www.ebi.ac.uk/ena/browser/api/summary/SCA54816	SCA54816.1	GGDEF
Rhizobiales	A0A1C3RDW8	https://www.uniprot.org/uniprot/A0A1C3RDW8.txt	Candidatus Terasakiella magnetica	SCA55455	https://www.ebi.ac.uk/ena/browser/api/summary/SCA55455	SCA55455.1	GGDEF
Rhizobiales	A0A1C3RE18	https://www.uniprot.org/uniprot/A0A1C3RE18.txt	Candidatus Terasakiella magnetica	SCA55533	https://www.ebi.ac.uk/ena/browser/api/summary/SCA55533	SCA55533.1	GGDEF
Rhizobiales	A0A1C3RE72	https://www.uniprot.org/uniprot/A0A1C3RE72.txt	Candidatus Terasakiella magnetica	SCA55532	https://www.ebi.ac.uk/ena/browser/api/summary/SCA55532	SCA55532.1	GGDEF
Rhizobiales	A0A1C3REQ9	https://www.uniprot.org/uniprot/A0A1C3REQ9.txt	Candidatus Terasakiella magnetica	PS50887	https://www.ebi.ac.uk/ena/browser/api/summary/PS50887	SCA55731.1	GGDEF
Rhizobiales	A0A1C3RGB9	https://www.uniprot.org/uniprot/A0A1C3RGB9.txt	Candidatus Terasakiella magnetica	SCA56330	https://www.ebi.ac.uk/ena/browser/api/summary/SCA56330	SCA56330.1	GGDEF
Rhizobiales	A0A1C3RGJ3	https://www.uniprot.org/uniprot/A0A1C3RGJ3.txt	Candidatus Terasakiella magnetica	SCA56324	https://www.ebi.ac.uk/ena/browser/api/summary/SCA56324	SCA56324.1	GGDEF
Rhizobiales	A0A1C3RGT9	https://www.uniprot.org/uniprot/A0A1C3RGT9.txt	Candidatus Terasakiella magnetica	SCA56402	https://www.ebi.ac.uk/ena/browser/api/summary/SCA56402	SCA56402.1	GGDEF
Rhizobiales	A0A1C3RGV6	https://www.uniprot.org/uniprot/A0A1C3RGV6.txt	Candidatus Terasakiella magnetica	SCA56495	https://www.ebi.ac.uk/ena/browser/api/summary/SCA56495	SCA56495.1	GGDEF
Rhizobiales	A0A1C3RHN5	https://www.uniprot.org/uniprot/A0A1C3RHN5.txt	Candidatus Terasakiella magnetica	SCA56785	https://www.ebi.ac.uk/ena/browser/api/summary/SCA56785	SCA56785.1	GGDEF
Rhizobiales	A0A1C3RHR4	https://www.uniprot.org/uniprot/A0A1C3RHR4.txt	Candidatus Terasakiella magnetica	SCA56816	https://www.ebi.ac.uk/ena/browser/api/summary/SCA56816	SCA56816.1	GGDEF
Rhizobiales	A0A1C3RHS4	https://www.uniprot.org/uniprot/A0A1C3RHS4.txt	Candidatus Terasakiella magnetica	SCA56815	https://www.ebi.ac.uk/ena/browser/api/summary/SCA56815	SCA56815.1	GGDEF
Rhizobiales	A0A1C3RHW7	https://www.uniprot.org/uniprot/A0A1C3RHW7.txt	Candidatus Terasakiella magnetica	SCA56881	https://www.ebi.ac.uk/ena/browser/api/summary/SCA56881	SCA56881.1	GGDEF
Rhizobiales	A0A1C3RIC1	https://www.uniprot.org/uniprot/A0A1C3RIC1.txt	Candidatus Terasakiella magnetica	SCA57023	https://www.ebi.ac.uk/ena/browser/api/summary/SCA57023	SCA57023.1	GGDEF
Rhizobiales	A0A1C3RIW7	https://www.uniprot.org/uniprot/A0A1C3RIW7.txt	Candidatus Terasakiella magnetica	SCA57209	https://www.ebi.ac.uk/ena/browser/api/summary/SCA57209	SCA57209.1	GGDEF
Rhizobiales	A0A1C3RIX8	https://www.uniprot.org/uniprot/A0A1C3RIX8.txt	Candidatus Terasakiella magnetica	SCA57208	https://www.ebi.ac.uk/ena/browser/api/summary/SCA57208	SCA57208.1	GGDEF
Rhizobiales	A0A1C3RJP0	https://www.uniprot.org/uniprot/A0A1C3RJP0.txt	Candidatus Terasakiella magnetica	SCA57447	https://www.ebi.ac.uk/ena/browser/api/summary/SCA57447	SCA57447.1	GGDEF
Rhizobiales	A0A1C3RJZ6	https://www.uniprot.org/uniprot/A0A1C3RJZ6.txt	Candidatus Terasakiella magnetica	SCA57612	https://www.ebi.ac.uk/ena/browser/api/summary/SCA57612	SCA57612.1	GGDEF
Rhizobiales	A0A1C3RKC2	https://www.uniprot.org/uniprot/A0A1C3RKC2.txt	Candidatus Terasakiella magnetica	SCA57669	https://www.ebi.ac.uk/ena/browser/api/summary/SCA57669	SCA57669.1	GGDEF
Rhizobiales	A0A1C3RKS9	https://www.uniprot.org/uniprot/A0A1C3RKS9.txt	Candidatus Terasakiella magnetica	SCA57779	https://www.ebi.ac.uk/ena/browser/api/summary/SCA57779	SCA57779.1	GGDEF
Rhizobiales	A0A1C3RKY4	https://www.uniprot.org/uniprot/A0A1C3RKY4.txt	Candidatus Terasakiella magnetica	SCA57927	https://www.ebi.ac.uk/ena/browser/api/summary/SCA57927	SCA57927.1	GGDEF
Rhizobiales	A0A1C3RL87	https://www.uniprot.org/uniprot/A0A1C3RL87.txt	Candidatus Terasakiella magnetica	SCA58044	https://www.ebi.ac.uk/ena/browser/api/summary/SCA58044	SCA58044.1	GGDEF
Rhizobiales	A0A1C3RLT5	https://www.uniprot.org/uniprot/A0A1C3RLT5.txt	Candidatus Terasakiella magnetica	SCA58237	https://www.ebi.ac.uk/ena/browser/api/summary/SCA58237	SCA58237.1	GGDEF
Rhizobiales	A0A1C7NSU5	https://www.uniprot.org/uniprot/A0A1C7NSU5.txt	Pararhizobium polonicum	OBZ92047	https://www.ebi.ac.uk/ena/browser/api/summary/OBZ92047	OBZ92047.1	GGDEF
Rhizobiales	A0A1C7NTK8	https://www.uniprot.org/uniprot/A0A1C7NTK8.txt	Pararhizobium polonicum	OBZ92331	https://www.ebi.ac.uk/ena/browser/api/summary/OBZ92331	OBZ92331.1	GGDEF
Rhizobiales	A0A1C7NU20	https://www.uniprot.org/uniprot/A0A1C7NU20.txt	Pararhizobium polonicum	PS50887	https://www.ebi.ac.uk/ena/browser/api/summary/PS50887	OBZ92473.1	GGDEF
Rhizobiales	A0A1C7NVA0	https://www.uniprot.org/uniprot/A0A1C7NVA0.txt	Pararhizobium polonicum	PS50887	https://www.ebi.ac.uk/ena/browser/api/summary/PS50887	OBZ92937.1	GGDEF
Rhizobiales	A0A1C7NVD6	https://www.uniprot.org/uniprot/A0A1C7NVD6.txt	Pararhizobium polonicum	OBZ92960	https://www.ebi.ac.uk/ena/browser/api/summary/OBZ92960	OBZ92960.1	GGDEF
Rhizobiales	A0A1C7NVE5	https://www.uniprot.org/uniprot/A0A1C7NVE5.txt	Pararhizobium polonicum	OBZ92970	https://www.ebi.ac.uk/ena/browser/api/summary/OBZ92970	OBZ92970.1	GGDEF
Rhizobiales	A0A1C7NVE6	https://www.uniprot.org/uniprot/A0A1C7NVE6.txt	Pararhizobium polonicum	PS50887	https://www.ebi.ac.uk/ena/browser/api/summary/PS50887	OBZ92983.1	GGDEF
Rhizobiales	A0A1C7NY19	https://www.uniprot.org/uniprot/A0A1C7NY19.txt	Pararhizobium polonicum	OBZ93892	https://www.ebi.ac.uk/ena/browser/api/summary/OBZ93892	OBZ93892.1	GGDEF
Rhizobiales	A0A1C7NZ22	https://www.uniprot.org/uniprot/A0A1C7NZ22.txt	Pararhizobium polonicum	OBZ94198	https://www.ebi.ac.uk/ena/browser/api/summary/OBZ94198	OBZ94198.1	GGDEF
Rhizobiales	A0A1C7P2F7	https://www.uniprot.org/uniprot/A0A1C7P2F7.txt	Pararhizobium polonicum	OBZ95418	https://www.ebi.ac.uk/ena/browser/api/summary/OBZ95418	OBZ95418.1	GGDEF
Rhizobiales	A0A1C7P4H6	https://www.uniprot.org/uniprot/A0A1C7P4H6.txt	Pararhizobium polonicum	PS50887	https://www.ebi.ac.uk/ena/browser/api/summary/PS50887	OBZ96168.1	GGDEF
Rhizobiales	A0A1C7P544	https://www.uniprot.org/uniprot/A0A1C7P544.txt	Pararhizobium polonicum	OBZ96301	https://www.ebi.ac.uk/ena/browser/api/summary/OBZ96301	OBZ96301.1	GGDEF
Rhizobiales	A0A1C7P6P2	https://www.uniprot.org/uniprot/A0A1C7P6P2.txt	Pararhizobium polonicum	PS50887	https://www.ebi.ac.uk/ena/browser/api/summary/PS50887	OBZ96913.1	GGDEF
Rhizobiales	A0A1E2RUJ8	https://www.uniprot.org/uniprot/A0A1E2RUJ8.txt	Methyloligella halotolerans	ODA65927	https://www.ebi.ac.uk/ena/browser/api/summary/ODA65927	ODA65927.1	GGDEF
Rhizobiales	A0A1E2RUV9	https://www.uniprot.org/uniprot/A0A1E2RUV9.txt	Methyloligella halotolerans	ODA66014	https://www.ebi.ac.uk/ena/browser/api/summary/ODA66014	ODA66014.1	GGDEF
Rhizobiales	A0A1E2RV90	https://www.uniprot.org/uniprot/A0A1E2RV90.txt	Methyloligella halotolerans	ODA66030	https://www.ebi.ac.uk/ena/browser/api/summary/ODA66030	ODA66030.1	GGDEF
Rhizobiales	A0A1E2RW43	https://www.uniprot.org/uniprot/A0A1E2RW43.txt	Methyloligella halotolerans	ODA66433	https://www.ebi.ac.uk/ena/browser/api/summary/ODA66433	ODA66433.1	GGDEF
Rhizobiales	A0A1E2RX39	https://www.uniprot.org/uniprot/A0A1E2RX39.txt	Methyloligella halotolerans	ODA66807	https://www.ebi.ac.uk/ena/browser/api/summary/ODA66807	ODA66807.1	GGDEF
Rhizobiales	A0A1E2S0P5	https://www.uniprot.org/uniprot/A0A1E2S0P5.txt	Methyloligella halotolerans	ODA68066	https://www.ebi.ac.uk/ena/browser/api/summary/ODA68066	ODA68066.1	GGDEF
Rhizobiales	A0A1E2S1J2	https://www.uniprot.org/uniprot/A0A1E2S1J2.txt	Methyloligella halotolerans	ODA68366	https://www.ebi.ac.uk/ena/browser/api/summary/ODA68366	ODA68366.1	GGDEF
Rhizobiales	A0A1E3GXR3	https://www.uniprot.org/uniprot/A0A1E3GXR3.txt	Methylobrevis pamukkalensis	ODN68823	https://www.ebi.ac.uk/ena/browser/api/summary/ODN68823	ODN68823.1	GGDEF
Rhizobiales	A0A1E3GYE7	https://www.uniprot.org/uniprot/A0A1E3GYE7.txt	Methylobrevis pamukkalensis	ODN69073	https://www.ebi.ac.uk/ena/browser/api/summary/ODN69073	ODN69073.1	GGDEF
Rhizobiales	A0A1E3H0W0	https://www.uniprot.org/uniprot/A0A1E3H0W0.txt	Methylobrevis pamukkalensis	ODN69940	https://www.ebi.ac.uk/ena/browser/api/summary/ODN69940	ODN69940.1	GGDEF
Rhizobiales	A0A1E3H146	https://www.uniprot.org/uniprot/A0A1E3H146.txt	Methylobrevis pamukkalensis	ODN70014	https://www.ebi.ac.uk/ena/browser/api/summary/ODN70014	ODN70014.1	GGDEF
Rhizobiales	A0A1E3H1E6	https://www.uniprot.org/uniprot/A0A1E3H1E6.txt	Methylobrevis pamukkalensis	ODN70140	https://www.ebi.ac.uk/ena/browser/api/summary/ODN70140	ODN70140.1	GGDEF
Rhizobiales	A0A1E3H1L7	https://www.uniprot.org/uniprot/A0A1E3H1L7.txt	Methylobrevis pamukkalensis	ODN70228	https://www.ebi.ac.uk/ena/browser/api/summary/ODN70228	ODN70228.1	GGDEF
Rhizobiales	A0A1E3H232	https://www.uniprot.org/uniprot/A0A1E3H232.txt	Methylobrevis pamukkalensis	ODN70389	https://www.ebi.ac.uk/ena/browser/api/summary/ODN70389	ODN70389.1	GGDEF
Rhizobiales	A0A1E3H254	https://www.uniprot.org/uniprot/A0A1E3H254.txt	Methylobrevis pamukkalensis	ODN70392	https://www.ebi.ac.uk/ena/browser/api/summary/ODN70392	ODN70392.1	GGDEF
Rhizobiales	A0A1E3H297	https://www.uniprot.org/uniprot/A0A1E3H297.txt	Methylobrevis pamukkalensis	ODN70265	https://www.ebi.ac.uk/ena/browser/api/summary/ODN70265	ODN70265.1	GGDEF
Rhizobiales	A0A1E3H338	https://www.uniprot.org/uniprot/A0A1E3H338.txt	Methylobrevis pamukkalensis	ODN70732	https://www.ebi.ac.uk/ena/browser/api/summary/ODN70732	ODN70732.1	GGDEF
Rhizobiales	A0A1E3H3E3	https://www.uniprot.org/uniprot/A0A1E3H3E3.txt	Methylobrevis pamukkalensis	ODN70838	https://www.ebi.ac.uk/ena/browser/api/summary/ODN70838	ODN70838.1	GGDEF
Rhizobiales	A0A1E3H448	https://www.uniprot.org/uniprot/A0A1E3H448.txt	Methylobrevis pamukkalensis	ODN71099	https://www.ebi.ac.uk/ena/browser/api/summary/ODN71099	ODN71099.1	GGDEF
Rhizobiales	A0A1E3H8N4	https://www.uniprot.org/uniprot/A0A1E3H8N4.txt	Methylobrevis pamukkalensis	ODN71861	https://www.ebi.ac.uk/ena/browser/api/summary/ODN71861	ODN71861.1	GGDEF
Rhizobiales	A0A1E3VWT8	https://www.uniprot.org/uniprot/A0A1E3VWT8.txt	Methyloceanibacter methanicus	PS50887	https://www.ebi.ac.uk/ena/browser/api/summary/PS50887	ODR98008.1	GGDEF
Rhizobiales	A0A1E3VWU6	https://www.uniprot.org/uniprot/A0A1E3VWU6.txt	Methyloceanibacter methanicus	PS50887	https://www.ebi.ac.uk/ena/browser/api/summary/PS50887	ODR98007.1	GGDEF
Rhizobiales	A0A1E3VYR4	https://www.uniprot.org/uniprot/A0A1E3VYR4.txt	Methyloceanibacter methanicus	ODR98684	https://www.ebi.ac.uk/ena/browser/api/summary/ODR98684	ODR98684.1	GGDEF
Rhizobiales	A0A1E3W4P3	https://www.uniprot.org/uniprot/A0A1E3W4P3.txt	Methyloceanibacter methanicus	ODS00761	https://www.ebi.ac.uk/ena/browser/api/summary/ODS00761	ODS00761.1	GGDEF
Rhizobiales	A0A1G4RZS9	https://www.uniprot.org/uniprot/A0A1G4RZS9.txt	Ancylobacter rudongensis	SCW62256	https://www.ebi.ac.uk/ena/browser/api/summary/SCW62256	SCW62256.1	GGDEF
Rhizobiales	A0A1G5B0Z0	https://www.uniprot.org/uniprot/A0A1G5B0Z0.txt	Microvirga guangxiensis	SCX83817	https://www.ebi.ac.uk/ena/browser/api/summary/SCX83817	SCX83817.1	GGDEF
Rhizobiales	A0A1G5IA88	https://www.uniprot.org/uniprot/A0A1G5IA88.txt	Microvirga guangxiensis	SCY73046	https://www.ebi.ac.uk/ena/browser/api/summary/SCY73046	SCY73046.1	GGDEF
Rhizobiales	A0A1G5J0H6	https://www.uniprot.org/uniprot/A0A1G5J0H6.txt	Microvirga guangxiensis	SCY81777	https://www.ebi.ac.uk/ena/browser/api/summary/SCY81777	SCY81777.1	GGDEF
Rhizobiales	A0A1G5JIF5	https://www.uniprot.org/uniprot/A0A1G5JIF5.txt	Microvirga guangxiensis	SCY88163	https://www.ebi.ac.uk/ena/browser/api/summary/SCY88163	SCY88163.1	GGDEF
Rhizobiales	A0A1G5KDR9	https://www.uniprot.org/uniprot/A0A1G5KDR9.txt	Microvirga guangxiensis	SCY98391	https://www.ebi.ac.uk/ena/browser/api/summary/SCY98391	SCY98391.1	GGDEF
Rhizobiales	A0A1G5KKG8	https://www.uniprot.org/uniprot/A0A1G5KKG8.txt	Microvirga guangxiensis	SCZ00459	https://www.ebi.ac.uk/ena/browser/api/summary/SCZ00459	SCZ00459.1	GGDEF
Rhizobiales	A0A1G5KQC5	https://www.uniprot.org/uniprot/A0A1G5KQC5.txt	Microvirga guangxiensis	SCZ02873	https://www.ebi.ac.uk/ena/browser/api/summary/SCZ02873	SCZ02873.1	GGDEF
Rhizobiales	A0A1G5M605	https://www.uniprot.org/uniprot/A0A1G5M605.txt	Afifella marina DSM 2698	SCZ20234	https://www.ebi.ac.uk/ena/browser/api/summary/SCZ20234	SCZ20234.1	GGDEF
Rhizobiales	A0A1G5M784	https://www.uniprot.org/uniprot/A0A1G5M784.txt	Afifella marina DSM 2698	SCZ21042	https://www.ebi.ac.uk/ena/browser/api/summary/SCZ21042	SCZ21042.1	GGDEF
Rhizobiales	A0A1G5M8C9	https://www.uniprot.org/uniprot/A0A1G5M8C9.txt	Afifella marina DSM 2698	SCZ21442	https://www.ebi.ac.uk/ena/browser/api/summary/SCZ21442	SCZ21442.1	GGDEF
Rhizobiales	A0A1G5MEN6	https://www.uniprot.org/uniprot/A0A1G5MEN6.txt	Afifella marina DSM 2698	SCZ23612	https://www.ebi.ac.uk/ena/browser/api/summary/SCZ23612	SCZ23612.1	GGDEF
Rhizobiales	A0A1G5MFC0	https://www.uniprot.org/uniprot/A0A1G5MFC0.txt	Afifella marina DSM 2698	SCZ23865	https://www.ebi.ac.uk/ena/browser/api/summary/SCZ23865	SCZ23865.1	GGDEF
Rhizobiales	A0A1G5NKD9	https://www.uniprot.org/uniprot/A0A1G5NKD9.txt	Afifella marina DSM 2698	SCZ37368	https://www.ebi.ac.uk/ena/browser/api/summary/SCZ37368	SCZ37368.1	GGDEF
Rhizobiales	A0A1G5P4X5	https://www.uniprot.org/uniprot/A0A1G5P4X5.txt	Afifella marina DSM 2698	SCZ44556	https://www.ebi.ac.uk/ena/browser/api/summary/SCZ44556	SCZ44556.1	GGDEF
Rhizobiales	A0A1G6A0P3	https://www.uniprot.org/uniprot/A0A1G6A0P3.txt	Bauldia litoralis	SDB02014	https://www.ebi.ac.uk/ena/browser/api/summary/SDB02014	SDB02014.1	GGDEF
Rhizobiales	A0A1G6AC90	https://www.uniprot.org/uniprot/A0A1G6AC90.txt	Bauldia litoralis	SDB06047	https://www.ebi.ac.uk/ena/browser/api/summary/SDB06047	SDB06047.1	GGDEF
Rhizobiales	A0A1G6AJA4	https://www.uniprot.org/uniprot/A0A1G6AJA4.txt	Bauldia litoralis	SDB08419	https://www.ebi.ac.uk/ena/browser/api/summary/SDB08419	SDB08419.1	GGDEF
Rhizobiales	A0A1G6AKS0	https://www.uniprot.org/uniprot/A0A1G6AKS0.txt	Bauldia litoralis	SDB09017	https://www.ebi.ac.uk/ena/browser/api/summary/SDB09017	SDB09017.1	GGDEF
Rhizobiales	A0A1G6AL27	https://www.uniprot.org/uniprot/A0A1G6AL27.txt	Bauldia litoralis	SDB09010	https://www.ebi.ac.uk/ena/browser/api/summary/SDB09010	SDB09010.1	GGDEF
Rhizobiales	A0A1G6B2Y6	https://www.uniprot.org/uniprot/A0A1G6B2Y6.txt	Bauldia litoralis	SDB15006	https://www.ebi.ac.uk/ena/browser/api/summary/SDB15006	SDB15006.1	GGDEF
Rhizobiales	A0A1G6E0T2	https://www.uniprot.org/uniprot/A0A1G6E0T2.txt	Bauldia litoralis	SDB51034	https://www.ebi.ac.uk/ena/browser/api/summary/SDB51034	SDB51034.1	GGDEF
Rhizobiales	A0A1G6E4G4	https://www.uniprot.org/uniprot/A0A1G6E4G4.txt	Bauldia litoralis	SDB52313	https://www.ebi.ac.uk/ena/browser/api/summary/SDB52313	SDB52313.1	GGDEF
Rhizobiales	A0A1G7RN84	https://www.uniprot.org/uniprot/A0A1G7RN84.txt	Pelagibacterium luteolum	SDG12175	https://www.ebi.ac.uk/ena/browser/api/summary/SDG12175	SDG12175.1	GGDEF
Rhizobiales	A0A1G7TDE9	https://www.uniprot.org/uniprot/A0A1G7TDE9.txt	Pelagibacterium luteolum	SDG33397	https://www.ebi.ac.uk/ena/browser/api/summary/SDG33397	SDG33397.1	GGDEF
Rhizobiales	A0A1G7TQW6	https://www.uniprot.org/uniprot/A0A1G7TQW6.txt	Pelagibacterium luteolum	SDG37685	https://www.ebi.ac.uk/ena/browser/api/summary/SDG37685	SDG37685.1	GGDEF
Rhizobiales	A0A1G7W1E1	https://www.uniprot.org/uniprot/A0A1G7W1E1.txt	Pelagibacterium luteolum	SDG65845	https://www.ebi.ac.uk/ena/browser/api/summary/SDG65845	SDG65845.1	GGDEF
Rhizobiales	A0A1G7W2N3	https://www.uniprot.org/uniprot/A0A1G7W2N3.txt	Pelagibacterium luteolum	SDG66207	https://www.ebi.ac.uk/ena/browser/api/summary/SDG66207	SDG66207.1	GGDEF
Rhizobiales	A0A1G7WAP8	https://www.uniprot.org/uniprot/A0A1G7WAP8.txt	Pelagibacterium luteolum	SDG69076	https://www.ebi.ac.uk/ena/browser/api/summary/SDG69076	SDG69076.1	GGDEF
Rhizobiales	A0A1G7WQA1	https://www.uniprot.org/uniprot/A0A1G7WQA1.txt	Pelagibacterium luteolum	SDG74084	https://www.ebi.ac.uk/ena/browser/api/summary/SDG74084	SDG74084.1	GGDEF
Rhizobiales	A0A1G7WR25	https://www.uniprot.org/uniprot/A0A1G7WR25.txt	Pelagibacterium luteolum	SDG74356	https://www.ebi.ac.uk/ena/browser/api/summary/SDG74356	SDG74356.1	GGDEF
Rhizobiales	A0A1G7X410	https://www.uniprot.org/uniprot/A0A1G7X410.txt	Pelagibacterium luteolum	SDG78923	https://www.ebi.ac.uk/ena/browser/api/summary/SDG78923	SDG78923.1	GGDEF
Rhizobiales	A0A1G7X506	https://www.uniprot.org/uniprot/A0A1G7X506.txt	Pelagibacterium luteolum	SDG79226	https://www.ebi.ac.uk/ena/browser/api/summary/SDG79226	SDG79226.1	GGDEF
Rhizobiales	A0A1G7Z3E5	https://www.uniprot.org/uniprot/A0A1G7Z3E5.txt	Pelagibacterium luteolum	SDH03147	https://www.ebi.ac.uk/ena/browser/api/summary/SDH03147	SDH03147.1	GGDEF
Rhizobiales	A0A1G7ZCX4	https://www.uniprot.org/uniprot/A0A1G7ZCX4.txt	Pelagibacterium luteolum	SDH06386	https://www.ebi.ac.uk/ena/browser/api/summary/SDH06386	SDH06386.1	GGDEF
Rhizobiales	A0A1G7ZW86	https://www.uniprot.org/uniprot/A0A1G7ZW86.txt	Pelagibacterium luteolum	SDH12932	https://www.ebi.ac.uk/ena/browser/api/summary/SDH12932	SDH12932.1	GGDEF
Rhizobiales	A0A1G8AH76	https://www.uniprot.org/uniprot/A0A1G8AH76.txt	Pelagibacterium luteolum	SDH20308	https://www.ebi.ac.uk/ena/browser/api/summary/SDH20308	SDH20308.1	GGDEF
Rhizobiales	A0A1G7U2U4	https://www.uniprot.org/uniprot/A0A1G7U2U4.txt	Roseospirillum parvum	SDG41704	https://www.ebi.ac.uk/ena/browser/api/summary/SDG41704	SDG41704.1	GGDEF
Rhizobiales	A0A1G7UDP3	https://www.uniprot.org/uniprot/A0A1G7UDP3.txt	Roseospirillum parvum	SDG45458	https://www.ebi.ac.uk/ena/browser/api/summary/SDG45458	SDG45458.1	GGDEF
Rhizobiales	A0A1G7UNV4	https://www.uniprot.org/uniprot/A0A1G7UNV4.txt	Roseospirillum parvum	SDG48911	https://www.ebi.ac.uk/ena/browser/api/summary/SDG48911	SDG48911.1	GGDEF
Rhizobiales	A0A1G7UPP9	https://www.uniprot.org/uniprot/A0A1G7UPP9.txt	Roseospirillum parvum	SDG48690	https://www.ebi.ac.uk/ena/browser/api/summary/SDG48690	SDG48690.1	GGDEF
Rhizobiales	A0A1G7UTA2	https://www.uniprot.org/uniprot/A0A1G7UTA2.txt	Roseospirillum parvum	SDG50717	https://www.ebi.ac.uk/ena/browser/api/summary/SDG50717	SDG50717.1	GGDEF
Rhizobiales	A0A1G7UY89	https://www.uniprot.org/uniprot/A0A1G7UY89.txt	Roseospirillum parvum	SDG52575	https://www.ebi.ac.uk/ena/browser/api/summary/SDG52575	SDG52575.1	GGDEF
Rhizobiales	A0A1G7VA51	https://www.uniprot.org/uniprot/A0A1G7VA51.txt	Roseospirillum parvum	SDG56458	https://www.ebi.ac.uk/ena/browser/api/summary/SDG56458	SDG56458.1	GGDEF
Rhizobiales	A0A1G7VZ39	https://www.uniprot.org/uniprot/A0A1G7VZ39.txt	Roseospirillum parvum	SDG64973	https://www.ebi.ac.uk/ena/browser/api/summary/SDG64973	SDG64973.1	GGDEF
Rhizobiales	A0A1G7WGD8	https://www.uniprot.org/uniprot/A0A1G7WGD8.txt	Roseospirillum parvum	SDG71087	https://www.ebi.ac.uk/ena/browser/api/summary/SDG71087	SDG71087.1	GGDEF
Rhizobiales	A0A1G7WN23	https://www.uniprot.org/uniprot/A0A1G7WN23.txt	Roseospirillum parvum	SDG73371	https://www.ebi.ac.uk/ena/browser/api/summary/SDG73371	SDG73371.1	GGDEF
Rhizobiales	A0A1G7XRZ3	https://www.uniprot.org/uniprot/A0A1G7XRZ3.txt	Roseospirillum parvum	SDG86904	https://www.ebi.ac.uk/ena/browser/api/summary/SDG86904	SDG86904.1	GGDEF
Rhizobiales	A0A1G7XVM2	https://www.uniprot.org/uniprot/A0A1G7XVM2.txt	Roseospirillum parvum	SDG88086	https://www.ebi.ac.uk/ena/browser/api/summary/SDG88086	SDG88086.1	GGDEF
Rhizobiales	A0A1G7ZA19	https://www.uniprot.org/uniprot/A0A1G7ZA19.txt	Roseospirillum parvum	SDH05548	https://www.ebi.ac.uk/ena/browser/api/summary/SDH05548	SDH05548.1	GGDEF
Rhizobiales	A0A1G7ZP26	https://www.uniprot.org/uniprot/A0A1G7ZP26.txt	Roseospirillum parvum	SDH10306	https://www.ebi.ac.uk/ena/browser/api/summary/SDH10306	SDH10306.1	GGDEF
Rhizobiales	A0A1G7ZPH8	https://www.uniprot.org/uniprot/A0A1G7ZPH8.txt	Roseospirillum parvum	SDH10559	https://www.ebi.ac.uk/ena/browser/api/summary/SDH10559	SDH10559.1	GGDEF
Rhizobiales	A0A1G7ZTV5	https://www.uniprot.org/uniprot/A0A1G7ZTV5.txt	Roseospirillum parvum	SDH12108	https://www.ebi.ac.uk/ena/browser/api/summary/SDH12108	SDH12108.1	GGDEF
Rhizobiales	A0A1G8B6E3	https://www.uniprot.org/uniprot/A0A1G8B6E3.txt	Roseospirillum parvum	SDH28715	https://www.ebi.ac.uk/ena/browser/api/summary/SDH28715	SDH28715.1	GGDEF
Rhizobiales	A0A1G8B995	https://www.uniprot.org/uniprot/A0A1G8B995.txt	Roseospirillum parvum	SDH29170	https://www.ebi.ac.uk/ena/browser/api/summary/SDH29170	SDH29170.1	GGDEF
Rhizobiales	A0A1G8D2E7	https://www.uniprot.org/uniprot/A0A1G8D2E7.txt	Roseospirillum parvum	SDH51925	https://www.ebi.ac.uk/ena/browser/api/summary/SDH51925	SDH51925.1	GGDEF
Rhizobiales	A0A1G8DI80	https://www.uniprot.org/uniprot/A0A1G8DI80.txt	Roseospirillum parvum	SDH57382	https://www.ebi.ac.uk/ena/browser/api/summary/SDH57382	SDH57382.1	GGDEF
Rhizobiales	A0A1G8EH54	https://www.uniprot.org/uniprot/A0A1G8EH54.txt	Roseospirillum parvum	SDH69253	https://www.ebi.ac.uk/ena/browser/api/summary/SDH69253	SDH69253.1	GGDEF
Rhizobiales	A0A1H0BZG4	https://www.uniprot.org/uniprot/A0A1H0BZG4.txt	Aureimonas jatrophae	SDN51024	https://www.ebi.ac.uk/ena/browser/api/summary/SDN51024	SDN51024.1	GGDEF
Rhizobiales	A0A1H0D0N9	https://www.uniprot.org/uniprot/A0A1H0D0N9.txt	Aureimonas jatrophae	SDN63606	https://www.ebi.ac.uk/ena/browser/api/summary/SDN63606	SDN63606.1	GGDEF
Rhizobiales	A0A1H0DD96	https://www.uniprot.org/uniprot/A0A1H0DD96.txt	Aureimonas jatrophae	SDN68112	https://www.ebi.ac.uk/ena/browser/api/summary/SDN68112	SDN68112.1	GGDEF
Rhizobiales	A0A1H0DDF4	https://www.uniprot.org/uniprot/A0A1H0DDF4.txt	Aureimonas jatrophae	SDN68307	https://www.ebi.ac.uk/ena/browser/api/summary/SDN68307	SDN68307.1	GGDEF
Rhizobiales	A0A1H0DEF5	https://www.uniprot.org/uniprot/A0A1H0DEF5.txt	Aureimonas jatrophae	SDN68478	https://www.ebi.ac.uk/ena/browser/api/summary/SDN68478	SDN68478.1	GGDEF
Rhizobiales	A0A1H0ENL4	https://www.uniprot.org/uniprot/A0A1H0ENL4.txt	Aureimonas jatrophae	SDN83940	https://www.ebi.ac.uk/ena/browser/api/summary/SDN83940	SDN83940.1	GGDEF
Rhizobiales	A0A1H0FM51	https://www.uniprot.org/uniprot/A0A1H0FM51.txt	Aureimonas jatrophae	SDN95664	https://www.ebi.ac.uk/ena/browser/api/summary/SDN95664	SDN95664.1	GGDEF
Rhizobiales	A0A1H0FMW2	https://www.uniprot.org/uniprot/A0A1H0FMW2.txt	Aureimonas jatrophae	SDN96088	https://www.ebi.ac.uk/ena/browser/api/summary/SDN96088	SDN96088.1	GGDEF
Rhizobiales	A0A1H0FP32	https://www.uniprot.org/uniprot/A0A1H0FP32.txt	Aureimonas jatrophae	SDN96390	https://www.ebi.ac.uk/ena/browser/api/summary/SDN96390	SDN96390.1	GGDEF
Rhizobiales	A0A1H0HKX8	https://www.uniprot.org/uniprot/A0A1H0HKX8.txt	Aureimonas jatrophae	SDO19825	https://www.ebi.ac.uk/ena/browser/api/summary/SDO19825	SDO19825.1	GGDEF
Rhizobiales	A0A1H0HMX2	https://www.uniprot.org/uniprot/A0A1H0HMX2.txt	Aureimonas jatrophae	SDO20181	https://www.ebi.ac.uk/ena/browser/api/summary/SDO20181	SDO20181.1	GGDEF
Rhizobiales	A0A1H0HN45	https://www.uniprot.org/uniprot/A0A1H0HN45.txt	Aureimonas jatrophae	SDO20626	https://www.ebi.ac.uk/ena/browser/api/summary/SDO20626	SDO20626.1	GGDEF
Rhizobiales	A0A1H0IIF3	https://www.uniprot.org/uniprot/A0A1H0IIF3.txt	Aureimonas jatrophae	SDO31224	https://www.ebi.ac.uk/ena/browser/api/summary/SDO31224	SDO31224.1	GGDEF
Rhizobiales	A0A1H0LS31	https://www.uniprot.org/uniprot/A0A1H0LS31.txt	Aureimonas jatrophae	SDO71069	https://www.ebi.ac.uk/ena/browser/api/summary/SDO71069	SDO71069.1	GGDEF
Rhizobiales	A0A1H0M1M9	https://www.uniprot.org/uniprot/A0A1H0M1M9.txt	Aureimonas jatrophae	SDO74201	https://www.ebi.ac.uk/ena/browser/api/summary/SDO74201	SDO74201.1	GGDEF
Rhizobiales	A0A1H0MBW9	https://www.uniprot.org/uniprot/A0A1H0MBW9.txt	Aureimonas jatrophae	SDO77939	https://www.ebi.ac.uk/ena/browser/api/summary/SDO77939	SDO77939.1	GGDEF
Rhizobiales	A0A1H0MK46	https://www.uniprot.org/uniprot/A0A1H0MK46.txt	Aureimonas jatrophae	SDO80819	https://www.ebi.ac.uk/ena/browser/api/summary/SDO80819	SDO80819.1	GGDEF
Rhizobiales	A0A1H0MZU4	https://www.uniprot.org/uniprot/A0A1H0MZU4.txt	Aureimonas jatrophae	SDO85913	https://www.ebi.ac.uk/ena/browser/api/summary/SDO85913	SDO85913.1	GGDEF
Rhizobiales	A0A1H0N0D8	https://www.uniprot.org/uniprot/A0A1H0N0D8.txt	Aureimonas jatrophae	SDO85830	https://www.ebi.ac.uk/ena/browser/api/summary/SDO85830	SDO85830.1	GGDEF
Rhizobiales	A0A1G9XQX0	https://www.uniprot.org/uniprot/A0A1G9XQX0.txt	Afipia sp. GAS231	SDM99158	https://www.ebi.ac.uk/ena/browser/api/summary/SDM99158	SDM99158.1	GGDEF
Rhizobiales	A0A1G9YE85	https://www.uniprot.org/uniprot/A0A1G9YE85.txt	Afipia sp. GAS231	SDN06751	https://www.ebi.ac.uk/ena/browser/api/summary/SDN06751	SDN06751.1	GGDEF
Rhizobiales	A0A1G9YIG1	https://www.uniprot.org/uniprot/A0A1G9YIG1.txt	Afipia sp. GAS231	SDN09008	https://www.ebi.ac.uk/ena/browser/api/summary/SDN09008	SDN09008.1	GGDEF
Rhizobiales	A0A1H0A7Q4	https://www.uniprot.org/uniprot/A0A1H0A7Q4.txt	Afipia sp. GAS231	SDN28983	https://www.ebi.ac.uk/ena/browser/api/summary/SDN28983	SDN28983.1	GGDEF
Rhizobiales	A0A1H0CX51	https://www.uniprot.org/uniprot/A0A1H0CX51.txt	Afipia sp. GAS231	SDN62448	https://www.ebi.ac.uk/ena/browser/api/summary/SDN62448	SDN62448.1	GGDEF
Rhizobiales	A0A1H0E9A3	https://www.uniprot.org/uniprot/A0A1H0E9A3.txt	Afipia sp. GAS231	SDN79004	https://www.ebi.ac.uk/ena/browser/api/summary/SDN79004	SDN79004.1	GGDEF
Rhizobiales	A0A1H0EMT5	https://www.uniprot.org/uniprot/A0A1H0EMT5.txt	Afipia sp. GAS231	SDN83645	https://www.ebi.ac.uk/ena/browser/api/summary/SDN83645	SDN83645.1	GGDEF
Rhizobiales	A0A1H0F275	https://www.uniprot.org/uniprot/A0A1H0F275.txt	Afipia sp. GAS231	SDN88673	https://www.ebi.ac.uk/ena/browser/api/summary/SDN88673	SDN88673.1	GGDEF
Rhizobiales	A0A1H0HLF0	https://www.uniprot.org/uniprot/A0A1H0HLF0.txt	Afipia sp. GAS231	SDO19853	https://www.ebi.ac.uk/ena/browser/api/summary/SDO19853	SDO19853.1	GGDEF
Rhizobiales	A0A1H0HSQ9	https://www.uniprot.org/uniprot/A0A1H0HSQ9.txt	Afipia sp. GAS231	SDO22245	https://www.ebi.ac.uk/ena/browser/api/summary/SDO22245	SDO22245.1	GGDEF
Rhizobiales	A0A1H0HYR8	https://www.uniprot.org/uniprot/A0A1H0HYR8.txt	Afipia sp. GAS231	SDO24352	https://www.ebi.ac.uk/ena/browser/api/summary/SDO24352	SDO24352.1	GGDEF
Rhizobiales	A0A1H0QRL2	https://www.uniprot.org/uniprot/A0A1H0QRL2.txt	Afipia sp. GAS231	SDP19346	https://www.ebi.ac.uk/ena/browser/api/summary/SDP19346	SDP19346.1	GGDEF
Rhizobiales	A0A1H0SV90	https://www.uniprot.org/uniprot/A0A1H0SV90.txt	Afipia sp. GAS231	SDP45519	https://www.ebi.ac.uk/ena/browser/api/summary/SDP45519	SDP45519.1	GGDEF
Rhizobiales	A0A1H0EMZ0	https://www.uniprot.org/uniprot/A0A1H0EMZ0.txt	Phyllobacterium sp. OV277	SDN83817	https://www.ebi.ac.uk/ena/browser/api/summary/SDN83817	SDN83817.1	GGDEF
Rhizobiales	A0A1H0EQP9	https://www.uniprot.org/uniprot/A0A1H0EQP9.txt	Phyllobacterium sp. OV277	SDN84678	https://www.ebi.ac.uk/ena/browser/api/summary/SDN84678	SDN84678.1	GGDEF
Rhizobiales	A0A1H0EWR3	https://www.uniprot.org/uniprot/A0A1H0EWR3.txt	Phyllobacterium sp. OV277	SDN86785	https://www.ebi.ac.uk/ena/browser/api/summary/SDN86785	SDN86785.1	GGDEF
Rhizobiales	A0A1H0EYM1	https://www.uniprot.org/uniprot/A0A1H0EYM1.txt	Phyllobacterium sp. OV277	SDN87379	https://www.ebi.ac.uk/ena/browser/api/summary/SDN87379	SDN87379.1	GGDEF
Rhizobiales	A0A1H0GE28	https://www.uniprot.org/uniprot/A0A1H0GE28.txt	Phyllobacterium sp. OV277	SDO05019	https://www.ebi.ac.uk/ena/browser/api/summary/SDO05019	SDO05019.1	GGDEF
Rhizobiales	A0A1H0JAI2	https://www.uniprot.org/uniprot/A0A1H0JAI2.txt	Phyllobacterium sp. OV277	SDO40737	https://www.ebi.ac.uk/ena/browser/api/summary/SDO40737	SDO40737.1	GGDEF
Rhizobiales	A0A1H0PXX1	https://www.uniprot.org/uniprot/A0A1H0PXX1.txt	Phyllobacterium sp. OV277	SDP10031	https://www.ebi.ac.uk/ena/browser/api/summary/SDP10031	SDP10031.1	GGDEF
Rhizobiales	A0A1H0U849	https://www.uniprot.org/uniprot/A0A1H0U849.txt	Phyllobacterium sp. OV277	SDP62437	https://www.ebi.ac.uk/ena/browser/api/summary/SDP62437	SDP62437.1	GGDEF
Rhizobiales	A0A1H0VZX0	https://www.uniprot.org/uniprot/A0A1H0VZX0.txt	Phyllobacterium sp. OV277	SDP83818	https://www.ebi.ac.uk/ena/browser/api/summary/SDP83818	SDP83818.1	GGDEF
Rhizobiales	A0A1H0WDL7	https://www.uniprot.org/uniprot/A0A1H0WDL7.txt	Phyllobacterium sp. OV277	SDP88631	https://www.ebi.ac.uk/ena/browser/api/summary/SDP88631	SDP88631.1	GGDEF
Rhizobiales	A0A1H0N4E0	https://www.uniprot.org/uniprot/A0A1H0N4E0.txt	Phyllobacterium sp. YR620	SDO87240	https://www.ebi.ac.uk/ena/browser/api/summary/SDO87240	SDO87240.1	GGDEF
Rhizobiales	A0A1H0NJN1	https://www.uniprot.org/uniprot/A0A1H0NJN1.txt	Phyllobacterium sp. YR620	SDO92977	https://www.ebi.ac.uk/ena/browser/api/summary/SDO92977	SDO92977.1	GGDEF
Rhizobiales	A0A1H0PQW3	https://www.uniprot.org/uniprot/A0A1H0PQW3.txt	Phyllobacterium sp. YR620	SDP06928	https://www.ebi.ac.uk/ena/browser/api/summary/SDP06928	SDP06928.1	GGDEF
Rhizobiales	A0A1H0QCC8	https://www.uniprot.org/uniprot/A0A1H0QCC8.txt	Phyllobacterium sp. YR620	SDP14725	https://www.ebi.ac.uk/ena/browser/api/summary/SDP14725	SDP14725.1	GGDEF
Rhizobiales	A0A1H0SQ79	https://www.uniprot.org/uniprot/A0A1H0SQ79.txt	Phyllobacterium sp. YR620	SDP43729	https://www.ebi.ac.uk/ena/browser/api/summary/SDP43729	SDP43729.1	GGDEF
Rhizobiales	A0A1H0SQN6	https://www.uniprot.org/uniprot/A0A1H0SQN6.txt	Phyllobacterium sp. YR620	SDP44077	https://www.ebi.ac.uk/ena/browser/api/summary/SDP44077	SDP44077.1	GGDEF
Rhizobiales	A0A1H0U3S5	https://www.uniprot.org/uniprot/A0A1H0U3S5.txt	Phyllobacterium sp. YR620	SDP60927	https://www.ebi.ac.uk/ena/browser/api/summary/SDP60927	SDP60927.1	GGDEF
Rhizobiales	A0A1H0VQZ3	https://www.uniprot.org/uniprot/A0A1H0VQZ3.txt	Phyllobacterium sp. YR620	SDP80671	https://www.ebi.ac.uk/ena/browser/api/summary/SDP80671	SDP80671.1	GGDEF
Rhizobiales	A0A1H0WKP0	https://www.uniprot.org/uniprot/A0A1H0WKP0.txt	Phyllobacterium sp. YR620	SDP91227	https://www.ebi.ac.uk/ena/browser/api/summary/SDP91227	SDP91227.1	GGDEF
Rhizobiales	A0A1H1I8Z3	https://www.uniprot.org/uniprot/A0A1H1I8Z3.txt	Rhizobiales bacterium GAS113	SDR34069	https://www.ebi.ac.uk/ena/browser/api/summary/SDR34069	SDR34069.1	GGDEF
Rhizobiales	A0A1H1IFB6	https://www.uniprot.org/uniprot/A0A1H1IFB6.txt	Rhizobiales bacterium GAS113	SDR36048	https://www.ebi.ac.uk/ena/browser/api/summary/SDR36048	SDR36048.1	GGDEF
Rhizobiales	A0A1H1IRB9	https://www.uniprot.org/uniprot/A0A1H1IRB9.txt	Rhizobiales bacterium GAS113	SDR40275	https://www.ebi.ac.uk/ena/browser/api/summary/SDR40275	SDR40275.1	GGDEF
Rhizobiales	A0A1H1IVA0	https://www.uniprot.org/uniprot/A0A1H1IVA0.txt	Rhizobiales bacterium GAS113	SDR41296	https://www.ebi.ac.uk/ena/browser/api/summary/SDR41296	SDR41296.1	GGDEF
Rhizobiales	A0A1H1JPT3	https://www.uniprot.org/uniprot/A0A1H1JPT3.txt	Rhizobiales bacterium GAS113	SDR52001	https://www.ebi.ac.uk/ena/browser/api/summary/SDR52001	SDR52001.1	GGDEF
Rhizobiales	A0A1H1JPV7	https://www.uniprot.org/uniprot/A0A1H1JPV7.txt	Rhizobiales bacterium GAS113	SDR51719	https://www.ebi.ac.uk/ena/browser/api/summary/SDR51719	SDR51719.1	GGDEF
Rhizobiales	A0A1H1JQU4	https://www.uniprot.org/uniprot/A0A1H1JQU4.txt	Rhizobiales bacterium GAS113	SDR52366	https://www.ebi.ac.uk/ena/browser/api/summary/SDR52366	SDR52366.1	GGDEF
Rhizobiales	A0A1H1K0U7	https://www.uniprot.org/uniprot/A0A1H1K0U7.txt	Rhizobiales bacterium GAS113	SDR55864	https://www.ebi.ac.uk/ena/browser/api/summary/SDR55864	SDR55864.1	GGDEF
Rhizobiales	A0A1H1K3G3	https://www.uniprot.org/uniprot/A0A1H1K3G3.txt	Rhizobiales bacterium GAS113	SDR56806	https://www.ebi.ac.uk/ena/browser/api/summary/SDR56806	SDR56806.1	GGDEF
Rhizobiales	A0A1H1KM67	https://www.uniprot.org/uniprot/A0A1H1KM67.txt	Rhizobiales bacterium GAS113	SDR63142	https://www.ebi.ac.uk/ena/browser/api/summary/SDR63142	SDR63142.1	GGDEF
Rhizobiales	A0A1H4JYH2	https://www.uniprot.org/uniprot/A0A1H4JYH2.txt	Beijerinckia sp. 28-YEA-48	SEB50898	https://www.ebi.ac.uk/ena/browser/api/summary/SEB50898	SEB50898.1	GGDEF
Rhizobiales	A0A1H4KHU3	https://www.uniprot.org/uniprot/A0A1H4KHU3.txt	Beijerinckia sp. 28-YEA-48	SEB58109	https://www.ebi.ac.uk/ena/browser/api/summary/SEB58109	SEB58109.1	GGDEF
Rhizobiales	A0A1H4L1N3	https://www.uniprot.org/uniprot/A0A1H4L1N3.txt	Beijerinckia sp. 28-YEA-48	SEB64651	https://www.ebi.ac.uk/ena/browser/api/summary/SEB64651	SEB64651.1	GGDEF
Rhizobiales	A0A1H4LJ54	https://www.uniprot.org/uniprot/A0A1H4LJ54.txt	Beijerinckia sp. 28-YEA-48	SEB70724	https://www.ebi.ac.uk/ena/browser/api/summary/SEB70724	SEB70724.1	GGDEF
Rhizobiales	A0A1H4MVY5	https://www.uniprot.org/uniprot/A0A1H4MVY5.txt	Beijerinckia sp. 28-YEA-48	SEB87133	https://www.ebi.ac.uk/ena/browser/api/summary/SEB87133	SEB87133.1	GGDEF
Rhizobiales	A0A1H4MX12	https://www.uniprot.org/uniprot/A0A1H4MX12.txt	Beijerinckia sp. 28-YEA-48	SEB87357	https://www.ebi.ac.uk/ena/browser/api/summary/SEB87357	SEB87357.1	GGDEF
Rhizobiales	A0A1H4MZZ4	https://www.uniprot.org/uniprot/A0A1H4MZZ4.txt	Beijerinckia sp. 28-YEA-48	SEB88208	https://www.ebi.ac.uk/ena/browser/api/summary/SEB88208	SEB88208.1	GGDEF
Rhizobiales	A0A1H4NQI5	https://www.uniprot.org/uniprot/A0A1H4NQI5.txt	Beijerinckia sp. 28-YEA-48	SEB97513	https://www.ebi.ac.uk/ena/browser/api/summary/SEB97513	SEB97513.1	GGDEF
Rhizobiales	A0A1H4P0M5	https://www.uniprot.org/uniprot/A0A1H4P0M5.txt	Beijerinckia sp. 28-YEA-48	SEC01037	https://www.ebi.ac.uk/ena/browser/api/summary/SEC01037	SEC01037.1	GGDEF
Rhizobiales	A0A1H4PBA7	https://www.uniprot.org/uniprot/A0A1H4PBA7.txt	Beijerinckia sp. 28-YEA-48	SEC04504	https://www.ebi.ac.uk/ena/browser/api/summary/SEC04504	SEC04504.1	GGDEF
Rhizobiales	A0A1H4X179	https://www.uniprot.org/uniprot/A0A1H4X179.txt	Beijerinckia sp. 28-YEA-48	SEC99416	https://www.ebi.ac.uk/ena/browser/api/summary/SEC99416	SEC99416.1	GGDEF
Rhizobiales	A0A1H4Z4F0	https://www.uniprot.org/uniprot/A0A1H4Z4F0.txt	Beijerinckia sp. 28-YEA-48	SED25106	https://www.ebi.ac.uk/ena/browser/api/summary/SED25106	SED25106.1	GGDEF
Rhizobiales	A0A1H5AQ65	https://www.uniprot.org/uniprot/A0A1H5AQ65.txt	Beijerinckia sp. 28-YEA-48	SED43760	https://www.ebi.ac.uk/ena/browser/api/summary/SED43760	SED43760.1	GGDEF
Rhizobiales	A0A1H5EUQ1	https://www.uniprot.org/uniprot/A0A1H5EUQ1.txt	Beijerinckia sp. 28-YEA-48	SED94846	https://www.ebi.ac.uk/ena/browser/api/summary/SED94846	SED94846.1	GGDEF
Rhizobiales	A0A1H5SMS7	https://www.uniprot.org/uniprot/A0A1H5SMS7.txt	Bosea lathyri	SEF51879	https://www.ebi.ac.uk/ena/browser/api/summary/SEF51879	SEF51879.1	GGDEF
Rhizobiales	A0A1H5SX58	https://www.uniprot.org/uniprot/A0A1H5SX58.txt	Bosea lathyri	SEF55146	https://www.ebi.ac.uk/ena/browser/api/summary/SEF55146	SEF55146.1	GGDEF
Rhizobiales	A0A1H5TH53	https://www.uniprot.org/uniprot/A0A1H5TH53.txt	Bosea lathyri	SEF61327	https://www.ebi.ac.uk/ena/browser/api/summary/SEF61327	SEF61327.1	GGDEF
Rhizobiales	A0A1H5VDG8	https://www.uniprot.org/uniprot/A0A1H5VDG8.txt	Bosea lathyri	SEF85126	https://www.ebi.ac.uk/ena/browser/api/summary/SEF85126	SEF85126.1	GGDEF
Rhizobiales	A0A1H5W119	https://www.uniprot.org/uniprot/A0A1H5W119.txt	Bosea lathyri	SEF93103	https://www.ebi.ac.uk/ena/browser/api/summary/SEF93103	SEF93103.1	GGDEF
Rhizobiales	A0A1H5XCK6	https://www.uniprot.org/uniprot/A0A1H5XCK6.txt	Bosea lathyri	SEG09067	https://www.ebi.ac.uk/ena/browser/api/summary/SEG09067	SEG09067.1	GGDEF
Rhizobiales	A0A1H5YV09	https://www.uniprot.org/uniprot/A0A1H5YV09.txt	Bosea lathyri	SEG27814	https://www.ebi.ac.uk/ena/browser/api/summary/SEG27814	SEG27814.1	GGDEF
Rhizobiales	A0A1H5Z164	https://www.uniprot.org/uniprot/A0A1H5Z164.txt	Bosea lathyri	SEG29325	https://www.ebi.ac.uk/ena/browser/api/summary/SEG29325	SEG29325.1	GGDEF
Rhizobiales	A0A1H6A7C6	https://www.uniprot.org/uniprot/A0A1H6A7C6.txt	Bosea lathyri	SEG44643	https://www.ebi.ac.uk/ena/browser/api/summary/SEG44643	SEG44643.1	GGDEF
Rhizobiales	A0A1H6B251	https://www.uniprot.org/uniprot/A0A1H6B251.txt	Bosea lathyri	SEG54700	https://www.ebi.ac.uk/ena/browser/api/summary/SEG54700	SEG54700.1	GGDEF
Rhizobiales	A0A1H6BZS9	https://www.uniprot.org/uniprot/A0A1H6BZS9.txt	Bosea lathyri	SEG66214	https://www.ebi.ac.uk/ena/browser/api/summary/SEG66214	SEG66214.1	GGDEF
Rhizobiales	A0A1H9AKN6	https://www.uniprot.org/uniprot/A0A1H9AKN6.txt	Devosia sp. YR412	SEP77135	https://www.ebi.ac.uk/ena/browser/api/summary/SEP77135	SEP77135.1	GGDEF
Rhizobiales	A0A1H9B526	https://www.uniprot.org/uniprot/A0A1H9B526.txt	Devosia sp. YR412	SEP83827	https://www.ebi.ac.uk/ena/browser/api/summary/SEP83827	SEP83827.1	GGDEF
Rhizobiales	A0A1H9C5K0	https://www.uniprot.org/uniprot/A0A1H9C5K0.txt	Devosia sp. YR412	SEP96429	https://www.ebi.ac.uk/ena/browser/api/summary/SEP96429	SEP96429.1	GGDEF
Rhizobiales	A0A1H9CLP0	https://www.uniprot.org/uniprot/A0A1H9CLP0.txt	Devosia sp. YR412	SEQ02120	https://www.ebi.ac.uk/ena/browser/api/summary/SEQ02120	SEQ02120.1	GGDEF
Rhizobiales	A0A1H9CUM7	https://www.uniprot.org/uniprot/A0A1H9CUM7.txt	Devosia sp. YR412	SEQ04910	https://www.ebi.ac.uk/ena/browser/api/summary/SEQ04910	SEQ04910.1	GGDEF
Rhizobiales	A0A1H9CVN4	https://www.uniprot.org/uniprot/A0A1H9CVN4.txt	Devosia sp. YR412	SEQ05270	https://www.ebi.ac.uk/ena/browser/api/summary/SEQ05270	SEQ05270.1	GGDEF
Rhizobiales	A0A1H9D1E1	https://www.uniprot.org/uniprot/A0A1H9D1E1.txt	Devosia sp. YR412	SEQ06578	https://www.ebi.ac.uk/ena/browser/api/summary/SEQ06578	SEQ06578.1	GGDEF
Rhizobiales	A0A1H9DJR0	https://www.uniprot.org/uniprot/A0A1H9DJR0.txt	Devosia sp. YR412	SEQ12968	https://www.ebi.ac.uk/ena/browser/api/summary/SEQ12968	SEQ12968.1	GGDEF
Rhizobiales	A0A1H9EIU4	https://www.uniprot.org/uniprot/A0A1H9EIU4.txt	Devosia sp. YR412	SEQ25477	https://www.ebi.ac.uk/ena/browser/api/summary/SEQ25477	SEQ25477.1	GGDEF
Rhizobiales	A0A1H9EV12	https://www.uniprot.org/uniprot/A0A1H9EV12.txt	Devosia sp. YR412	SEQ29073	https://www.ebi.ac.uk/ena/browser/api/summary/SEQ29073	SEQ29073.1	GGDEF
Rhizobiales	A0A1H9FM33	https://www.uniprot.org/uniprot/A0A1H9FM33.txt	Devosia sp. YR412	SEQ38997	https://www.ebi.ac.uk/ena/browser/api/summary/SEQ38997	SEQ38997.1	GGDEF
Rhizobiales	A0A1H9GID0	https://www.uniprot.org/uniprot/A0A1H9GID0.txt	Devosia sp. YR412	SEQ49840	https://www.ebi.ac.uk/ena/browser/api/summary/SEQ49840	SEQ49840.1	GGDEF
Rhizobiales	A0A1H9GX92	https://www.uniprot.org/uniprot/A0A1H9GX92.txt	Devosia sp. YR412	SEQ54664	https://www.ebi.ac.uk/ena/browser/api/summary/SEQ54664	SEQ54664.1	GGDEF
Rhizobiales	A0A1H9GYU1	https://www.uniprot.org/uniprot/A0A1H9GYU1.txt	Devosia sp. YR412	SEQ55225	https://www.ebi.ac.uk/ena/browser/api/summary/SEQ55225	SEQ55225.1	GGDEF
Rhizobiales	A0A1H9GZG1	https://www.uniprot.org/uniprot/A0A1H9GZG1.txt	Devosia sp. YR412	SEQ55397	https://www.ebi.ac.uk/ena/browser/api/summary/SEQ55397	SEQ55397.1	GGDEF
Rhizobiales	A0A1H9HGN4	https://www.uniprot.org/uniprot/A0A1H9HGN4.txt	Devosia sp. YR412	SEQ61533	https://www.ebi.ac.uk/ena/browser/api/summary/SEQ61533	SEQ61533.1	GGDEF
Rhizobiales	A0A1I0VEJ0	https://www.uniprot.org/uniprot/A0A1I0VEJ0.txt	Rhizobium sp. NFR07	SFA74016	https://www.ebi.ac.uk/ena/browser/api/summary/SFA74016	SFA74016.1	GGDEF
Rhizobiales	A0A1I0VPU4	https://www.uniprot.org/uniprot/A0A1I0VPU4.txt	Rhizobium sp. NFR07	SFA77993	https://www.ebi.ac.uk/ena/browser/api/summary/SFA77993	SFA77993.1	GGDEF
Rhizobiales	A0A1I0X9Y1	https://www.uniprot.org/uniprot/A0A1I0X9Y1.txt	Rhizobium sp. NFR07	SFA97761	https://www.ebi.ac.uk/ena/browser/api/summary/SFA97761	SFA97761.1	GGDEF
Rhizobiales	A0A1I0XPK0	https://www.uniprot.org/uniprot/A0A1I0XPK0.txt	Rhizobium sp. NFR07	SFB02607	https://www.ebi.ac.uk/ena/browser/api/summary/SFB02607	SFB02607.1	GGDEF
Rhizobiales	A0A1I0XUU4	https://www.uniprot.org/uniprot/A0A1I0XUU4.txt	Rhizobium sp. NFR07	SFB04772	https://www.ebi.ac.uk/ena/browser/api/summary/SFB04772	SFB04772.1	GGDEF
Rhizobiales	A0A1I0YL35	https://www.uniprot.org/uniprot/A0A1I0YL35.txt	Rhizobium sp. NFR07	SFB14115	https://www.ebi.ac.uk/ena/browser/api/summary/SFB14115	SFB14115.1	GGDEF
Rhizobiales	A0A1I0Z5H0	https://www.uniprot.org/uniprot/A0A1I0Z5H0.txt	Rhizobium sp. NFR07	SFB20801	https://www.ebi.ac.uk/ena/browser/api/summary/SFB20801	SFB20801.1	GGDEF
Rhizobiales	A0A1I0ZJW5	https://www.uniprot.org/uniprot/A0A1I0ZJW5.txt	Rhizobium sp. NFR07	SFB25747	https://www.ebi.ac.uk/ena/browser/api/summary/SFB25747	SFB25747.1	GGDEF
Rhizobiales	A0A1I0ZK46	https://www.uniprot.org/uniprot/A0A1I0ZK46.txt	Rhizobium sp. NFR07	SFB26015	https://www.ebi.ac.uk/ena/browser/api/summary/SFB26015	SFB26015.1	GGDEF
Rhizobiales	A0A1I1AMJ4	https://www.uniprot.org/uniprot/A0A1I1AMJ4.txt	Rhizobium sp. NFR07	SFB39259	https://www.ebi.ac.uk/ena/browser/api/summary/SFB39259	SFB39259.1	GGDEF
Rhizobiales	A0A1I1AQE7	https://www.uniprot.org/uniprot/A0A1I1AQE7.txt	Rhizobium sp. NFR07	SFB38708	https://www.ebi.ac.uk/ena/browser/api/summary/SFB38708	SFB38708.1	GGDEF
Rhizobiales	A0A1I1AWK5	https://www.uniprot.org/uniprot/A0A1I1AWK5.txt	Rhizobium sp. NFR07	SFB42424	https://www.ebi.ac.uk/ena/browser/api/summary/SFB42424	SFB42424.1	GGDEF
Rhizobiales	A0A1I1B7S5	https://www.uniprot.org/uniprot/A0A1I1B7S5.txt	Rhizobium sp. NFR07	SFB45716	https://www.ebi.ac.uk/ena/browser/api/summary/SFB45716	SFB45716.1	GGDEF
Rhizobiales	A0A1I1BBX5	https://www.uniprot.org/uniprot/A0A1I1BBX5.txt	Rhizobium sp. NFR07	SFB46228	https://www.ebi.ac.uk/ena/browser/api/summary/SFB46228	SFB46228.1	GGDEF
Rhizobiales	A0A1I1BC18	https://www.uniprot.org/uniprot/A0A1I1BC18.txt	Rhizobium sp. NFR07	SFB46070	https://www.ebi.ac.uk/ena/browser/api/summary/SFB46070	SFB46070.1	GGDEF
Rhizobiales	A0A1I1BHH5	https://www.uniprot.org/uniprot/A0A1I1BHH5.txt	Rhizobium sp. NFR07	SFB49819	https://www.ebi.ac.uk/ena/browser/api/summary/SFB49819	SFB49819.1	GGDEF
Rhizobiales	A0A1I1BM23	https://www.uniprot.org/uniprot/A0A1I1BM23.txt	Rhizobium sp. NFR07	SFB50666	https://www.ebi.ac.uk/ena/browser/api/summary/SFB50666	SFB50666.1	GGDEF
Rhizobiales	A0A1I1BRD9	https://www.uniprot.org/uniprot/A0A1I1BRD9.txt	Rhizobium sp. NFR07	SFB52861	https://www.ebi.ac.uk/ena/browser/api/summary/SFB52861	SFB52861.1	GGDEF
Rhizobiales	A0A1I1BWM3	https://www.uniprot.org/uniprot/A0A1I1BWM3.txt	Rhizobium sp. NFR07	SFB54086	https://www.ebi.ac.uk/ena/browser/api/summary/SFB54086	SFB54086.1	GGDEF
Rhizobiales	A0A1I1C0L2	https://www.uniprot.org/uniprot/A0A1I1C0L2.txt	Rhizobium sp. NFR07	SFB56174	https://www.ebi.ac.uk/ena/browser/api/summary/SFB56174	SFB56174.1	GGDEF
Rhizobiales	A0A1I1CE68	https://www.uniprot.org/uniprot/A0A1I1CE68.txt	Rhizobium sp. NFR07	SFB60985	https://www.ebi.ac.uk/ena/browser/api/summary/SFB60985	SFB60985.1	GGDEF
Rhizobiales	A0A1I1CI77	https://www.uniprot.org/uniprot/A0A1I1CI77.txt	Rhizobium sp. NFR07	SFB62234	https://www.ebi.ac.uk/ena/browser/api/summary/SFB62234	SFB62234.1	GGDEF
Rhizobiales	A0A1I2QF04	https://www.uniprot.org/uniprot/A0A1I2QF04.txt	Methylobacterium gossipiicola	SFG26992	https://www.ebi.ac.uk/ena/browser/api/summary/SFG26992	SFG26992.1	GGDEF
Rhizobiales	A0A1I2S368	https://www.uniprot.org/uniprot/A0A1I2S368.txt	Methylobacterium gossipiicola	SFG47314	https://www.ebi.ac.uk/ena/browser/api/summary/SFG47314	SFG47314.1	GGDEF
Rhizobiales	A0A1I2T1P2	https://www.uniprot.org/uniprot/A0A1I2T1P2.txt	Methylobacterium gossipiicola	SFG58984	https://www.ebi.ac.uk/ena/browser/api/summary/SFG58984	SFG58984.1	GGDEF
Rhizobiales	A0A1I2T6W0	https://www.uniprot.org/uniprot/A0A1I2T6W0.txt	Methylobacterium gossipiicola	SFG60683	https://www.ebi.ac.uk/ena/browser/api/summary/SFG60683	SFG60683.1	GGDEF
Rhizobiales	A0A1I2TA76	https://www.uniprot.org/uniprot/A0A1I2TA76.txt	Methylobacterium gossipiicola	SFG60137	https://www.ebi.ac.uk/ena/browser/api/summary/SFG60137	SFG60137.1	GGDEF
Rhizobiales	A0A1I2TNJ1	https://www.uniprot.org/uniprot/A0A1I2TNJ1.txt	Methylobacterium gossipiicola	SFG63891	https://www.ebi.ac.uk/ena/browser/api/summary/SFG63891	SFG63891.1	GGDEF
Rhizobiales	A0A1I2U0G5	https://www.uniprot.org/uniprot/A0A1I2U0G5.txt	Methylobacterium gossipiicola	SFG68081	https://www.ebi.ac.uk/ena/browser/api/summary/SFG68081	SFG68081.1	GGDEF
Rhizobiales	A0A1I2U1E6	https://www.uniprot.org/uniprot/A0A1I2U1E6.txt	Methylobacterium gossipiicola	SFG70249	https://www.ebi.ac.uk/ena/browser/api/summary/SFG70249	SFG70249.1	GGDEF
Rhizobiales	A0A1I2UB55	https://www.uniprot.org/uniprot/A0A1I2UB55.txt	Methylobacterium gossipiicola	SFG73609	https://www.ebi.ac.uk/ena/browser/api/summary/SFG73609	SFG73609.1	GGDEF
Rhizobiales	A0A1I2VH31	https://www.uniprot.org/uniprot/A0A1I2VH31.txt	Methylobacterium gossipiicola	SFG88635	https://www.ebi.ac.uk/ena/browser/api/summary/SFG88635	SFG88635.1	GGDEF
Rhizobiales	A0A1I2VN29	https://www.uniprot.org/uniprot/A0A1I2VN29.txt	Methylobacterium gossipiicola	SFG90552	https://www.ebi.ac.uk/ena/browser/api/summary/SFG90552	SFG90552.1	GGDEF
Rhizobiales	A0A1I2VPR9	https://www.uniprot.org/uniprot/A0A1I2VPR9.txt	Methylobacterium gossipiicola	SFG89201	https://www.ebi.ac.uk/ena/browser/api/summary/SFG89201	SFG89201.1	GGDEF
Rhizobiales	A0A1I2VT38	https://www.uniprot.org/uniprot/A0A1I2VT38.txt	Methylobacterium gossipiicola	SFG92398	https://www.ebi.ac.uk/ena/browser/api/summary/SFG92398	SFG92398.1	GGDEF
Rhizobiales	A0A1I2W991	https://www.uniprot.org/uniprot/A0A1I2W991.txt	Methylobacterium gossipiicola	SFG97935	https://www.ebi.ac.uk/ena/browser/api/summary/SFG97935	SFG97935.1	GGDEF
Rhizobiales	A0A1I2WAI1	https://www.uniprot.org/uniprot/A0A1I2WAI1.txt	Methylobacterium gossipiicola	SFG96511	https://www.ebi.ac.uk/ena/browser/api/summary/SFG96511	SFG96511.1	GGDEF
Rhizobiales	A0A1I2X3L1	https://www.uniprot.org/uniprot/A0A1I2X3L1.txt	Methylobacterium gossipiicola	SFH08114	https://www.ebi.ac.uk/ena/browser/api/summary/SFH08114	SFH08114.1	GGDEF
Rhizobiales	A0A1I2XAL7	https://www.uniprot.org/uniprot/A0A1I2XAL7.txt	Methylobacterium gossipiicola	SFH10580	https://www.ebi.ac.uk/ena/browser/api/summary/SFH10580	SFH10580.1	GGDEF
Rhizobiales	A0A1I2XLB6	https://www.uniprot.org/uniprot/A0A1I2XLB6.txt	Methylobacterium gossipiicola	SFH14195	https://www.ebi.ac.uk/ena/browser/api/summary/SFH14195	SFH14195.1	GGDEF
Rhizobiales	A0A1I3HJS8	https://www.uniprot.org/uniprot/A0A1I3HJS8.txt	Aquamicrobium aerolatum DSM 21857	SFI35869	https://www.ebi.ac.uk/ena/browser/api/summary/SFI35869	SFI35869.1	GGDEF
Rhizobiales	A0A1I3JWZ4	https://www.uniprot.org/uniprot/A0A1I3JWZ4.txt	Aquamicrobium aerolatum DSM 21857	SFI64751	https://www.ebi.ac.uk/ena/browser/api/summary/SFI64751	SFI64751.1	GGDEF
Rhizobiales	A0A1I3K9I0	https://www.uniprot.org/uniprot/A0A1I3K9I0.txt	Aquamicrobium aerolatum DSM 21857	SFI69156	https://www.ebi.ac.uk/ena/browser/api/summary/SFI69156	SFI69156.1	GGDEF
Rhizobiales	A0A1I3LJ77	https://www.uniprot.org/uniprot/A0A1I3LJ77.txt	Aquamicrobium aerolatum DSM 21857	SFI84580	https://www.ebi.ac.uk/ena/browser/api/summary/SFI84580	SFI84580.1	GGDEF
Rhizobiales	A0A1I3LNA3	https://www.uniprot.org/uniprot/A0A1I3LNA3.txt	Aquamicrobium aerolatum DSM 21857	SFI86182	https://www.ebi.ac.uk/ena/browser/api/summary/SFI86182	SFI86182.1	GGDEF
Rhizobiales	A0A1I3M3J8	https://www.uniprot.org/uniprot/A0A1I3M3J8.txt	Aquamicrobium aerolatum DSM 21857	SFI91594	https://www.ebi.ac.uk/ena/browser/api/summary/SFI91594	SFI91594.1	GGDEF
Rhizobiales	A0A1I3NFR7	https://www.uniprot.org/uniprot/A0A1I3NFR7.txt	Aquamicrobium aerolatum DSM 21857	SFJ08009	https://www.ebi.ac.uk/ena/browser/api/summary/SFJ08009	SFJ08009.1	GGDEF
Rhizobiales	A0A1I3QA25	https://www.uniprot.org/uniprot/A0A1I3QA25.txt	Aquamicrobium aerolatum DSM 21857	SFJ30758	https://www.ebi.ac.uk/ena/browser/api/summary/SFJ30758	SFJ30758.1	GGDEF
Rhizobiales	A0A1I3QRQ4	https://www.uniprot.org/uniprot/A0A1I3QRQ4.txt	Aquamicrobium aerolatum DSM 21857	SFJ35941	https://www.ebi.ac.uk/ena/browser/api/summary/SFJ35941	SFJ35941.1	GGDEF
Rhizobiales	A0A1I3REN2	https://www.uniprot.org/uniprot/A0A1I3REN2.txt	Aquamicrobium aerolatum DSM 21857	SFJ44322	https://www.ebi.ac.uk/ena/browser/api/summary/SFJ44322	SFJ44322.1	GGDEF
Rhizobiales	A0A1I3RQ77	https://www.uniprot.org/uniprot/A0A1I3RQ77.txt	Aquamicrobium aerolatum DSM 21857	SFJ48475	https://www.ebi.ac.uk/ena/browser/api/summary/SFJ48475	SFJ48475.1	GGDEF
Rhizobiales	A0A1I3RRI6	https://www.uniprot.org/uniprot/A0A1I3RRI6.txt	Aquamicrobium aerolatum DSM 21857	SFJ48502	https://www.ebi.ac.uk/ena/browser/api/summary/SFJ48502	SFJ48502.1	GGDEF
Rhizobiales	A0A1I3S7C3	https://www.uniprot.org/uniprot/A0A1I3S7C3.txt	Aquamicrobium aerolatum DSM 21857	SFJ54290	https://www.ebi.ac.uk/ena/browser/api/summary/SFJ54290	SFJ54290.1	GGDEF
Rhizobiales	A0A1I3SE78	https://www.uniprot.org/uniprot/A0A1I3SE78.txt	Aquamicrobium aerolatum DSM 21857	SFJ57045	https://www.ebi.ac.uk/ena/browser/api/summary/SFJ57045	SFJ57045.1	GGDEF
Rhizobiales	A0A1I3F6M8	https://www.uniprot.org/uniprot/A0A1I3F6M8.txt	Bosea sp. OK403	SFI06471	https://www.ebi.ac.uk/ena/browser/api/summary/SFI06471	SFI06471.1	GGDEF
Rhizobiales	A0A1I3FMF6	https://www.uniprot.org/uniprot/A0A1I3FMF6.txt	Bosea sp. OK403	SFI12307	https://www.ebi.ac.uk/ena/browser/api/summary/SFI12307	SFI12307.1	GGDEF
Rhizobiales	A0A1I3FX52	https://www.uniprot.org/uniprot/A0A1I3FX52.txt	Bosea sp. OK403	SFI15501	https://www.ebi.ac.uk/ena/browser/api/summary/SFI15501	SFI15501.1	GGDEF
Rhizobiales	A0A1I3GVS3	https://www.uniprot.org/uniprot/A0A1I3GVS3.txt	Bosea sp. OK403	SFI27487	https://www.ebi.ac.uk/ena/browser/api/summary/SFI27487	SFI27487.1	GGDEF
Rhizobiales	A0A1I3H1C8	https://www.uniprot.org/uniprot/A0A1I3H1C8.txt	Bosea sp. OK403	SFI29372	https://www.ebi.ac.uk/ena/browser/api/summary/SFI29372	SFI29372.1	GGDEF
Rhizobiales	A0A1I3HJM9	https://www.uniprot.org/uniprot/A0A1I3HJM9.txt	Bosea sp. OK403	SFI35710	https://www.ebi.ac.uk/ena/browser/api/summary/SFI35710	SFI35710.1	GGDEF
Rhizobiales	A0A1I3HWM4	https://www.uniprot.org/uniprot/A0A1I3HWM4.txt	Bosea sp. OK403	SFI40023	https://www.ebi.ac.uk/ena/browser/api/summary/SFI40023	SFI40023.1	GGDEF
Rhizobiales	A0A1I3KUG0	https://www.uniprot.org/uniprot/A0A1I3KUG0.txt	Bosea sp. OK403	SFI76056	https://www.ebi.ac.uk/ena/browser/api/summary/SFI76056	SFI76056.1	GGDEF
Rhizobiales	A0A1I3LPE0	https://www.uniprot.org/uniprot/A0A1I3LPE0.txt	Bosea sp. OK403	SFI86420	https://www.ebi.ac.uk/ena/browser/api/summary/SFI86420	SFI86420.1	GGDEF
Rhizobiales	A0A1I3Y0B4	https://www.uniprot.org/uniprot/A0A1I3Y0B4.txt	Methylocapsa palsarum	SFK25235	https://www.ebi.ac.uk/ena/browser/api/summary/SFK25235	SFK25235.1	GGDEF
Rhizobiales	A0A1I4C0F0	https://www.uniprot.org/uniprot/A0A1I4C0F0.txt	Methylocapsa palsarum	SFK74554	https://www.ebi.ac.uk/ena/browser/api/summary/SFK74554	SFK74554.1	GGDEF
Rhizobiales	A0A1I5D733	https://www.uniprot.org/uniprot/A0A1I5D733.txt	Cohaesibacter marisflavi	SFN95009	https://www.ebi.ac.uk/ena/browser/api/summary/SFN95009	SFN95009.1	GGDEF
Rhizobiales	A0A1I5D782	https://www.uniprot.org/uniprot/A0A1I5D782.txt	Cohaesibacter marisflavi	SFN95108	https://www.ebi.ac.uk/ena/browser/api/summary/SFN95108	SFN95108.1	GGDEF
Rhizobiales	A0A1I5D9G0	https://www.uniprot.org/uniprot/A0A1I5D9G0.txt	Cohaesibacter marisflavi	SFN95894	https://www.ebi.ac.uk/ena/browser/api/summary/SFN95894	SFN95894.1	GGDEF
Rhizobiales	A0A1I5DEW7	https://www.uniprot.org/uniprot/A0A1I5DEW7.txt	Cohaesibacter marisflavi	SFN97809	https://www.ebi.ac.uk/ena/browser/api/summary/SFN97809	SFN97809.1	GGDEF
Rhizobiales	A0A1I5EM76	https://www.uniprot.org/uniprot/A0A1I5EM76.txt	Cohaesibacter marisflavi	SFO12466	https://www.ebi.ac.uk/ena/browser/api/summary/SFO12466	SFO12466.1	GGDEF
Rhizobiales	A0A1I5FRP6	https://www.uniprot.org/uniprot/A0A1I5FRP6.txt	Cohaesibacter marisflavi	SFO26263	https://www.ebi.ac.uk/ena/browser/api/summary/SFO26263	SFO26263.1	GGDEF
Rhizobiales	A0A1I5G3C7	https://www.uniprot.org/uniprot/A0A1I5G3C7.txt	Cohaesibacter marisflavi	SFO30051	https://www.ebi.ac.uk/ena/browser/api/summary/SFO30051	SFO30051.1	GGDEF
Rhizobiales	A0A1I5GL44	https://www.uniprot.org/uniprot/A0A1I5GL44.txt	Cohaesibacter marisflavi	SFO36599	https://www.ebi.ac.uk/ena/browser/api/summary/SFO36599	SFO36599.1	GGDEF
Rhizobiales	A0A1I5GX55	https://www.uniprot.org/uniprot/A0A1I5GX55.txt	Cohaesibacter marisflavi	SFO40527	https://www.ebi.ac.uk/ena/browser/api/summary/SFO40527	SFO40527.1	GGDEF
Rhizobiales	A0A1I5H7E0	https://www.uniprot.org/uniprot/A0A1I5H7E0.txt	Cohaesibacter marisflavi	SFO44103	https://www.ebi.ac.uk/ena/browser/api/summary/SFO44103	SFO44103.1	GGDEF
Rhizobiales	A0A1I5I7S6	https://www.uniprot.org/uniprot/A0A1I5I7S6.txt	Cohaesibacter marisflavi	SFO56643	https://www.ebi.ac.uk/ena/browser/api/summary/SFO56643	SFO56643.1	GGDEF
Rhizobiales	A0A1I5IBL7	https://www.uniprot.org/uniprot/A0A1I5IBL7.txt	Cohaesibacter marisflavi	SFO57431	https://www.ebi.ac.uk/ena/browser/api/summary/SFO57431	SFO57431.1	GGDEF
Rhizobiales	A0A1I5KK90	https://www.uniprot.org/uniprot/A0A1I5KK90.txt	Cohaesibacter marisflavi	SFO85504	https://www.ebi.ac.uk/ena/browser/api/summary/SFO85504	SFO85504.1	GGDEF
Rhizobiales	A0A1I5NNP6	https://www.uniprot.org/uniprot/A0A1I5NNP6.txt	Cohaesibacter marisflavi	SFP23439	https://www.ebi.ac.uk/ena/browser/api/summary/SFP23439	SFP23439.1	GGDEF
Rhizobiales	A0A1I6XM45	https://www.uniprot.org/uniprot/A0A1I6XM45.txt	Mesorhizobium sp. YR577	SFT39360	https://www.ebi.ac.uk/ena/browser/api/summary/SFT39360	SFT39360.1	GGDEF
Rhizobiales	A0A1I6XNK0	https://www.uniprot.org/uniprot/A0A1I6XNK0.txt	Mesorhizobium sp. YR577	SFT39344	https://www.ebi.ac.uk/ena/browser/api/summary/SFT39344	SFT39344.1	GGDEF
Rhizobiales	A0A1I6Y0N5	https://www.uniprot.org/uniprot/A0A1I6Y0N5.txt	Mesorhizobium sp. YR577	SFT44088	https://www.ebi.ac.uk/ena/browser/api/summary/SFT44088	SFT44088.1	GGDEF
Rhizobiales	A0A1I6ZSB2	https://www.uniprot.org/uniprot/A0A1I6ZSB2.txt	Mesorhizobium sp. YR577	SFT65613	https://www.ebi.ac.uk/ena/browser/api/summary/SFT65613	SFT65613.1	GGDEF
Rhizobiales	A0A1I7AVW5	https://www.uniprot.org/uniprot/A0A1I7AVW5.txt	Mesorhizobium sp. YR577	SFT79067	https://www.ebi.ac.uk/ena/browser/api/summary/SFT79067	SFT79067.1	GGDEF
Rhizobiales	A0A1I7AX71	https://www.uniprot.org/uniprot/A0A1I7AX71.txt	Mesorhizobium sp. YR577	SFT79532	https://www.ebi.ac.uk/ena/browser/api/summary/SFT79532	SFT79532.1	GGDEF
Rhizobiales	A0A1I7BRL9	https://www.uniprot.org/uniprot/A0A1I7BRL9.txt	Mesorhizobium sp. YR577	SFT89753	https://www.ebi.ac.uk/ena/browser/api/summary/SFT89753	SFT89753.1	GGDEF
Rhizobiales	A0A1I7CVJ8	https://www.uniprot.org/uniprot/A0A1I7CVJ8.txt	Mesorhizobium sp. YR577	SFU03398	https://www.ebi.ac.uk/ena/browser/api/summary/SFU03398	SFU03398.1	GGDEF
Rhizobiales	A0A1I7DSL0	https://www.uniprot.org/uniprot/A0A1I7DSL0.txt	Mesorhizobium sp. YR577	SFU14586	https://www.ebi.ac.uk/ena/browser/api/summary/SFU14586	SFU14586.1	GGDEF
Rhizobiales	A0A1I7E362	https://www.uniprot.org/uniprot/A0A1I7E362.txt	Mesorhizobium sp. YR577	SFU18380	https://www.ebi.ac.uk/ena/browser/api/summary/SFU18380	SFU18380.1	GGDEF
Rhizobiales	A0A1I7N133	https://www.uniprot.org/uniprot/A0A1I7N133.txt	Hyphomicrobium facile	SFV28296	https://www.ebi.ac.uk/ena/browser/api/summary/SFV28296	SFV28296.1	GGDEF
Rhizobiales	A0A1I7N2B5	https://www.uniprot.org/uniprot/A0A1I7N2B5.txt	Hyphomicrobium facile	SFV28811	https://www.ebi.ac.uk/ena/browser/api/summary/SFV28811	SFV28811.1	GGDEF
Rhizobiales	A0A1I7NRJ1	https://www.uniprot.org/uniprot/A0A1I7NRJ1.txt	Hyphomicrobium facile	SFV37198	https://www.ebi.ac.uk/ena/browser/api/summary/SFV37198	SFV37198.1	GGDEF
Rhizobiales	A0A1I7MWE1	https://www.uniprot.org/uniprot/A0A1I7MWE1.txt	Devosia crocina	SFV26695	https://www.ebi.ac.uk/ena/browser/api/summary/SFV26695	SFV26695.1	GGDEF
Rhizobiales	A0A1I7MX06	https://www.uniprot.org/uniprot/A0A1I7MX06.txt	Devosia crocina	SFV26866	https://www.ebi.ac.uk/ena/browser/api/summary/SFV26866	SFV26866.1	GGDEF
Rhizobiales	A0A1I7MXB2	https://www.uniprot.org/uniprot/A0A1I7MXB2.txt	Devosia crocina	SFV27051	https://www.ebi.ac.uk/ena/browser/api/summary/SFV27051	SFV27051.1	GGDEF
Rhizobiales	A0A1I7N5V3	https://www.uniprot.org/uniprot/A0A1I7N5V3.txt	Devosia crocina	SFV30038	https://www.ebi.ac.uk/ena/browser/api/summary/SFV30038	SFV30038.1	GGDEF
Rhizobiales	A0A1I7N669	https://www.uniprot.org/uniprot/A0A1I7N669.txt	Devosia crocina	SFV30160	https://www.ebi.ac.uk/ena/browser/api/summary/SFV30160	SFV30160.1	GGDEF
Rhizobiales	A0A1I7N752	https://www.uniprot.org/uniprot/A0A1I7N752.txt	Devosia crocina	SFV30484	https://www.ebi.ac.uk/ena/browser/api/summary/SFV30484	SFV30484.1	GGDEF
Rhizobiales	A0A1I7N823	https://www.uniprot.org/uniprot/A0A1I7N823.txt	Devosia crocina	SFV30789	https://www.ebi.ac.uk/ena/browser/api/summary/SFV30789	SFV30789.1	GGDEF
Rhizobiales	A0A1I7NAE2	https://www.uniprot.org/uniprot/A0A1I7NAE2.txt	Devosia crocina	SFV31652	https://www.ebi.ac.uk/ena/browser/api/summary/SFV31652	SFV31652.1	GGDEF
Rhizobiales	A0A1I7NDK1	https://www.uniprot.org/uniprot/A0A1I7NDK1.txt	Devosia crocina	SFV32626	https://www.ebi.ac.uk/ena/browser/api/summary/SFV32626	SFV32626.1	GGDEF
Rhizobiales	A0A1I7NMS2	https://www.uniprot.org/uniprot/A0A1I7NMS2.txt	Devosia crocina	SFV35915	https://www.ebi.ac.uk/ena/browser/api/summary/SFV35915	SFV35915.1	GGDEF
Rhizobiales	A0A1I7NNF2	https://www.uniprot.org/uniprot/A0A1I7NNF2.txt	Devosia crocina	SFV36149	https://www.ebi.ac.uk/ena/browser/api/summary/SFV36149	SFV36149.1	GGDEF
Rhizobiales	A0A1I7NSZ9	https://www.uniprot.org/uniprot/A0A1I7NSZ9.txt	Devosia crocina	SFV37809	https://www.ebi.ac.uk/ena/browser/api/summary/SFV37809	SFV37809.1	GGDEF
Rhizobiales	A0A1K2HUB3	https://www.uniprot.org/uniprot/A0A1K2HUB3.txt	Devosia enhydra	SFZ81985	https://www.ebi.ac.uk/ena/browser/api/summary/SFZ81985	SFZ81985.1	GGDEF
Rhizobiales	A0A1K2HUK3	https://www.uniprot.org/uniprot/A0A1K2HUK3.txt	Devosia enhydra	SFZ81944	https://www.ebi.ac.uk/ena/browser/api/summary/SFZ81944	SFZ81944.1	GGDEF
Rhizobiales	A0A1K2HVC6	https://www.uniprot.org/uniprot/A0A1K2HVC6.txt	Devosia enhydra	SFZ82674	https://www.ebi.ac.uk/ena/browser/api/summary/SFZ82674	SFZ82674.1	GGDEF
Rhizobiales	A0A1K2HW16	https://www.uniprot.org/uniprot/A0A1K2HW16.txt	Devosia enhydra	SFZ83103	https://www.ebi.ac.uk/ena/browser/api/summary/SFZ83103	SFZ83103.1	GGDEF
Rhizobiales	A0A1K2HYY7	https://www.uniprot.org/uniprot/A0A1K2HYY7.txt	Devosia enhydra	SFZ85228	https://www.ebi.ac.uk/ena/browser/api/summary/SFZ85228	SFZ85228.1	GGDEF
Rhizobiales	A0A1K2HZ41	https://www.uniprot.org/uniprot/A0A1K2HZ41.txt	Devosia enhydra	SFZ85406	https://www.ebi.ac.uk/ena/browser/api/summary/SFZ85406	SFZ85406.1	GGDEF
Rhizobiales	A0A1K2HZ91	https://www.uniprot.org/uniprot/A0A1K2HZ91.txt	Devosia enhydra	SFZ85442	https://www.ebi.ac.uk/ena/browser/api/summary/SFZ85442	SFZ85442.1	GGDEF
Rhizobiales	A0A1K2I032	https://www.uniprot.org/uniprot/A0A1K2I032.txt	Devosia enhydra	SFZ85749	https://www.ebi.ac.uk/ena/browser/api/summary/SFZ85749	SFZ85749.1	GGDEF
Rhizobiales	A0A1K2I1G4	https://www.uniprot.org/uniprot/A0A1K2I1G4.txt	Devosia enhydra	SFZ86169	https://www.ebi.ac.uk/ena/browser/api/summary/SFZ86169	SFZ86169.1	GGDEF
Rhizobiales	A0A1K2I256	https://www.uniprot.org/uniprot/A0A1K2I256.txt	Devosia enhydra	SFZ86474	https://www.ebi.ac.uk/ena/browser/api/summary/SFZ86474	SFZ86474.1	GGDEF
Rhizobiales	A0A1K2I304	https://www.uniprot.org/uniprot/A0A1K2I304.txt	Devosia enhydra	SFZ86603	https://www.ebi.ac.uk/ena/browser/api/summary/SFZ86603	SFZ86603.1	GGDEF
Rhizobiales	A0A1K2I4A6	https://www.uniprot.org/uniprot/A0A1K2I4A6.txt	Devosia enhydra	SFZ86564	https://www.ebi.ac.uk/ena/browser/api/summary/SFZ86564	SFZ86564.1	GGDEF
Rhizobiales	A0A1L3SL39	https://www.uniprot.org/uniprot/A0A1L3SL39.txt	Mesorhizobium oceanicum	PS50887	https://www.ebi.ac.uk/ena/browser/api/summary/PS50887	APH70055.1	GGDEF
Rhizobiales	A0A1L3SN38	https://www.uniprot.org/uniprot/A0A1L3SN38.txt	Mesorhizobium oceanicum	PS50887	https://www.ebi.ac.uk/ena/browser/api/summary/PS50887	APH70819.1	GGDEF
Rhizobiales	A0A1L3SRN7	https://www.uniprot.org/uniprot/A0A1L3SRN7.txt	Mesorhizobium oceanicum	APH72068	https://www.ebi.ac.uk/ena/browser/api/summary/APH72068	APH72068.1	GGDEF
Rhizobiales	A0A1L3SS11	https://www.uniprot.org/uniprot/A0A1L3SS11.txt	Mesorhizobium oceanicum	APH72213	https://www.ebi.ac.uk/ena/browser/api/summary/APH72213	APH72213.1	GGDEF
Rhizobiales	A0A1L3SSI3	https://www.uniprot.org/uniprot/A0A1L3SSI3.txt	Mesorhizobium oceanicum	APH72272	https://www.ebi.ac.uk/ena/browser/api/summary/APH72272	APH72272.1	GGDEF
Rhizobiales	A0A1L3SUM3	https://www.uniprot.org/uniprot/A0A1L3SUM3.txt	Mesorhizobium oceanicum	PS50887	https://www.ebi.ac.uk/ena/browser/api/summary/PS50887	APH73116.1	GGDEF
Rhizobiales	A0A1L3SV23	https://www.uniprot.org/uniprot/A0A1L3SV23.txt	Mesorhizobium oceanicum	PS50887	https://www.ebi.ac.uk/ena/browser/api/summary/PS50887	APH73214.1	GGDEF
Rhizobiales	A0A1L3SVC0	https://www.uniprot.org/uniprot/A0A1L3SVC0.txt	Mesorhizobium oceanicum	PS50887	https://www.ebi.ac.uk/ena/browser/api/summary/PS50887	APH73272.1	GGDEF
Rhizobiales	A0A1L3SVQ7	https://www.uniprot.org/uniprot/A0A1L3SVQ7.txt	Mesorhizobium oceanicum	APH73405	https://www.ebi.ac.uk/ena/browser/api/summary/APH73405	APH73405.1	GGDEF
Rhizobiales	A0A1L3SX58	https://www.uniprot.org/uniprot/A0A1L3SX58.txt	Mesorhizobium oceanicum	PS50887	https://www.ebi.ac.uk/ena/browser/api/summary/PS50887	APH73941.1	GGDEF
Rhizobiales	A0A1L3SX99	https://www.uniprot.org/uniprot/A0A1L3SX99.txt	Mesorhizobium oceanicum	APH73942	https://www.ebi.ac.uk/ena/browser/api/summary/APH73942	APH73942.1	GGDEF
Rhizobiales	A0A1L3SXM7	https://www.uniprot.org/uniprot/A0A1L3SXM7.txt	Mesorhizobium oceanicum	PS50887	https://www.ebi.ac.uk/ena/browser/api/summary/PS50887	APH74186.1	GGDEF
Rhizobiales	A0A1L3SYA2	https://www.uniprot.org/uniprot/A0A1L3SYA2.txt	Mesorhizobium oceanicum	APH74413	https://www.ebi.ac.uk/ena/browser/api/summary/APH74413	APH74413.1	GGDEF
Rhizobiales	A0A1M4TZ32	https://www.uniprot.org/uniprot/A0A1M4TZ32.txt	Kaistia soli DSM 19436	SHE49719	https://www.ebi.ac.uk/ena/browser/api/summary/SHE49719	SHE49719.1	GGDEF
Rhizobiales	A0A1M4U9G1	https://www.uniprot.org/uniprot/A0A1M4U9G1.txt	Kaistia soli DSM 19436	SHE53247	https://www.ebi.ac.uk/ena/browser/api/summary/SHE53247	SHE53247.1	GGDEF
Rhizobiales	A0A1M4Y4L2	https://www.uniprot.org/uniprot/A0A1M4Y4L2.txt	Kaistia soli DSM 19436	SHF00635	https://www.ebi.ac.uk/ena/browser/api/summary/SHF00635	SHF00635.1	GGDEF
Rhizobiales	A0A1M4YU03	https://www.uniprot.org/uniprot/A0A1M4YU03.txt	Kaistia soli DSM 19436	SHF09261	https://www.ebi.ac.uk/ena/browser/api/summary/SHF09261	SHF09261.1	GGDEF
Rhizobiales	A0A1M4ZM02	https://www.uniprot.org/uniprot/A0A1M4ZM02.txt	Kaistia soli DSM 19436	SHF18832	https://www.ebi.ac.uk/ena/browser/api/summary/SHF18832	SHF18832.1	GGDEF
Rhizobiales	A0A1M5AAP2	https://www.uniprot.org/uniprot/A0A1M5AAP2.txt	Kaistia soli DSM 19436	SHF27224	https://www.ebi.ac.uk/ena/browser/api/summary/SHF27224	SHF27224.1	GGDEF
Rhizobiales	A0A1M5C7I9	https://www.uniprot.org/uniprot/A0A1M5C7I9.txt	Kaistia soli DSM 19436	SHF50616	https://www.ebi.ac.uk/ena/browser/api/summary/SHF50616	SHF50616.1	GGDEF
Rhizobiales	A0A1M5CNJ1	https://www.uniprot.org/uniprot/A0A1M5CNJ1.txt	Kaistia soli DSM 19436	SHF56187	https://www.ebi.ac.uk/ena/browser/api/summary/SHF56187	SHF56187.1	GGDEF
Rhizobiales	A0A1M5DFT3	https://www.uniprot.org/uniprot/A0A1M5DFT3.txt	Kaistia soli DSM 19436	SHF65532	https://www.ebi.ac.uk/ena/browser/api/summary/SHF65532	SHF65532.1	GGDEF
Rhizobiales	A0A1M5GKR7	https://www.uniprot.org/uniprot/A0A1M5GKR7.txt	Kaistia soli DSM 19436	SHG04350	https://www.ebi.ac.uk/ena/browser/api/summary/SHG04350	SHG04350.1	GGDEF
Rhizobiales	A0A1M5GSI0	https://www.uniprot.org/uniprot/A0A1M5GSI0.txt	Kaistia soli DSM 19436	SHG06706	https://www.ebi.ac.uk/ena/browser/api/summary/SHG06706	SHG06706.1	GGDEF
Rhizobiales	A0A1M5H165	https://www.uniprot.org/uniprot/A0A1M5H165.txt	Kaistia soli DSM 19436	SHG09698	https://www.ebi.ac.uk/ena/browser/api/summary/SHG09698	SHG09698.1	GGDEF
Rhizobiales	A0A1M5H7N6	https://www.uniprot.org/uniprot/A0A1M5H7N6.txt	Kaistia soli DSM 19436	SHG11944	https://www.ebi.ac.uk/ena/browser/api/summary/SHG11944	SHG11944.1	GGDEF
Rhizobiales	A0A1M5JFR0	https://www.uniprot.org/uniprot/A0A1M5JFR0.txt	Kaistia soli DSM 19436	SHG39412	https://www.ebi.ac.uk/ena/browser/api/summary/SHG39412	SHG39412.1	GGDEF
Rhizobiales	A0A1M5KZR0	https://www.uniprot.org/uniprot/A0A1M5KZR0.txt	Kaistia soli DSM 19436	SHG58304	https://www.ebi.ac.uk/ena/browser/api/summary/SHG58304	SHG58304.1	GGDEF
Rhizobiales	A0A1M5KZX0	https://www.uniprot.org/uniprot/A0A1M5KZX0.txt	Kaistia soli DSM 19436	SHG58348	https://www.ebi.ac.uk/ena/browser/api/summary/SHG58348	SHG58348.1	GGDEF
Rhizobiales	A0A1M5L311	https://www.uniprot.org/uniprot/A0A1M5L311.txt	Kaistia soli DSM 19436	SHG59407	https://www.ebi.ac.uk/ena/browser/api/summary/SHG59407	SHG59407.1	GGDEF
Rhizobiales	A0A1M5LCF5	https://www.uniprot.org/uniprot/A0A1M5LCF5.txt	Kaistia soli DSM 19436	SHG62656	https://www.ebi.ac.uk/ena/browser/api/summary/SHG62656	SHG62656.1	GGDEF
Rhizobiales	A0A1M5MK75	https://www.uniprot.org/uniprot/A0A1M5MK75.txt	Kaistia soli DSM 19436	SHG77163	https://www.ebi.ac.uk/ena/browser/api/summary/SHG77163	SHG77163.1	GGDEF
Rhizobiales	A0A1M7Z948	https://www.uniprot.org/uniprot/A0A1M7Z948.txt	Pseudoxanthobacter soli DSM 19599	SHO61404	https://www.ebi.ac.uk/ena/browser/api/summary/SHO61404	SHO61404.1	GGDEF
Rhizobiales	A0A1M7ZC67	https://www.uniprot.org/uniprot/A0A1M7ZC67.txt	Pseudoxanthobacter soli DSM 19599	SHO62477	https://www.ebi.ac.uk/ena/browser/api/summary/SHO62477	SHO62477.1	GGDEF
Rhizobiales	A0A1M7ZCF5	https://www.uniprot.org/uniprot/A0A1M7ZCF5.txt	Pseudoxanthobacter soli DSM 19599	SHO62591	https://www.ebi.ac.uk/ena/browser/api/summary/SHO62591	SHO62591.1	GGDEF
Rhizobiales	A0A1M7ZCK0	https://www.uniprot.org/uniprot/A0A1M7ZCK0.txt	Pseudoxanthobacter soli DSM 19599	SHO62426	https://www.ebi.ac.uk/ena/browser/api/summary/SHO62426	SHO62426.1	GGDEF
Rhizobiales	A0A1M7ZEU0	https://www.uniprot.org/uniprot/A0A1M7ZEU0.txt	Pseudoxanthobacter soli DSM 19599	SHO63329	https://www.ebi.ac.uk/ena/browser/api/summary/SHO63329	SHO63329.1	GGDEF
Rhizobiales	A0A1M7ZEZ3	https://www.uniprot.org/uniprot/A0A1M7ZEZ3.txt	Pseudoxanthobacter soli DSM 19599	SHO63444	https://www.ebi.ac.uk/ena/browser/api/summary/SHO63444	SHO63444.1	GGDEF
Rhizobiales	A0A1M7ZIL6	https://www.uniprot.org/uniprot/A0A1M7ZIL6.txt	Pseudoxanthobacter soli DSM 19599	SHO64714	https://www.ebi.ac.uk/ena/browser/api/summary/SHO64714	SHO64714.1	GGDEF
Rhizobiales	A0A1M7ZME9	https://www.uniprot.org/uniprot/A0A1M7ZME9.txt	Pseudoxanthobacter soli DSM 19599	SHO66065	https://www.ebi.ac.uk/ena/browser/api/summary/SHO66065	SHO66065.1	GGDEF
Rhizobiales	A0A1M7ZMY3	https://www.uniprot.org/uniprot/A0A1M7ZMY3.txt	Pseudoxanthobacter soli DSM 19599	SHO66182	https://www.ebi.ac.uk/ena/browser/api/summary/SHO66182	SHO66182.1	GGDEF
Rhizobiales	A0A1M7ZPC9	https://www.uniprot.org/uniprot/A0A1M7ZPC9.txt	Pseudoxanthobacter soli DSM 19599	SHO66672	https://www.ebi.ac.uk/ena/browser/api/summary/SHO66672	SHO66672.1	GGDEF
Rhizobiales	A0A1M7ZPK9	https://www.uniprot.org/uniprot/A0A1M7ZPK9.txt	Pseudoxanthobacter soli DSM 19599	SHO66835	https://www.ebi.ac.uk/ena/browser/api/summary/SHO66835	SHO66835.1	GGDEF
Rhizobiales	A0A1M7ZQ89	https://www.uniprot.org/uniprot/A0A1M7ZQ89.txt	Pseudoxanthobacter soli DSM 19599	SHO67078	https://www.ebi.ac.uk/ena/browser/api/summary/SHO67078	SHO67078.1	GGDEF
Rhizobiales	A0A1M7ZRE5	https://www.uniprot.org/uniprot/A0A1M7ZRE5.txt	Pseudoxanthobacter soli DSM 19599	SHO67480	https://www.ebi.ac.uk/ena/browser/api/summary/SHO67480	SHO67480.1	GGDEF
Rhizobiales	A0A1N6GEH8	https://www.uniprot.org/uniprot/A0A1N6GEH8.txt	Bradyrhizobium erythrophlei	SIO05911	https://www.ebi.ac.uk/ena/browser/api/summary/SIO05911	SIO05911.1	GGDEF
Rhizobiales	A0A1N6GEI5	https://www.uniprot.org/uniprot/A0A1N6GEI5.txt	Bradyrhizobium erythrophlei	SIO05896	https://www.ebi.ac.uk/ena/browser/api/summary/SIO05896	SIO05896.1	GGDEF
Rhizobiales	A0A1N6GUZ7	https://www.uniprot.org/uniprot/A0A1N6GUZ7.txt	Bradyrhizobium erythrophlei	SIO11348	https://www.ebi.ac.uk/ena/browser/api/summary/SIO11348	SIO11348.1	GGDEF
Rhizobiales	A0A1N6HTQ5	https://www.uniprot.org/uniprot/A0A1N6HTQ5.txt	Bradyrhizobium erythrophlei	SIO23172	https://www.ebi.ac.uk/ena/browser/api/summary/SIO23172	SIO23172.1	GGDEF
Rhizobiales	A0A1N6HXS7	https://www.uniprot.org/uniprot/A0A1N6HXS7.txt	Bradyrhizobium erythrophlei	SIO24479	https://www.ebi.ac.uk/ena/browser/api/summary/SIO24479	SIO24479.1	GGDEF
Rhizobiales	A0A1N6K3I7	https://www.uniprot.org/uniprot/A0A1N6K3I7.txt	Bradyrhizobium erythrophlei	SIO50993	https://www.ebi.ac.uk/ena/browser/api/summary/SIO50993	SIO50993.1	GGDEF
Rhizobiales	A0A1N6K7B1	https://www.uniprot.org/uniprot/A0A1N6K7B1.txt	Bradyrhizobium erythrophlei	SIO52431	https://www.ebi.ac.uk/ena/browser/api/summary/SIO52431	SIO52431.1	GGDEF
Rhizobiales	A0A1N6KG66	https://www.uniprot.org/uniprot/A0A1N6KG66.txt	Bradyrhizobium erythrophlei	SIO55540	https://www.ebi.ac.uk/ena/browser/api/summary/SIO55540	SIO55540.1	GGDEF
Rhizobiales	A0A1N6LBT9	https://www.uniprot.org/uniprot/A0A1N6LBT9.txt	Bradyrhizobium erythrophlei	SIO66146	https://www.ebi.ac.uk/ena/browser/api/summary/SIO66146	SIO66146.1	GGDEF
Rhizobiales	A0A1N6NCV8	https://www.uniprot.org/uniprot/A0A1N6NCV8.txt	Bosea sp. TND4EK4	SIP89924	https://www.ebi.ac.uk/ena/browser/api/summary/SIP89924	SIP89924.1	GGDEF
Rhizobiales	A0A1N6RAT7	https://www.uniprot.org/uniprot/A0A1N6RAT7.txt	Bosea sp. TND4EK4	SIQ25792	https://www.ebi.ac.uk/ena/browser/api/summary/SIQ25792	SIQ25792.1	GGDEF
Rhizobiales	A0A1N6RC78	https://www.uniprot.org/uniprot/A0A1N6RC78.txt	Bosea sp. TND4EK4	SIQ26415	https://www.ebi.ac.uk/ena/browser/api/summary/SIQ26415	SIQ26415.1	GGDEF
Rhizobiales	A0A1N6RFD3	https://www.uniprot.org/uniprot/A0A1N6RFD3.txt	Bosea sp. TND4EK4	SIQ27541	https://www.ebi.ac.uk/ena/browser/api/summary/SIQ27541	SIQ27541.1	GGDEF
Rhizobiales	A0A1N6RYP2	https://www.uniprot.org/uniprot/A0A1N6RYP2.txt	Bosea sp. TND4EK4	SIQ33907	https://www.ebi.ac.uk/ena/browser/api/summary/SIQ33907	SIQ33907.1	GGDEF
Rhizobiales	A0A1N6SRK4	https://www.uniprot.org/uniprot/A0A1N6SRK4.txt	Bosea sp. TND4EK4	SIQ43760	https://www.ebi.ac.uk/ena/browser/api/summary/SIQ43760	SIQ43760.1	GGDEF
Rhizobiales	A0A1N6T8I1	https://www.uniprot.org/uniprot/A0A1N6T8I1.txt	Bosea sp. TND4EK4	SIQ49650	https://www.ebi.ac.uk/ena/browser/api/summary/SIQ49650	SIQ49650.1	GGDEF
Rhizobiales	A0A1N6U1B9	https://www.uniprot.org/uniprot/A0A1N6U1B9.txt	Bosea sp. TND4EK4	SIQ59415	https://www.ebi.ac.uk/ena/browser/api/summary/SIQ59415	SIQ59415.1	GGDEF
Rhizobiales	A0A1N6VKT5	https://www.uniprot.org/uniprot/A0A1N6VKT5.txt	Bosea sp. TND4EK4	SIQ78461	https://www.ebi.ac.uk/ena/browser/api/summary/SIQ78461	SIQ78461.1	GGDEF
Rhizobiales	A0A1N6WS92	https://www.uniprot.org/uniprot/A0A1N6WS92.txt	Bosea sp. TND4EK4	SIQ92901	https://www.ebi.ac.uk/ena/browser/api/summary/SIQ92901	SIQ92901.1	GGDEF
Rhizobiales	A0A1Q8ZLA6	https://www.uniprot.org/uniprot/A0A1Q8ZLA6.txt	Rhizobium oryziradicis	OLP42676	https://www.ebi.ac.uk/ena/browser/api/summary/OLP42676	OLP42676.1	GGDEF
Rhizobiales	A0A1Q8ZN01	https://www.uniprot.org/uniprot/A0A1Q8ZN01.txt	Rhizobium oryziradicis	OLP43252	https://www.ebi.ac.uk/ena/browser/api/summary/OLP43252	OLP43252.1	GGDEF
Rhizobiales	A0A1Q8ZN68	https://www.uniprot.org/uniprot/A0A1Q8ZN68.txt	Rhizobium oryziradicis	PS50887	https://www.ebi.ac.uk/ena/browser/api/summary/PS50887	OLP43216.1	GGDEF
Rhizobiales	A0A1Q8ZN87	https://www.uniprot.org/uniprot/A0A1Q8ZN87.txt	Rhizobium oryziradicis	PS50887	https://www.ebi.ac.uk/ena/browser/api/summary/PS50887	OLP43355.1	GGDEF
Rhizobiales	A0A1Q8ZNE5	https://www.uniprot.org/uniprot/A0A1Q8ZNE5.txt	Rhizobium oryziradicis	OLP43413	https://www.ebi.ac.uk/ena/browser/api/summary/OLP43413	OLP43413.1	GGDEF
Rhizobiales	A0A1Q8ZQE5	https://www.uniprot.org/uniprot/A0A1Q8ZQE5.txt	Rhizobium oryziradicis	OLP44277	https://www.ebi.ac.uk/ena/browser/api/summary/OLP44277	OLP44277.1	GGDEF
Rhizobiales	A0A1Q8ZS09	https://www.uniprot.org/uniprot/A0A1Q8ZS09.txt	Rhizobium oryziradicis	OLP44855	https://www.ebi.ac.uk/ena/browser/api/summary/OLP44855	OLP44855.1	GGDEF
Rhizobiales	A0A1Q8ZT95	https://www.uniprot.org/uniprot/A0A1Q8ZT95.txt	Rhizobium oryziradicis	OLP45293	https://www.ebi.ac.uk/ena/browser/api/summary/OLP45293	OLP45293.1	GGDEF
Rhizobiales	A0A1Q8ZTL7	https://www.uniprot.org/uniprot/A0A1Q8ZTL7.txt	Rhizobium oryziradicis	PS50887	https://www.ebi.ac.uk/ena/browser/api/summary/PS50887	OLP45431.1	GGDEF
Rhizobiales	A0A1Q8ZTV6	https://www.uniprot.org/uniprot/A0A1Q8ZTV6.txt	Rhizobium oryziradicis	OLP45510	https://www.ebi.ac.uk/ena/browser/api/summary/OLP45510	OLP45510.1	GGDEF
Rhizobiales	A0A1Q8ZU55	https://www.uniprot.org/uniprot/A0A1Q8ZU55.txt	Rhizobium oryziradicis	OLP45417	https://www.ebi.ac.uk/ena/browser/api/summary/OLP45417	OLP45417.1	GGDEF
Rhizobiales	A0A1Q8ZU92	https://www.uniprot.org/uniprot/A0A1Q8ZU92.txt	Rhizobium oryziradicis	OLP45661	https://www.ebi.ac.uk/ena/browser/api/summary/OLP45661	OLP45661.1	GGDEF
Rhizobiales	A0A1Q9AQX8	https://www.uniprot.org/uniprot/A0A1Q9AQX8.txt	Rhizobium oryzae	PS50887	https://www.ebi.ac.uk/ena/browser/api/summary/PS50887	OLP57715.1	GGDEF
Rhizobiales	A0A1Q9AQY0	https://www.uniprot.org/uniprot/A0A1Q9AQY0.txt	Rhizobium oryzae	OLP57843	https://www.ebi.ac.uk/ena/browser/api/summary/OLP57843	OLP57843.1	GGDEF
Rhizobiales	A0A1Q9ASQ2	https://www.uniprot.org/uniprot/A0A1Q9ASQ2.txt	Rhizobium oryzae	OLP58460	https://www.ebi.ac.uk/ena/browser/api/summary/OLP58460	OLP58460.1	GGDEF
Rhizobiales	A0A1Q9ASY0	https://www.uniprot.org/uniprot/A0A1Q9ASY0.txt	Rhizobium oryzae	PS50887	https://www.ebi.ac.uk/ena/browser/api/summary/PS50887	OLP58530.1	GGDEF
Rhizobiales	A0A1Q9AUA9	https://www.uniprot.org/uniprot/A0A1Q9AUA9.txt	Rhizobium oryzae	OLP58952	https://www.ebi.ac.uk/ena/browser/api/summary/OLP58952	OLP58952.1	GGDEF
Rhizobiales	A0A1Q9AUJ1	https://www.uniprot.org/uniprot/A0A1Q9AUJ1.txt	Rhizobium oryzae	OLP59119	https://www.ebi.ac.uk/ena/browser/api/summary/OLP59119	OLP59119.1	GGDEF
Rhizobiales	A0A1Q9AWS0	https://www.uniprot.org/uniprot/A0A1Q9AWS0.txt	Rhizobium oryzae	PS50887	https://www.ebi.ac.uk/ena/browser/api/summary/PS50887	OLP59870.1	GGDEF
Rhizobiales	A0A1Q9AXK7	https://www.uniprot.org/uniprot/A0A1Q9AXK7.txt	Rhizobium oryzae	PS50887	https://www.ebi.ac.uk/ena/browser/api/summary/PS50887	OLP60175.1	GGDEF
Rhizobiales	A0A1Q9AZM3	https://www.uniprot.org/uniprot/A0A1Q9AZM3.txt	Rhizobium oryzae	OLP61145	https://www.ebi.ac.uk/ena/browser/api/summary/OLP61145	OLP61145.1	GGDEF
Rhizobiales	A0A1Q9B004	https://www.uniprot.org/uniprot/A0A1Q9B004.txt	Rhizobium oryzae	PS50887	https://www.ebi.ac.uk/ena/browser/api/summary/PS50887	OLP61284.1	GGDEF
Rhizobiales	A0A1Q9B0D0	https://www.uniprot.org/uniprot/A0A1Q9B0D0.txt	Rhizobium oryzae	OLP61430	https://www.ebi.ac.uk/ena/browser/api/summary/OLP61430	OLP61430.1	GGDEF
Rhizobiales	A0A1Q9B0E4	https://www.uniprot.org/uniprot/A0A1Q9B0E4.txt	Rhizobium oryzae	PS50887	https://www.ebi.ac.uk/ena/browser/api/summary/PS50887	OLP61449.1	GGDEF
Rhizobiales	A0A1Q9B0X6	https://www.uniprot.org/uniprot/A0A1Q9B0X6.txt	Rhizobium oryzae	OLP61646	https://www.ebi.ac.uk/ena/browser/api/summary/OLP61646	OLP61646.1	GGDEF
Rhizobiales	A0A1Q9B109	https://www.uniprot.org/uniprot/A0A1Q9B109.txt	Rhizobium oryzae	PS50887	https://www.ebi.ac.uk/ena/browser/api/summary/PS50887	OLP61665.1	GGDEF
Rhizobiales	A0A1Q9B154	https://www.uniprot.org/uniprot/A0A1Q9B154.txt	Rhizobium oryzae	PS50887	https://www.ebi.ac.uk/ena/browser/api/summary/PS50887	OLP61716.1	GGDEF
Rhizobiales	A0A1Q9B2A0	https://www.uniprot.org/uniprot/A0A1Q9B2A0.txt	Rhizobium oryzae	PS50887	https://www.ebi.ac.uk/ena/browser/api/summary/PS50887	OLP62143.1	GGDEF
Rhizobiales	A0A1Q9B3L9	https://www.uniprot.org/uniprot/A0A1Q9B3L9.txt	Rhizobium oryzae	OLP62639	https://www.ebi.ac.uk/ena/browser/api/summary/OLP62639	OLP62639.1	GGDEF
Rhizobiales	A0A1R3TAK3	https://www.uniprot.org/uniprot/A0A1R3TAK3.txt	Agrobacterium rosae	SCX07235	https://www.ebi.ac.uk/ena/browser/api/summary/SCX07235	SCX07235.1	GGDEF
Rhizobiales	A0A1R3TAX1	https://www.uniprot.org/uniprot/A0A1R3TAX1.txt	Agrobacterium rosae	SCX01043	https://www.ebi.ac.uk/ena/browser/api/summary/SCX01043	SCX01043.1	GGDEF
Rhizobiales	A0A1R3TCI5	https://www.uniprot.org/uniprot/A0A1R3TCI5.txt	Agrobacterium rosae	SCX10681	https://www.ebi.ac.uk/ena/browser/api/summary/SCX10681	SCX10681.1	GGDEF
Rhizobiales	A0A1R3TGE0	https://www.uniprot.org/uniprot/A0A1R3TGE0.txt	Agrobacterium rosae	SCX00222	https://www.ebi.ac.uk/ena/browser/api/summary/SCX00222	POO52488.1	GGDEF
Rhizobiales	A0A1R3THV7	https://www.uniprot.org/uniprot/A0A1R3THV7.txt	Agrobacterium rosae	SCX18392	https://www.ebi.ac.uk/ena/browser/api/summary/SCX18392	SCX18392.1	GGDEF
Rhizobiales	A0A1R3TI50	https://www.uniprot.org/uniprot/A0A1R3TI50.txt	Agrobacterium rosae	SCX01496	https://www.ebi.ac.uk/ena/browser/api/summary/SCX01496	SCX01496.1	GGDEF
Rhizobiales	A0A1R3TM52	https://www.uniprot.org/uniprot/A0A1R3TM52.txt	Agrobacterium rosae	SCX23230	https://www.ebi.ac.uk/ena/browser/api/summary/SCX23230	SCX23230.1	GGDEF
Rhizobiales	A0A1R3TQM1	https://www.uniprot.org/uniprot/A0A1R3TQM1.txt	Agrobacterium rosae	SCX25762	https://www.ebi.ac.uk/ena/browser/api/summary/SCX25762	SCX25762.1	GGDEF
Rhizobiales	A0A1R3TSJ1	https://www.uniprot.org/uniprot/A0A1R3TSJ1.txt	Agrobacterium rosae	SCX27389	https://www.ebi.ac.uk/ena/browser/api/summary/SCX27389	SCX27389.1	GGDEF
Rhizobiales	A0A1R3U0G0	https://www.uniprot.org/uniprot/A0A1R3U0G0.txt	Agrobacterium rosae	SCX33419	https://www.ebi.ac.uk/ena/browser/api/summary/SCX33419	SCX33419.1	GGDEF
Rhizobiales	A0A1R3U0L7	https://www.uniprot.org/uniprot/A0A1R3U0L7.txt	Agrobacterium rosae	SCX34348	https://www.ebi.ac.uk/ena/browser/api/summary/SCX34348	SCX34348.1	GGDEF
Rhizobiales	A0A1R3U1X6	https://www.uniprot.org/uniprot/A0A1R3U1X6.txt	Agrobacterium rosae	SCX28473	https://www.ebi.ac.uk/ena/browser/api/summary/SCX28473	SCX28473.1	GGDEF
Rhizobiales	A0A1R3U203	https://www.uniprot.org/uniprot/A0A1R3U203.txt	Agrobacterium rosae	SCX35050	https://www.ebi.ac.uk/ena/browser/api/summary/SCX35050	SCX35050.1	GGDEF
Rhizobiales	A0A1R3U2S4	https://www.uniprot.org/uniprot/A0A1R3U2S4.txt	Agrobacterium rosae	SCX35572	https://www.ebi.ac.uk/ena/browser/api/summary/SCX35572	SCX35572.1	GGDEF
Rhizobiales	A0A1R3U324	https://www.uniprot.org/uniprot/A0A1R3U324.txt	Agrobacterium rosae	SCX31020	https://www.ebi.ac.uk/ena/browser/api/summary/SCX31020	SCX31020.1	GGDEF
Rhizobiales	A0A1R3U3Y7	https://www.uniprot.org/uniprot/A0A1R3U3Y7.txt	Agrobacterium rosae	SCX35372	https://www.ebi.ac.uk/ena/browser/api/summary/SCX35372	SCX35372.1	GGDEF
Rhizobiales	A0A1R3U707	https://www.uniprot.org/uniprot/A0A1R3U707.txt	Agrobacterium rosae	SCX35055	https://www.ebi.ac.uk/ena/browser/api/summary/SCX35055	SCX35055.1	GGDEF
Rhizobiales	A0A1R3U7J3	https://www.uniprot.org/uniprot/A0A1R3U7J3.txt	Agrobacterium rosae	SCX34233	https://www.ebi.ac.uk/ena/browser/api/summary/SCX34233	SCX34233.1	GGDEF
Rhizobiales	A0A1S1SHJ9	https://www.uniprot.org/uniprot/A0A1S1SHJ9.txt	Ensifer sp. LCM 4579	OHV71811	https://www.ebi.ac.uk/ena/browser/api/summary/OHV71811	OHV71811.1	GGDEF
Rhizobiales	A0A1S1SIH0	https://www.uniprot.org/uniprot/A0A1S1SIH0.txt	Ensifer sp. LCM 4579	OHV72735	https://www.ebi.ac.uk/ena/browser/api/summary/OHV72735	OHV72735.1	GGDEF
Rhizobiales	A0A1S1SJR8	https://www.uniprot.org/uniprot/A0A1S1SJR8.txt	Ensifer sp. LCM 4579	OHV72100	https://www.ebi.ac.uk/ena/browser/api/summary/OHV72100	OHV72100.1	GGDEF
Rhizobiales	A0A1S1SR43	https://www.uniprot.org/uniprot/A0A1S1SR43.txt	Ensifer sp. LCM 4579	OHV75455	https://www.ebi.ac.uk/ena/browser/api/summary/OHV75455	OHV75455.1	GGDEF
Rhizobiales	A0A1S1SRA6	https://www.uniprot.org/uniprot/A0A1S1SRA6.txt	Ensifer sp. LCM 4579	OHV75449	https://www.ebi.ac.uk/ena/browser/api/summary/OHV75449	OHV75449.1	GGDEF
Rhizobiales	A0A1S1T082	https://www.uniprot.org/uniprot/A0A1S1T082.txt	Ensifer sp. LCM 4579	OHV78101	https://www.ebi.ac.uk/ena/browser/api/summary/OHV78101	OHV78101.1	GGDEF
Rhizobiales	A0A1S1T0C5	https://www.uniprot.org/uniprot/A0A1S1T0C5.txt	Ensifer sp. LCM 4579	OHV77948	https://www.ebi.ac.uk/ena/browser/api/summary/OHV77948	OHV77948.1	GGDEF
Rhizobiales	A0A1S1T0H0	https://www.uniprot.org/uniprot/A0A1S1T0H0.txt	Ensifer sp. LCM 4579	PS50887	https://www.ebi.ac.uk/ena/browser/api/summary/PS50887	OHV78789.1	GGDEF
Rhizobiales	A0A1S1TFC5	https://www.uniprot.org/uniprot/A0A1S1TFC5.txt	Ensifer sp. LCM 4579	OHV83945	https://www.ebi.ac.uk/ena/browser/api/summary/OHV83945	OHV83945.1	GGDEF
Rhizobiales	A0A1S1TGE4	https://www.uniprot.org/uniprot/A0A1S1TGE4.txt	Ensifer sp. LCM 4579	OHV84076	https://www.ebi.ac.uk/ena/browser/api/summary/OHV84076	OHV84076.1	GGDEF
Rhizobiales	A0A1T4L119	https://www.uniprot.org/uniprot/A0A1T4L119.txt	Consotaella salsifontis	SJZ48291	https://www.ebi.ac.uk/ena/browser/api/summary/SJZ48291	SJZ48291.1	GGDEF
Rhizobiales	A0A1T4LNJ3	https://www.uniprot.org/uniprot/A0A1T4LNJ3.txt	Consotaella salsifontis	SJZ56233	https://www.ebi.ac.uk/ena/browser/api/summary/SJZ56233	SJZ56233.1	GGDEF
Rhizobiales	A0A1T4LSE7	https://www.uniprot.org/uniprot/A0A1T4LSE7.txt	Consotaella salsifontis	SJZ57561	https://www.ebi.ac.uk/ena/browser/api/summary/SJZ57561	SJZ57561.1	GGDEF
Rhizobiales	A0A1T4MIZ8	https://www.uniprot.org/uniprot/A0A1T4MIZ8.txt	Consotaella salsifontis	SJZ67009	https://www.ebi.ac.uk/ena/browser/api/summary/SJZ67009	SJZ67009.1	GGDEF
Rhizobiales	A0A1T4QKE3	https://www.uniprot.org/uniprot/A0A1T4QKE3.txt	Consotaella salsifontis	SKA04182	https://www.ebi.ac.uk/ena/browser/api/summary/SKA04182	SKA04182.1	GGDEF
Rhizobiales	A0A1T4RPU2	https://www.uniprot.org/uniprot/A0A1T4RPU2.txt	Consotaella salsifontis	SKA17897	https://www.ebi.ac.uk/ena/browser/api/summary/SKA17897	SKA17897.1	GGDEF
Rhizobiales	A0A1T4RXX2	https://www.uniprot.org/uniprot/A0A1T4RXX2.txt	Consotaella salsifontis	SKA20813	https://www.ebi.ac.uk/ena/browser/api/summary/SKA20813	SKA20813.1	GGDEF
Rhizobiales	A0A1T4SRK7	https://www.uniprot.org/uniprot/A0A1T4SRK7.txt	Consotaella salsifontis	SKA30859	https://www.ebi.ac.uk/ena/browser/api/summary/SKA30859	SKA30859.1	GGDEF
Rhizobiales	A0A1T4SX00	https://www.uniprot.org/uniprot/A0A1T4SX00.txt	Consotaella salsifontis	SKA32784	https://www.ebi.ac.uk/ena/browser/api/summary/SKA32784	SKA32784.1	GGDEF
Rhizobiales	A0A1T4T4W8	https://www.uniprot.org/uniprot/A0A1T4T4W8.txt	Consotaella salsifontis	SKA35570	https://www.ebi.ac.uk/ena/browser/api/summary/SKA35570	SKA35570.1	GGDEF
Rhizobiales	A0A1T4TEU2	https://www.uniprot.org/uniprot/A0A1T4TEU2.txt	Consotaella salsifontis	SKA38994	https://www.ebi.ac.uk/ena/browser/api/summary/SKA38994	SKA38994.1	GGDEF
Rhizobiales	A0A1U9YXT4	https://www.uniprot.org/uniprot/A0A1U9YXT4.txt	Martelella mediterranea DSM 17316	AQZ50257	https://www.ebi.ac.uk/ena/browser/api/summary/AQZ50257	AQZ50257.1	GGDEF
Rhizobiales	A0A1U9YYQ8	https://www.uniprot.org/uniprot/A0A1U9YYQ8.txt	Martelella mediterranea DSM 17316	AQZ50520	https://www.ebi.ac.uk/ena/browser/api/summary/AQZ50520	AQZ50520.1	GGDEF
Rhizobiales	A0A1U9Z200	https://www.uniprot.org/uniprot/A0A1U9Z200.txt	Martelella mediterranea DSM 17316	AQZ51694	https://www.ebi.ac.uk/ena/browser/api/summary/AQZ51694	AQZ51694.1	GGDEF
Rhizobiales	A0A1U9Z209	https://www.uniprot.org/uniprot/A0A1U9Z209.txt	Martelella mediterranea DSM 17316	AQZ51690	https://www.ebi.ac.uk/ena/browser/api/summary/AQZ51690	AQZ51690.1	GGDEF
Rhizobiales	A0A1U9Z2C0	https://www.uniprot.org/uniprot/A0A1U9Z2C0.txt	Martelella mediterranea DSM 17316	AQZ51845	https://www.ebi.ac.uk/ena/browser/api/summary/AQZ51845	AQZ51845.1	GGDEF
Rhizobiales	A0A1U9Z2K9	https://www.uniprot.org/uniprot/A0A1U9Z2K9.txt	Martelella mediterranea DSM 17316	AQZ51842	https://www.ebi.ac.uk/ena/browser/api/summary/AQZ51842	AQZ51842.1	GGDEF
Rhizobiales	A0A1U9Z3W3	https://www.uniprot.org/uniprot/A0A1U9Z3W3.txt	Martelella mediterranea DSM 17316	AQZ52368	https://www.ebi.ac.uk/ena/browser/api/summary/AQZ52368	AQZ52368.1	GGDEF
Rhizobiales	A0A1U9Z413	https://www.uniprot.org/uniprot/A0A1U9Z413.txt	Martelella mediterranea DSM 17316	AQZ52439	https://www.ebi.ac.uk/ena/browser/api/summary/AQZ52439	AQZ52439.1	GGDEF
Rhizobiales	A0A1U9Z4S4	https://www.uniprot.org/uniprot/A0A1U9Z4S4.txt	Martelella mediterranea DSM 17316	AQZ52713	https://www.ebi.ac.uk/ena/browser/api/summary/AQZ52713	AQZ52713.1	GGDEF
Rhizobiales	A0A1U9Z560	https://www.uniprot.org/uniprot/A0A1U9Z560.txt	Martelella mediterranea DSM 17316	AQZ52811	https://www.ebi.ac.uk/ena/browser/api/summary/AQZ52811	AQZ52811.1	GGDEF
Rhizobiales	A0A1U9Z7A1	https://www.uniprot.org/uniprot/A0A1U9Z7A1.txt	Martelella mediterranea DSM 17316	AQZ53432	https://www.ebi.ac.uk/ena/browser/api/summary/AQZ53432	AQZ53432.1	GGDEF
Rhizobiales	A0A1V8RS53	https://www.uniprot.org/uniprot/A0A1V8RS53.txt	Pseudaminobacter manganicus	OQM75829	https://www.ebi.ac.uk/ena/browser/api/summary/OQM75829	OQM75829.1	GGDEF
Rhizobiales	A0A1V8RVF8	https://www.uniprot.org/uniprot/A0A1V8RVF8.txt	Pseudaminobacter manganicus	OQM77162	https://www.ebi.ac.uk/ena/browser/api/summary/OQM77162	OQM77162.1	GGDEF
Rhizobiales	A0A1V8RW57	https://www.uniprot.org/uniprot/A0A1V8RW57.txt	Pseudaminobacter manganicus	OQM77398	https://www.ebi.ac.uk/ena/browser/api/summary/OQM77398	OQM77398.1	GGDEF
Rhizobiales	A0A1W1Y859	https://www.uniprot.org/uniprot/A0A1W1Y859.txt	Fulvimarina manganoxydans	SMC32339	https://www.ebi.ac.uk/ena/browser/api/summary/SMC32339	SMC32339.1	GGDEF
Rhizobiales	A0A1W1YES0	https://www.uniprot.org/uniprot/A0A1W1YES0.txt	Fulvimarina manganoxydans	SMC34710	https://www.ebi.ac.uk/ena/browser/api/summary/SMC34710	SMC34710.1	GGDEF
Rhizobiales	A0A1W1Z6E3	https://www.uniprot.org/uniprot/A0A1W1Z6E3.txt	Fulvimarina manganoxydans	SMC43936	https://www.ebi.ac.uk/ena/browser/api/summary/SMC43936	SMC43936.1	GGDEF
Rhizobiales	A0A1W1Z8F5	https://www.uniprot.org/uniprot/A0A1W1Z8F5.txt	Fulvimarina manganoxydans	SMC44705	https://www.ebi.ac.uk/ena/browser/api/summary/SMC44705	SMC44705.1	GGDEF
Rhizobiales	A0A1W1ZWZ5	https://www.uniprot.org/uniprot/A0A1W1ZWZ5.txt	Fulvimarina manganoxydans	SMC52927	https://www.ebi.ac.uk/ena/browser/api/summary/SMC52927	SMC52927.1	GGDEF
Rhizobiales	A0A1W2A8L0	https://www.uniprot.org/uniprot/A0A1W2A8L0.txt	Fulvimarina manganoxydans	SMC56913	https://www.ebi.ac.uk/ena/browser/api/summary/SMC56913	SMC56913.1	GGDEF
Rhizobiales	A0A1W2BFR0	https://www.uniprot.org/uniprot/A0A1W2BFR0.txt	Fulvimarina manganoxydans	SMC71853	https://www.ebi.ac.uk/ena/browser/api/summary/SMC71853	SMC71853.1	GGDEF
Rhizobiales	A0A1W2BQ91	https://www.uniprot.org/uniprot/A0A1W2BQ91.txt	Fulvimarina manganoxydans	SMC74792	https://www.ebi.ac.uk/ena/browser/api/summary/SMC74792	SMC74792.1	GGDEF
Rhizobiales	A0A1W2CZB8	https://www.uniprot.org/uniprot/A0A1W2CZB8.txt	Fulvimarina manganoxydans	SMC90607	https://www.ebi.ac.uk/ena/browser/api/summary/SMC90607	SMC90607.1	GGDEF
Rhizobiales	A0A1W2D525	https://www.uniprot.org/uniprot/A0A1W2D525.txt	Fulvimarina manganoxydans	SMC92182	https://www.ebi.ac.uk/ena/browser/api/summary/SMC92182	SMC92182.1	GGDEF
Rhizobiales	A0A1W2D6X2	https://www.uniprot.org/uniprot/A0A1W2D6X2.txt	Fulvimarina manganoxydans	SMC93239	https://www.ebi.ac.uk/ena/browser/api/summary/SMC93239	SMC93239.1	GGDEF
Rhizobiales	A0A1W2DEF7	https://www.uniprot.org/uniprot/A0A1W2DEF7.txt	Fulvimarina manganoxydans	SMC95880	https://www.ebi.ac.uk/ena/browser/api/summary/SMC95880	SMC95880.1	GGDEF
Rhizobiales	A0A1W2DIP4	https://www.uniprot.org/uniprot/A0A1W2DIP4.txt	Fulvimarina manganoxydans	SMC97329	https://www.ebi.ac.uk/ena/browser/api/summary/SMC97329	SMC97329.1	GGDEF
Rhizobiales	A0A1W2E889	https://www.uniprot.org/uniprot/A0A1W2E889.txt	Fulvimarina manganoxydans	SMD05875	https://www.ebi.ac.uk/ena/browser/api/summary/SMD05875	SMD05875.1	GGDEF
Rhizobiales	A0A1W2ER10	https://www.uniprot.org/uniprot/A0A1W2ER10.txt	Fulvimarina manganoxydans	SMD12150	https://www.ebi.ac.uk/ena/browser/api/summary/SMD12150	SMD12150.1	GGDEF
Rhizobiales	A0A1W2ER41	https://www.uniprot.org/uniprot/A0A1W2ER41.txt	Fulvimarina manganoxydans	SMD12174	https://www.ebi.ac.uk/ena/browser/api/summary/SMD12174	SMD12174.1	GGDEF
Rhizobiales	A0A1W2EWE5	https://www.uniprot.org/uniprot/A0A1W2EWE5.txt	Fulvimarina manganoxydans	SMD13882	https://www.ebi.ac.uk/ena/browser/api/summary/SMD13882	SMD13882.1	GGDEF
Rhizobiales	A0A1W1YTR7	https://www.uniprot.org/uniprot/A0A1W1YTR7.txt	Rhizobium sp. RU36D	SMC39605	https://www.ebi.ac.uk/ena/browser/api/summary/SMC39605	SMC39605.1	GGDEF
Rhizobiales	A0A1W1Z1C0	https://www.uniprot.org/uniprot/A0A1W1Z1C0.txt	Rhizobium sp. RU36D	SMC42267	https://www.ebi.ac.uk/ena/browser/api/summary/SMC42267	SMC42267.1	GGDEF
Rhizobiales	A0A1W2AFI8	https://www.uniprot.org/uniprot/A0A1W2AFI8.txt	Rhizobium sp. RU36D	SMC59221	https://www.ebi.ac.uk/ena/browser/api/summary/SMC59221	SMC59221.1	GGDEF
Rhizobiales	A0A1W2ANU3	https://www.uniprot.org/uniprot/A0A1W2ANU3.txt	Rhizobium sp. RU36D	SMC62376	https://www.ebi.ac.uk/ena/browser/api/summary/SMC62376	SMC62376.1	GGDEF
Rhizobiales	A0A1W2AUA0	https://www.uniprot.org/uniprot/A0A1W2AUA0.txt	Rhizobium sp. RU36D	SMC64021	https://www.ebi.ac.uk/ena/browser/api/summary/SMC64021	SMC64021.1	GGDEF
Rhizobiales	A0A1W2C6S4	https://www.uniprot.org/uniprot/A0A1W2C6S4.txt	Rhizobium sp. RU36D	SMC80957	https://www.ebi.ac.uk/ena/browser/api/summary/SMC80957	SMC80957.1	GGDEF
Rhizobiales	A0A1W2C7T2	https://www.uniprot.org/uniprot/A0A1W2C7T2.txt	Rhizobium sp. RU36D	SMC80748	https://www.ebi.ac.uk/ena/browser/api/summary/SMC80748	SMC80748.1	GGDEF
Rhizobiales	A0A1W2CV12	https://www.uniprot.org/uniprot/A0A1W2CV12.txt	Rhizobium sp. RU36D	SMC89021	https://www.ebi.ac.uk/ena/browser/api/summary/SMC89021	SMC89021.1	GGDEF
Rhizobiales	A0A1W2D3V1	https://www.uniprot.org/uniprot/A0A1W2D3V1.txt	Rhizobium sp. RU36D	SMC92079	https://www.ebi.ac.uk/ena/browser/api/summary/SMC92079	SMC92079.1	GGDEF
Rhizobiales	A0A1W2DI28	https://www.uniprot.org/uniprot/A0A1W2DI28.txt	Rhizobium sp. RU36D	SMC97147	https://www.ebi.ac.uk/ena/browser/api/summary/SMC97147	SMC97147.1	GGDEF
Rhizobiales	A0A1W2DN45	https://www.uniprot.org/uniprot/A0A1W2DN45.txt	Rhizobium sp. RU36D	SMC98492	https://www.ebi.ac.uk/ena/browser/api/summary/SMC98492	SMC98492.1	GGDEF
Rhizobiales	A0A1W2E7V2	https://www.uniprot.org/uniprot/A0A1W2E7V2.txt	Rhizobium sp. RU36D	SMD05850	https://www.ebi.ac.uk/ena/browser/api/summary/SMD05850	SMD05850.1	GGDEF
Rhizobiales	A0A1W2EAM4	https://www.uniprot.org/uniprot/A0A1W2EAM4.txt	Rhizobium sp. RU36D	SMD06784	https://www.ebi.ac.uk/ena/browser/api/summary/SMD06784	SMD06784.1	GGDEF
Rhizobiales	A0A1W2EEJ5	https://www.uniprot.org/uniprot/A0A1W2EEJ5.txt	Rhizobium sp. RU36D	SMD07518	https://www.ebi.ac.uk/ena/browser/api/summary/SMD07518	SMD07518.1	GGDEF
Rhizobiales	A0A1W2EFA9	https://www.uniprot.org/uniprot/A0A1W2EFA9.txt	Rhizobium sp. RU36D	SMD08454	https://www.ebi.ac.uk/ena/browser/api/summary/SMD08454	SMD08454.1	GGDEF
Rhizobiales	A0A1W2F3U3	https://www.uniprot.org/uniprot/A0A1W2F3U3.txt	Rhizobium sp. RU36D	SMD16625	https://www.ebi.ac.uk/ena/browser/api/summary/SMD16625	SMD16625.1	GGDEF
Rhizobiales	A0A1W2F5B0	https://www.uniprot.org/uniprot/A0A1W2F5B0.txt	Rhizobium sp. RU36D	SMD17109	https://www.ebi.ac.uk/ena/browser/api/summary/SMD17109	SMD17109.1	GGDEF
Rhizobiales	A0A1W6MZK1	https://www.uniprot.org/uniprot/A0A1W6MZK1.txt	Methylocystis bryophila	ARN82983	https://www.ebi.ac.uk/ena/browser/api/summary/ARN82983	ARN82983.1	GGDEF
Rhizobiales	A0A1W6ZMR7	https://www.uniprot.org/uniprot/A0A1W6ZMR7.txt	Pseudorhodoplanes sinuspersici	PS50887	https://www.ebi.ac.uk/ena/browser/api/summary/PS50887	ARP98612.1	GGDEF
Rhizobiales	A0A1W6ZSR4	https://www.uniprot.org/uniprot/A0A1W6ZSR4.txt	Pseudorhodoplanes sinuspersici	ARQ00459	https://www.ebi.ac.uk/ena/browser/api/summary/ARQ00459	ARQ00459.1	GGDEF
Rhizobiales	A0A1W6ZV77	https://www.uniprot.org/uniprot/A0A1W6ZV77.txt	Pseudorhodoplanes sinuspersici	PS50887	https://www.ebi.ac.uk/ena/browser/api/summary/PS50887	ARQ01223.1	GGDEF
Rhizobiales	A0A1W6ZVI0	https://www.uniprot.org/uniprot/A0A1W6ZVI0.txt	Pseudorhodoplanes sinuspersici	PS50887	https://www.ebi.ac.uk/ena/browser/api/summary/PS50887	ARQ01372.1	GGDEF
Rhizobiales	A0A1W6ZVZ0	https://www.uniprot.org/uniprot/A0A1W6ZVZ0.txt	Pseudorhodoplanes sinuspersici	ARQ01480	https://www.ebi.ac.uk/ena/browser/api/summary/ARQ01480	ARQ01480.1	GGDEF
Rhizobiales	A0A1W6ZW97	https://www.uniprot.org/uniprot/A0A1W6ZW97.txt	Pseudorhodoplanes sinuspersici	PS50887	https://www.ebi.ac.uk/ena/browser/api/summary/PS50887	ARQ01590.1	GGDEF
Rhizobiales	A0A1W6ZWT5	https://www.uniprot.org/uniprot/A0A1W6ZWT5.txt	Pseudorhodoplanes sinuspersici	PS50887	https://www.ebi.ac.uk/ena/browser/api/summary/PS50887	ARQ01842.1	GGDEF
Rhizobiales	A0A1W6ZXD1	https://www.uniprot.org/uniprot/A0A1W6ZXD1.txt	Pseudorhodoplanes sinuspersici	ARQ01980	https://www.ebi.ac.uk/ena/browser/api/summary/ARQ01980	ARQ01980.1	GGDEF
Rhizobiales	A0A1W7A0P0	https://www.uniprot.org/uniprot/A0A1W7A0P0.txt	Pseudorhodoplanes sinuspersici	ARQ03153	https://www.ebi.ac.uk/ena/browser/api/summary/ARQ03153	ARQ03153.1	GGDEF
Rhizobiales	A0A1X0SUM7	https://www.uniprot.org/uniprot/A0A1X0SUM7.txt	Aurantimonas sp. 22II-16-19i	ORE85112	https://www.ebi.ac.uk/ena/browser/api/summary/ORE85112	ORE85112.1	GGDEF
Rhizobiales	A0A1X0SXI7	https://www.uniprot.org/uniprot/A0A1X0SXI7.txt	Aurantimonas sp. 22II-16-19i	ORE90265	https://www.ebi.ac.uk/ena/browser/api/summary/ORE90265	ORE90265.1	GGDEF
Rhizobiales	A0A1X0SY30	https://www.uniprot.org/uniprot/A0A1X0SY30.txt	Aurantimonas sp. 22II-16-19i	ORE90618	https://www.ebi.ac.uk/ena/browser/api/summary/ORE90618	ORE90618.1	GGDEF
Rhizobiales	A0A1X0T017	https://www.uniprot.org/uniprot/A0A1X0T017.txt	Aurantimonas sp. 22II-16-19i	ORE92762	https://www.ebi.ac.uk/ena/browser/api/summary/ORE92762	ORE92762.1	GGDEF
Rhizobiales	A0A1X0T060	https://www.uniprot.org/uniprot/A0A1X0T060.txt	Aurantimonas sp. 22II-16-19i	PS50887	https://www.ebi.ac.uk/ena/browser/api/summary/PS50887	ORE92807.1	GGDEF
Rhizobiales	A0A1X0T0D5	https://www.uniprot.org/uniprot/A0A1X0T0D5.txt	Aurantimonas sp. 22II-16-19i	ORE92866	https://www.ebi.ac.uk/ena/browser/api/summary/ORE92866	ORE92866.1	GGDEF
Rhizobiales	A0A1X0T1F5	https://www.uniprot.org/uniprot/A0A1X0T1F5.txt	Aurantimonas sp. 22II-16-19i	ORE93901	https://www.ebi.ac.uk/ena/browser/api/summary/ORE93901	ORE93901.1	GGDEF
Rhizobiales	A0A1X0T1N0	https://www.uniprot.org/uniprot/A0A1X0T1N0.txt	Aurantimonas sp. 22II-16-19i	ORE93938	https://www.ebi.ac.uk/ena/browser/api/summary/ORE93938	ORE93938.1	GGDEF
Rhizobiales	A0A1X0T1W1	https://www.uniprot.org/uniprot/A0A1X0T1W1.txt	Aurantimonas sp. 22II-16-19i	ORE94860	https://www.ebi.ac.uk/ena/browser/api/summary/ORE94860	ORE94860.1	GGDEF
Rhizobiales	A0A1X0T2G8	https://www.uniprot.org/uniprot/A0A1X0T2G8.txt	Aurantimonas sp. 22II-16-19i	ORE94956	https://www.ebi.ac.uk/ena/browser/api/summary/ORE94956	ORE94956.1	GGDEF
Rhizobiales	A0A1X0T4A5	https://www.uniprot.org/uniprot/A0A1X0T4A5.txt	Aurantimonas sp. 22II-16-19i	PS50887	https://www.ebi.ac.uk/ena/browser/api/summary/PS50887	ORE97190.1	GGDEF
Rhizobiales	A0A1X0T4I3	https://www.uniprot.org/uniprot/A0A1X0T4I3.txt	Aurantimonas sp. 22II-16-19i	ORE97359	https://www.ebi.ac.uk/ena/browser/api/summary/ORE97359	ORE97359.1	GGDEF
Rhizobiales	A0A1X0T4L6	https://www.uniprot.org/uniprot/A0A1X0T4L6.txt	Aurantimonas sp. 22II-16-19i	ORE97412	https://www.ebi.ac.uk/ena/browser/api/summary/ORE97412	ORE97412.1	GGDEF
Rhizobiales	A0A1X0T567	https://www.uniprot.org/uniprot/A0A1X0T567.txt	Aurantimonas sp. 22II-16-19i	ORE97490	https://www.ebi.ac.uk/ena/browser/api/summary/ORE97490	ORE97490.1	GGDEF
Rhizobiales	A0A1X0T8J1	https://www.uniprot.org/uniprot/A0A1X0T8J1.txt	Aurantimonas sp. 22II-16-19i	PS50887	https://www.ebi.ac.uk/ena/browser/api/summary/PS50887	ORE98828.1	GGDEF
Rhizobiales	A0A1X0T8X5	https://www.uniprot.org/uniprot/A0A1X0T8X5.txt	Aurantimonas sp. 22II-16-19i	ORE98986	https://www.ebi.ac.uk/ena/browser/api/summary/ORE98986	ORE98986.1	GGDEF
Rhizobiales	A0A1X0T939	https://www.uniprot.org/uniprot/A0A1X0T939.txt	Aurantimonas sp. 22II-16-19i	ORE99054	https://www.ebi.ac.uk/ena/browser/api/summary/ORE99054	ORE99054.1	GGDEF
Rhizobiales	A0A1X0T9R0	https://www.uniprot.org/uniprot/A0A1X0T9R0.txt	Aurantimonas sp. 22II-16-19i	ORE99163	https://www.ebi.ac.uk/ena/browser/api/summary/ORE99163	ORE99163.1	GGDEF
Rhizobiales	A0A1Y6E7M0	https://www.uniprot.org/uniprot/A0A1Y6E7M0.txt	Devosia lucknowensis	SMQ58647	https://www.ebi.ac.uk/ena/browser/api/summary/SMQ58647	SMQ58647.1	GGDEF
Rhizobiales	A0A1Y6ECY4	https://www.uniprot.org/uniprot/A0A1Y6ECY4.txt	Devosia lucknowensis	SMQ60395	https://www.ebi.ac.uk/ena/browser/api/summary/SMQ60395	SMQ60395.1	GGDEF
Rhizobiales	A0A1Y6EER6	https://www.uniprot.org/uniprot/A0A1Y6EER6.txt	Devosia lucknowensis	SMQ61065	https://www.ebi.ac.uk/ena/browser/api/summary/SMQ61065	SMQ61065.1	GGDEF
Rhizobiales	A0A1Y6EGS3	https://www.uniprot.org/uniprot/A0A1Y6EGS3.txt	Devosia lucknowensis	SMQ60120	https://www.ebi.ac.uk/ena/browser/api/summary/SMQ60120	SMQ60120.1	GGDEF
Rhizobiales	A0A1Y6EKN3	https://www.uniprot.org/uniprot/A0A1Y6EKN3.txt	Devosia lucknowensis	SMQ63204	https://www.ebi.ac.uk/ena/browser/api/summary/SMQ63204	SMQ63204.1	GGDEF
Rhizobiales	A0A1Y6EKT7	https://www.uniprot.org/uniprot/A0A1Y6EKT7.txt	Devosia lucknowensis	SMQ62949	https://www.ebi.ac.uk/ena/browser/api/summary/SMQ62949	SMQ62949.1	GGDEF
Rhizobiales	A0A1Y6EP17	https://www.uniprot.org/uniprot/A0A1Y6EP17.txt	Devosia lucknowensis	SMQ64096	https://www.ebi.ac.uk/ena/browser/api/summary/SMQ64096	SMQ64096.1	GGDEF
Rhizobiales	A0A1Y6EPA9	https://www.uniprot.org/uniprot/A0A1Y6EPA9.txt	Devosia lucknowensis	SMQ64129	https://www.ebi.ac.uk/ena/browser/api/summary/SMQ64129	SMQ64129.1	GGDEF
Rhizobiales	A0A1Y6ET67	https://www.uniprot.org/uniprot/A0A1Y6ET67.txt	Devosia lucknowensis	SMQ65419	https://www.ebi.ac.uk/ena/browser/api/summary/SMQ65419	SMQ65419.1	GGDEF
Rhizobiales	A0A1Y6EUP6	https://www.uniprot.org/uniprot/A0A1Y6EUP6.txt	Devosia lucknowensis	SMQ64961	https://www.ebi.ac.uk/ena/browser/api/summary/SMQ64961	SMQ64961.1	GGDEF
Rhizobiales	A0A1Y6FBS5	https://www.uniprot.org/uniprot/A0A1Y6FBS5.txt	Devosia lucknowensis	SMQ70232	https://www.ebi.ac.uk/ena/browser/api/summary/SMQ70232	SMQ70232.1	GGDEF
Rhizobiales	A0A1Y6FEB9	https://www.uniprot.org/uniprot/A0A1Y6FEB9.txt	Devosia lucknowensis	SMQ72999	https://www.ebi.ac.uk/ena/browser/api/summary/SMQ72999	SMQ72999.1	GGDEF
Rhizobiales	A0A1Y6FLK2	https://www.uniprot.org/uniprot/A0A1Y6FLK2.txt	Devosia lucknowensis	SMQ75735	https://www.ebi.ac.uk/ena/browser/api/summary/SMQ75735	SMQ75735.1	GGDEF
Rhizobiales	A0A1Y6G5G6	https://www.uniprot.org/uniprot/A0A1Y6G5G6.txt	Devosia lucknowensis	SMQ85296	https://www.ebi.ac.uk/ena/browser/api/summary/SMQ85296	SMQ85296.1	GGDEF
Rhizobiales	A0A1Y6G6L5	https://www.uniprot.org/uniprot/A0A1Y6G6L5.txt	Devosia lucknowensis	SMQ85812	https://www.ebi.ac.uk/ena/browser/api/summary/SMQ85812	SMQ85812.1	GGDEF
Rhizobiales	A0A1Y6G7F8	https://www.uniprot.org/uniprot/A0A1Y6G7F8.txt	Devosia lucknowensis	SMQ86122	https://www.ebi.ac.uk/ena/browser/api/summary/SMQ86122	SMQ86122.1	GGDEF
Rhizobiales	A0A1Y6GD03	https://www.uniprot.org/uniprot/A0A1Y6GD03.txt	Devosia lucknowensis	SMQ85680	https://www.ebi.ac.uk/ena/browser/api/summary/SMQ85680	SMQ85680.1	GGDEF
Rhizobiales	A0A212RBT3	https://www.uniprot.org/uniprot/A0A212RBT3.txt	Rhodoblastus acidophilus (Rhodopseudomonas acidophila)	SNB69515	https://www.ebi.ac.uk/ena/browser/api/summary/SNB69515	SNB69515.1	GGDEF
Rhizobiales	A0A212RQV7	https://www.uniprot.org/uniprot/A0A212RQV7.txt	Rhodoblastus acidophilus (Rhodopseudomonas acidophila)	SNB74924	https://www.ebi.ac.uk/ena/browser/api/summary/SNB74924	SNB74924.1	GGDEF
Rhizobiales	A0A212RSK0	https://www.uniprot.org/uniprot/A0A212RSK0.txt	Rhodoblastus acidophilus (Rhodopseudomonas acidophila)	SNB75624	https://www.ebi.ac.uk/ena/browser/api/summary/SNB75624	SNB75624.1	GGDEF
Rhizobiales	A0A212S114	https://www.uniprot.org/uniprot/A0A212S114.txt	Rhodoblastus acidophilus (Rhodopseudomonas acidophila)	SNB78763	https://www.ebi.ac.uk/ena/browser/api/summary/SNB78763	SNB78763.1	GGDEF
Rhizobiales	A0A212SGB1	https://www.uniprot.org/uniprot/A0A212SGB1.txt	Rhodoblastus acidophilus (Rhodopseudomonas acidophila)	SNB84660	https://www.ebi.ac.uk/ena/browser/api/summary/SNB84660	SNB84660.1	GGDEF
Rhizobiales	A0A212SHH7	https://www.uniprot.org/uniprot/A0A212SHH7.txt	Rhodoblastus acidophilus (Rhodopseudomonas acidophila)	SNB85098	https://www.ebi.ac.uk/ena/browser/api/summary/SNB85098	SNB85098.1	GGDEF
Rhizobiales	A0A212SI47	https://www.uniprot.org/uniprot/A0A212SI47.txt	Rhodoblastus acidophilus (Rhodopseudomonas acidophila)	SNB85508	https://www.ebi.ac.uk/ena/browser/api/summary/SNB85508	SNB85508.1	GGDEF
Rhizobiales	A0A231UTT4	https://www.uniprot.org/uniprot/A0A231UTT4.txt	Notoacmeibacter marinus	OXS99240	https://www.ebi.ac.uk/ena/browser/api/summary/OXS99240	OXS99240.1	GGDEF
Rhizobiales	A0A231UWL5	https://www.uniprot.org/uniprot/A0A231UWL5.txt	Notoacmeibacter marinus	OXT00343	https://www.ebi.ac.uk/ena/browser/api/summary/OXT00343	OXT00343.1	GGDEF
Rhizobiales	A0A231UWP8	https://www.uniprot.org/uniprot/A0A231UWP8.txt	Notoacmeibacter marinus	OXT00365	https://www.ebi.ac.uk/ena/browser/api/summary/OXT00365	OXT00365.1	GGDEF
Rhizobiales	A0A231V072	https://www.uniprot.org/uniprot/A0A231V072.txt	Notoacmeibacter marinus	PS50110	https://www.ebi.ac.uk/ena/browser/api/summary/PS50110	OXT01603.1	GGDEF
Rhizobiales	A0A231V0A4	https://www.uniprot.org/uniprot/A0A231V0A4.txt	Notoacmeibacter marinus	OXT01602	https://www.ebi.ac.uk/ena/browser/api/summary/OXT01602	OXT01602.1	GGDEF
Rhizobiales	A0A231V2G2	https://www.uniprot.org/uniprot/A0A231V2G2.txt	Notoacmeibacter marinus	PS50887	https://www.ebi.ac.uk/ena/browser/api/summary/PS50887	OXT01756.1	GGDEF
Rhizobiales	A0A231V2P3	https://www.uniprot.org/uniprot/A0A231V2P3.txt	Notoacmeibacter marinus	PS50887	https://www.ebi.ac.uk/ena/browser/api/summary/PS50887	OXT02301.1	GGDEF
Rhizobiales	A0A231V326	https://www.uniprot.org/uniprot/A0A231V326.txt	Notoacmeibacter marinus	PS50887	https://www.ebi.ac.uk/ena/browser/api/summary/PS50887	OXT02582.1	GGDEF
Rhizobiales	A0A256FE59	https://www.uniprot.org/uniprot/A0A256FE59.txt	Ochrobactrum thiophenivorans	OYR13068	https://www.ebi.ac.uk/ena/browser/api/summary/OYR13068	OYR13068.1	GGDEF
Rhizobiales	A0A256FFN8	https://www.uniprot.org/uniprot/A0A256FFN8.txt	Ochrobactrum thiophenivorans	OYR13476	https://www.ebi.ac.uk/ena/browser/api/summary/OYR13476	OYR13476.1	GGDEF
Rhizobiales	A0A256FIZ7	https://www.uniprot.org/uniprot/A0A256FIZ7.txt	Ochrobactrum thiophenivorans	OYR14799	https://www.ebi.ac.uk/ena/browser/api/summary/OYR14799	OYR14799.1	GGDEF
Rhizobiales	A0A256FJR8	https://www.uniprot.org/uniprot/A0A256FJR8.txt	Ochrobactrum thiophenivorans	OYR15069	https://www.ebi.ac.uk/ena/browser/api/summary/OYR15069	OYR15069.1	GGDEF
Rhizobiales	A0A256FKD4	https://www.uniprot.org/uniprot/A0A256FKD4.txt	Ochrobactrum thiophenivorans	OYR15230	https://www.ebi.ac.uk/ena/browser/api/summary/OYR15230	OYR15230.1	GGDEF
Rhizobiales	A0A256FWA6	https://www.uniprot.org/uniprot/A0A256FWA6.txt	Ochrobactrum thiophenivorans	OYR19147	https://www.ebi.ac.uk/ena/browser/api/summary/OYR19147	OYR19147.1	GGDEF
Rhizobiales	A0A256FYX2	https://www.uniprot.org/uniprot/A0A256FYX2.txt	Ochrobactrum thiophenivorans	OYR20043	https://www.ebi.ac.uk/ena/browser/api/summary/OYR20043	OYR20043.1	GGDEF
Rhizobiales	A0A256FZH6	https://www.uniprot.org/uniprot/A0A256FZH6.txt	Ochrobactrum thiophenivorans	OYR20247	https://www.ebi.ac.uk/ena/browser/api/summary/OYR20247	OYR20247.1	GGDEF
Rhizobiales	A0A256FZP5	https://www.uniprot.org/uniprot/A0A256FZP5.txt	Ochrobactrum thiophenivorans	OYR19901	https://www.ebi.ac.uk/ena/browser/api/summary/OYR19901	OYR19901.1	GGDEF
Rhizobiales	A0A256G0S2	https://www.uniprot.org/uniprot/A0A256G0S2.txt	Ochrobactrum thiophenivorans	OYR20705	https://www.ebi.ac.uk/ena/browser/api/summary/OYR20705	OYR20705.1	GGDEF
Rhizobiales	A0A256G2N1	https://www.uniprot.org/uniprot/A0A256G2N1.txt	Ochrobactrum thiophenivorans	OYR21240	https://www.ebi.ac.uk/ena/browser/api/summary/OYR21240	OYR21240.1	GGDEF
Rhizobiales	A0A256G7A3	https://www.uniprot.org/uniprot/A0A256G7A3.txt	Ochrobactrum thiophenivorans	OYR22982	https://www.ebi.ac.uk/ena/browser/api/summary/OYR22982	OYR22982.1	GGDEF
Rhizobiales	A0A257HBD8	https://www.uniprot.org/uniprot/A0A257HBD8.txt	Rhizobiales bacterium PAR1	PS50887	https://www.ebi.ac.uk/ena/browser/api/summary/PS50887	OYU47415.1	GGDEF
Rhizobiales	A0A257HFT7	https://www.uniprot.org/uniprot/A0A257HFT7.txt	Rhizobiales bacterium PAR1	PS50887	https://www.ebi.ac.uk/ena/browser/api/summary/PS50887	OYU49482.1	GGDEF
Rhizobiales	A0A257HHU1	https://www.uniprot.org/uniprot/A0A257HHU1.txt	Rhizobiales bacterium PAR1	OYU50183	https://www.ebi.ac.uk/ena/browser/api/summary/OYU50183	OYU50183.1	GGDEF
Rhizobiales	A0A257HIJ3	https://www.uniprot.org/uniprot/A0A257HIJ3.txt	Rhizobiales bacterium PAR1	OYU50412	https://www.ebi.ac.uk/ena/browser/api/summary/OYU50412	OYU50412.1	GGDEF
Rhizobiales	A0A257HIZ5	https://www.uniprot.org/uniprot/A0A257HIZ5.txt	Rhizobiales bacterium PAR1	OYU50309	https://www.ebi.ac.uk/ena/browser/api/summary/OYU50309	OYU50309.1	GGDEF
Rhizobiales	A0A285M031	https://www.uniprot.org/uniprot/A0A285M031.txt	Cohaesibacter sp. ES.047	SNY90550	https://www.ebi.ac.uk/ena/browser/api/summary/SNY90550	SNY90550.1	GGDEF
Rhizobiales	A0A285M399	https://www.uniprot.org/uniprot/A0A285M399.txt	Cohaesibacter sp. ES.047	SNY91565	https://www.ebi.ac.uk/ena/browser/api/summary/SNY91565	SNY91565.1	GGDEF
Rhizobiales	A0A285M3Z8	https://www.uniprot.org/uniprot/A0A285M3Z8.txt	Cohaesibacter sp. ES.047	SNY91889	https://www.ebi.ac.uk/ena/browser/api/summary/SNY91889	SNY91889.1	GGDEF
Rhizobiales	A0A285M471	https://www.uniprot.org/uniprot/A0A285M471.txt	Cohaesibacter sp. ES.047	SNY91908	https://www.ebi.ac.uk/ena/browser/api/summary/SNY91908	SNY91908.1	GGDEF
Rhizobiales	A0A285M4H9	https://www.uniprot.org/uniprot/A0A285M4H9.txt	Cohaesibacter sp. ES.047	SNY92082	https://www.ebi.ac.uk/ena/browser/api/summary/SNY92082	SNY92082.1	GGDEF
Rhizobiales	A0A285M591	https://www.uniprot.org/uniprot/A0A285M591.txt	Cohaesibacter sp. ES.047	SNY91146	https://www.ebi.ac.uk/ena/browser/api/summary/SNY91146	SNY91146.1	GGDEF
Rhizobiales	A0A285M9R1	https://www.uniprot.org/uniprot/A0A285M9R1.txt	Cohaesibacter sp. ES.047	SNY93912	https://www.ebi.ac.uk/ena/browser/api/summary/SNY93912	SNY93912.1	GGDEF
Rhizobiales	A0A285MCS3	https://www.uniprot.org/uniprot/A0A285MCS3.txt	Cohaesibacter sp. ES.047	SNY93766	https://www.ebi.ac.uk/ena/browser/api/summary/SNY93766	SNY93766.1	GGDEF
Rhizobiales	A0A285N6G0	https://www.uniprot.org/uniprot/A0A285N6G0.txt	Cohaesibacter gelatinilyticus	SNZ05009	https://www.ebi.ac.uk/ena/browser/api/summary/SNZ05009	SNZ05009.1	GGDEF
Rhizobiales	A0A285N865	https://www.uniprot.org/uniprot/A0A285N865.txt	Cohaesibacter gelatinilyticus	SNZ05672	https://www.ebi.ac.uk/ena/browser/api/summary/SNZ05672	SNZ05672.1	GGDEF
Rhizobiales	A0A285NDR1	https://www.uniprot.org/uniprot/A0A285NDR1.txt	Cohaesibacter gelatinilyticus	SNZ07632	https://www.ebi.ac.uk/ena/browser/api/summary/SNZ07632	SNZ07632.1	GGDEF
Rhizobiales	A0A285NFJ5	https://www.uniprot.org/uniprot/A0A285NFJ5.txt	Cohaesibacter gelatinilyticus	SNZ08229	https://www.ebi.ac.uk/ena/browser/api/summary/SNZ08229	SNZ08229.1	GGDEF
Rhizobiales	A0A285NG91	https://www.uniprot.org/uniprot/A0A285NG91.txt	Cohaesibacter gelatinilyticus	SNZ07987	https://www.ebi.ac.uk/ena/browser/api/summary/SNZ07987	SNZ07987.1	GGDEF
Rhizobiales	A0A285PDB2	https://www.uniprot.org/uniprot/A0A285PDB2.txt	Cohaesibacter gelatinilyticus	SNZ19213	https://www.ebi.ac.uk/ena/browser/api/summary/SNZ19213	SNZ19213.1	GGDEF
Rhizobiales	A0A285PEA9	https://www.uniprot.org/uniprot/A0A285PEA9.txt	Cohaesibacter gelatinilyticus	SNZ20059	https://www.ebi.ac.uk/ena/browser/api/summary/SNZ20059	SNZ20059.1	GGDEF
Rhizobiales	A0A285PGN1	https://www.uniprot.org/uniprot/A0A285PGN1.txt	Cohaesibacter gelatinilyticus	SNZ20453	https://www.ebi.ac.uk/ena/browser/api/summary/SNZ20453	SNZ20453.1	GGDEF
Rhizobiales	A0A285PHE2	https://www.uniprot.org/uniprot/A0A285PHE2.txt	Cohaesibacter gelatinilyticus	SNZ21135	https://www.ebi.ac.uk/ena/browser/api/summary/SNZ21135	SNZ21135.1	GGDEF
Rhizobiales	A0A285PIE1	https://www.uniprot.org/uniprot/A0A285PIE1.txt	Cohaesibacter gelatinilyticus	SNZ21043	https://www.ebi.ac.uk/ena/browser/api/summary/SNZ21043	SNZ21043.1	GGDEF
Rhizobiales	A0A285TZU9	https://www.uniprot.org/uniprot/A0A285TZU9.txt	Rhizobium subbaraonis	SOC34987	https://www.ebi.ac.uk/ena/browser/api/summary/SOC34987	SOC34987.1	GGDEF
Rhizobiales	A0A285U171	https://www.uniprot.org/uniprot/A0A285U171.txt	Rhizobium subbaraonis	SOC35572	https://www.ebi.ac.uk/ena/browser/api/summary/SOC35572	SOC35572.1	GGDEF
Rhizobiales	A0A285U1V7	https://www.uniprot.org/uniprot/A0A285U1V7.txt	Rhizobium subbaraonis	SOC35940	https://www.ebi.ac.uk/ena/browser/api/summary/SOC35940	SOC35940.1	GGDEF
Rhizobiales	A0A285U3N0	https://www.uniprot.org/uniprot/A0A285U3N0.txt	Rhizobium subbaraonis	SOC35116	https://www.ebi.ac.uk/ena/browser/api/summary/SOC35116	SOC35116.1	GGDEF
Rhizobiales	A0A285U933	https://www.uniprot.org/uniprot/A0A285U933.txt	Rhizobium subbaraonis	SOC38434	https://www.ebi.ac.uk/ena/browser/api/summary/SOC38434	SOC38434.1	GGDEF
Rhizobiales	A0A285UC89	https://www.uniprot.org/uniprot/A0A285UC89.txt	Rhizobium subbaraonis	SOC39525	https://www.ebi.ac.uk/ena/browser/api/summary/SOC39525	SOC39525.1	GGDEF
Rhizobiales	A0A285UCT0	https://www.uniprot.org/uniprot/A0A285UCT0.txt	Rhizobium subbaraonis	SOC39690	https://www.ebi.ac.uk/ena/browser/api/summary/SOC39690	SOC39690.1	GGDEF
Rhizobiales	A0A285UDB1	https://www.uniprot.org/uniprot/A0A285UDB1.txt	Rhizobium subbaraonis	SOC39895	https://www.ebi.ac.uk/ena/browser/api/summary/SOC39895	SOC39895.1	GGDEF
Rhizobiales	A0A285UGM2	https://www.uniprot.org/uniprot/A0A285UGM2.txt	Rhizobium subbaraonis	SOC39736	https://www.ebi.ac.uk/ena/browser/api/summary/SOC39736	SOC39736.1	GGDEF
Rhizobiales	A0A285UIG9	https://www.uniprot.org/uniprot/A0A285UIG9.txt	Rhizobium subbaraonis	SOC41704	https://www.ebi.ac.uk/ena/browser/api/summary/SOC41704	SOC41704.1	GGDEF
Rhizobiales	A0A285UIP3	https://www.uniprot.org/uniprot/A0A285UIP3.txt	Rhizobium subbaraonis	SOC41740	https://www.ebi.ac.uk/ena/browser/api/summary/SOC41740	SOC41740.1	GGDEF
Rhizobiales	A0A285UJ67	https://www.uniprot.org/uniprot/A0A285UJ67.txt	Rhizobium subbaraonis	SOC40301	https://www.ebi.ac.uk/ena/browser/api/summary/SOC40301	SOC40301.1	GGDEF
Rhizobiales	A0A285UL88	https://www.uniprot.org/uniprot/A0A285UL88.txt	Rhizobium subbaraonis	SOC42650	https://www.ebi.ac.uk/ena/browser/api/summary/SOC42650	SOC42650.1	GGDEF
Rhizobiales	A0A285ULJ7	https://www.uniprot.org/uniprot/A0A285ULJ7.txt	Rhizobium subbaraonis	SOC42765	https://www.ebi.ac.uk/ena/browser/api/summary/SOC42765	SOC42765.1	GGDEF
Rhizobiales	A0A285UM67	https://www.uniprot.org/uniprot/A0A285UM67.txt	Rhizobium subbaraonis	SOC42939	https://www.ebi.ac.uk/ena/browser/api/summary/SOC42939	SOC42939.1	GGDEF
Rhizobiales	A0A285UV89	https://www.uniprot.org/uniprot/A0A285UV89.txt	Rhizobium subbaraonis	SOC45703	https://www.ebi.ac.uk/ena/browser/api/summary/SOC45703	SOC45703.1	GGDEF
Rhizobiales	A0A285V1Y8	https://www.uniprot.org/uniprot/A0A285V1Y8.txt	Rhizobium subbaraonis	SOC48144	https://www.ebi.ac.uk/ena/browser/api/summary/SOC48144	SOC48144.1	GGDEF
Rhizobiales	A0A285V2J6	https://www.uniprot.org/uniprot/A0A285V2J6.txt	Rhizobium subbaraonis	SOC48322	https://www.ebi.ac.uk/ena/browser/api/summary/SOC48322	SOC48322.1	GGDEF
Rhizobiales	A0A292E1R7	https://www.uniprot.org/uniprot/A0A292E1R7.txt	Rhizobium sp. ACO-34A	ATN32660	https://www.ebi.ac.uk/ena/browser/api/summary/ATN32660	ATN32660.1	GGDEF
Rhizobiales	A0A292E1V1	https://www.uniprot.org/uniprot/A0A292E1V1.txt	Rhizobium sp. ACO-34A	ATN32834	https://www.ebi.ac.uk/ena/browser/api/summary/ATN32834	ATN32834.1	GGDEF
Rhizobiales	A0A292E3F3	https://www.uniprot.org/uniprot/A0A292E3F3.txt	Rhizobium sp. ACO-34A	PS50887	https://www.ebi.ac.uk/ena/browser/api/summary/PS50887	ATN33240.1	GGDEF
Rhizobiales	A0A292E458	https://www.uniprot.org/uniprot/A0A292E458.txt	Rhizobium sp. ACO-34A	ATN33736	https://www.ebi.ac.uk/ena/browser/api/summary/ATN33736	ATN33736.1	GGDEF
Rhizobiales	A0A292E478	https://www.uniprot.org/uniprot/A0A292E478.txt	Rhizobium sp. ACO-34A	ATN33509	https://www.ebi.ac.uk/ena/browser/api/summary/ATN33509	ATN33509.1	GGDEF
Rhizobiales	A0A292E4L9	https://www.uniprot.org/uniprot/A0A292E4L9.txt	Rhizobium sp. ACO-34A	ATN33313	https://www.ebi.ac.uk/ena/browser/api/summary/ATN33313	ATN33313.1	GGDEF
Rhizobiales	A0A292E4R1	https://www.uniprot.org/uniprot/A0A292E4R1.txt	Rhizobium sp. ACO-34A	ATN33946	https://www.ebi.ac.uk/ena/browser/api/summary/ATN33946	ATN33946.1	GGDEF
Rhizobiales	A0A292E5C6	https://www.uniprot.org/uniprot/A0A292E5C6.txt	Rhizobium sp. ACO-34A	ATN33573	https://www.ebi.ac.uk/ena/browser/api/summary/ATN33573	ATN33573.1	GGDEF
Rhizobiales	A0A292E5J9	https://www.uniprot.org/uniprot/A0A292E5J9.txt	Rhizobium sp. ACO-34A	ATN34134	https://www.ebi.ac.uk/ena/browser/api/summary/ATN34134	ATN34134.1	GGDEF
Rhizobiales	A0A292E5V1	https://www.uniprot.org/uniprot/A0A292E5V1.txt	Rhizobium sp. ACO-34A	PS50887	https://www.ebi.ac.uk/ena/browser/api/summary/PS50887	ATN34090.1	GGDEF
Rhizobiales	A0A292E5Y9	https://www.uniprot.org/uniprot/A0A292E5Y9.txt	Rhizobium sp. ACO-34A	PS50887	https://www.ebi.ac.uk/ena/browser/api/summary/PS50887	ATN33793.1	GGDEF
Rhizobiales	A0A292E6V3	https://www.uniprot.org/uniprot/A0A292E6V3.txt	Rhizobium sp. ACO-34A	ATN33988	https://www.ebi.ac.uk/ena/browser/api/summary/ATN33988	ATN33988.1	GGDEF
Rhizobiales	A0A292E760	https://www.uniprot.org/uniprot/A0A292E760.txt	Rhizobium sp. ACO-34A	ATN34714	https://www.ebi.ac.uk/ena/browser/api/summary/ATN34714	ATN34714.1	GGDEF
Rhizobiales	A0A292E8U1	https://www.uniprot.org/uniprot/A0A292E8U1.txt	Rhizobium sp. ACO-34A	ATN34685	https://www.ebi.ac.uk/ena/browser/api/summary/ATN34685	ATN34685.1	GGDEF
Rhizobiales	A0A292EAJ4	https://www.uniprot.org/uniprot/A0A292EAJ4.txt	Rhizobium sp. ACO-34A	ATN35238	https://www.ebi.ac.uk/ena/browser/api/summary/ATN35238	ATN35238.1	GGDEF
Rhizobiales	A0A292ECL9	https://www.uniprot.org/uniprot/A0A292ECL9.txt	Rhizobium sp. ACO-34A	PS50887	https://www.ebi.ac.uk/ena/browser/api/summary/PS50887	ATN36499.1	GGDEF
Rhizobiales	A0A292ECS9	https://www.uniprot.org/uniprot/A0A292ECS9.txt	Rhizobium sp. ACO-34A	PS50887	https://www.ebi.ac.uk/ena/browser/api/summary/PS50887	ATN36530.1	GGDEF
Rhizobiales	A0A2A3C760	https://www.uniprot.org/uniprot/A0A2A3C760.txt	Mesorhizobium sp. WSM3876	PBB84216	https://www.ebi.ac.uk/ena/browser/api/summary/PBB84216	PBB84216.1	GGDEF
Rhizobiales	A0A2A3C7V4	https://www.uniprot.org/uniprot/A0A2A3C7V4.txt	Mesorhizobium sp. WSM3876	PBB84744	https://www.ebi.ac.uk/ena/browser/api/summary/PBB84744	PBB84744.1	GGDEF
Rhizobiales	A0A2A3C883	https://www.uniprot.org/uniprot/A0A2A3C883.txt	Mesorhizobium sp. WSM3876	PBB85168	https://www.ebi.ac.uk/ena/browser/api/summary/PBB85168	PBB85168.1	GGDEF
Rhizobiales	A0A2A3C8W6	https://www.uniprot.org/uniprot/A0A2A3C8W6.txt	Mesorhizobium sp. WSM3876	PBB84829	https://www.ebi.ac.uk/ena/browser/api/summary/PBB84829	PBB84829.1	GGDEF
Rhizobiales	A0A2A3CD01	https://www.uniprot.org/uniprot/A0A2A3CD01.txt	Mesorhizobium sp. WSM3876	PBB86041	https://www.ebi.ac.uk/ena/browser/api/summary/PBB86041	PBB86041.1	GGDEF
Rhizobiales	A0A2A3CF24	https://www.uniprot.org/uniprot/A0A2A3CF24.txt	Mesorhizobium sp. WSM3876	PBB87244	https://www.ebi.ac.uk/ena/browser/api/summary/PBB87244	PBB87244.1	GGDEF
Rhizobiales	A0A2A3CGG9	https://www.uniprot.org/uniprot/A0A2A3CGG9.txt	Mesorhizobium sp. WSM3876	PBB87261	https://www.ebi.ac.uk/ena/browser/api/summary/PBB87261	PBB87261.1	GGDEF
Rhizobiales	A0A2A3CHP1	https://www.uniprot.org/uniprot/A0A2A3CHP1.txt	Mesorhizobium sp. WSM3876	PBB87906	https://www.ebi.ac.uk/ena/browser/api/summary/PBB87906	PBB87906.1	GGDEF
Rhizobiales	A0A2A3CIK5	https://www.uniprot.org/uniprot/A0A2A3CIK5.txt	Mesorhizobium sp. WSM3876	PBB88798	https://www.ebi.ac.uk/ena/browser/api/summary/PBB88798	PBB88798.1	GGDEF
Rhizobiales	A0A2A3CIV1	https://www.uniprot.org/uniprot/A0A2A3CIV1.txt	Mesorhizobium sp. WSM3876	PBB88797	https://www.ebi.ac.uk/ena/browser/api/summary/PBB88797	PBB88797.1	GGDEF
Rhizobiales	A0A2A3CIW9	https://www.uniprot.org/uniprot/A0A2A3CIW9.txt	Mesorhizobium sp. WSM3876	PBB88412	https://www.ebi.ac.uk/ena/browser/api/summary/PBB88412	PBB88412.1	GGDEF
Rhizobiales	A0A2C9D3M6	https://www.uniprot.org/uniprot/A0A2C9D3M6.txt	Hartmannibacter diazotrophicus	SON54833	https://www.ebi.ac.uk/ena/browser/api/summary/SON54833	SON54833.1	GGDEF
Rhizobiales	A0A2C9D743	https://www.uniprot.org/uniprot/A0A2C9D743.txt	Hartmannibacter diazotrophicus	SON56010	https://www.ebi.ac.uk/ena/browser/api/summary/SON56010	SON56010.1	GGDEF
Rhizobiales	A0A2C9D7X2	https://www.uniprot.org/uniprot/A0A2C9D7X2.txt	Hartmannibacter diazotrophicus	SON56280	https://www.ebi.ac.uk/ena/browser/api/summary/SON56280	SON56280.1	GGDEF
Rhizobiales	A0A2C9D7X7	https://www.uniprot.org/uniprot/A0A2C9D7X7.txt	Hartmannibacter diazotrophicus	SON56238	https://www.ebi.ac.uk/ena/browser/api/summary/SON56238	SON56238.1	GGDEF
Rhizobiales	A0A2C9D9D1	https://www.uniprot.org/uniprot/A0A2C9D9D1.txt	Hartmannibacter diazotrophicus	SON56907	https://www.ebi.ac.uk/ena/browser/api/summary/SON56907	SON56907.1	GGDEF
Rhizobiales	A0A2C9D9S7	https://www.uniprot.org/uniprot/A0A2C9D9S7.txt	Hartmannibacter diazotrophicus	SON56491	https://www.ebi.ac.uk/ena/browser/api/summary/SON56491	SON56491.1	GGDEF
Rhizobiales	A0A2C9DC13	https://www.uniprot.org/uniprot/A0A2C9DC13.txt	Hartmannibacter diazotrophicus	SON57864	https://www.ebi.ac.uk/ena/browser/api/summary/SON57864	SON57864.1	GGDEF
Rhizobiales	A0A2C9DC76	https://www.uniprot.org/uniprot/A0A2C9DC76.txt	Hartmannibacter diazotrophicus	SON57924	https://www.ebi.ac.uk/ena/browser/api/summary/SON57924	SON57924.1	GGDEF
Rhizobiales	A0A2C9DDP5	https://www.uniprot.org/uniprot/A0A2C9DDP5.txt	Hartmannibacter diazotrophicus	SON58290	https://www.ebi.ac.uk/ena/browser/api/summary/SON58290	SON58290.1	GGDEF
Rhizobiales	A0A2G1QGF8	https://www.uniprot.org/uniprot/A0A2G1QGF8.txt	Zhengella mangrovi	PHP64602	https://www.ebi.ac.uk/ena/browser/api/summary/PHP64602	PHP64602.1	GGDEF
Rhizobiales	A0A2G1QHB2	https://www.uniprot.org/uniprot/A0A2G1QHB2.txt	Zhengella mangrovi	PS50887	https://www.ebi.ac.uk/ena/browser/api/summary/PS50887	PHP64913.1	GGDEF
Rhizobiales	A0A2G1QKK1	https://www.uniprot.org/uniprot/A0A2G1QKK1.txt	Zhengella mangrovi	PS50887	https://www.ebi.ac.uk/ena/browser/api/summary/PS50887	PHP65728.1	GGDEF
Rhizobiales	A0A2G1QM26	https://www.uniprot.org/uniprot/A0A2G1QM26.txt	Zhengella mangrovi	PS50887	https://www.ebi.ac.uk/ena/browser/api/summary/PS50887	PHP66585.1	GGDEF
Rhizobiales	A0A2G1QP39	https://www.uniprot.org/uniprot/A0A2G1QP39.txt	Zhengella mangrovi	PHP67272	https://www.ebi.ac.uk/ena/browser/api/summary/PHP67272	PHP67272.1	GGDEF
Rhizobiales	A0A2G1QPS2	https://www.uniprot.org/uniprot/A0A2G1QPS2.txt	Zhengella mangrovi	PHP67547	https://www.ebi.ac.uk/ena/browser/api/summary/PHP67547	PHP67547.1	GGDEF
Rhizobiales	A0A2G1QRJ2	https://www.uniprot.org/uniprot/A0A2G1QRJ2.txt	Zhengella mangrovi	PHP68125	https://www.ebi.ac.uk/ena/browser/api/summary/PHP68125	PHP68125.1	GGDEF
Rhizobiales	A0A2G1QTG8	https://www.uniprot.org/uniprot/A0A2G1QTG8.txt	Zhengella mangrovi	PS50887	https://www.ebi.ac.uk/ena/browser/api/summary/PS50887	PHP68759.1	GGDEF
Rhizobiales	A0A2G1QUH7	https://www.uniprot.org/uniprot/A0A2G1QUH7.txt	Zhengella mangrovi	PHP69114	https://www.ebi.ac.uk/ena/browser/api/summary/PHP69114	PHP69114.1	GGDEF
Rhizobiales	A0A2G1QV89	https://www.uniprot.org/uniprot/A0A2G1QV89.txt	Zhengella mangrovi	PHP69118	https://www.ebi.ac.uk/ena/browser/api/summary/PHP69118	PHP69118.1	GGDEF
Rhizobiales	A0A2H6BA25	https://www.uniprot.org/uniprot/A0A2H6BA25.txt	Methylopila sp. Yamaguchi	PS50887	https://www.ebi.ac.uk/ena/browser/api/summary/PS50887	GBD47053.1	GGDEF
Rhizobiales	A0A2H6BA37	https://www.uniprot.org/uniprot/A0A2H6BA37.txt	Methylopila sp. Yamaguchi	PS50887	https://www.ebi.ac.uk/ena/browser/api/summary/PS50887	GBD47065.1	GGDEF
Rhizobiales	A0A2H6BB53	https://www.uniprot.org/uniprot/A0A2H6BB53.txt	Methylopila sp. Yamaguchi	GBD47419	https://www.ebi.ac.uk/ena/browser/api/summary/GBD47419	GBD47419.1	GGDEF
Rhizobiales	A0A2H6BB77	https://www.uniprot.org/uniprot/A0A2H6BB77.txt	Methylopila sp. Yamaguchi	GBD47439	https://www.ebi.ac.uk/ena/browser/api/summary/GBD47439	GBD47439.1	GGDEF
Rhizobiales	A0A2H6BCR8	https://www.uniprot.org/uniprot/A0A2H6BCR8.txt	Methylopila sp. Yamaguchi	GBD47977	https://www.ebi.ac.uk/ena/browser/api/summary/GBD47977	GBD47977.1	GGDEF
Rhizobiales	A0A2H6BDB1	https://www.uniprot.org/uniprot/A0A2H6BDB1.txt	Methylopila sp. Yamaguchi	GBD48177	https://www.ebi.ac.uk/ena/browser/api/summary/GBD48177	GBD48177.1	GGDEF
Rhizobiales	A0A2H6BE28	https://www.uniprot.org/uniprot/A0A2H6BE28.txt	Methylopila sp. Yamaguchi	GBD48441	https://www.ebi.ac.uk/ena/browser/api/summary/GBD48441	GBD48441.1	GGDEF
Rhizobiales	A0A2H6BEQ2	https://www.uniprot.org/uniprot/A0A2H6BEQ2.txt	Methylopila sp. Yamaguchi	PS50887	https://www.ebi.ac.uk/ena/browser/api/summary/PS50887	GBD48669.1	GGDEF
Rhizobiales	A0A2H6BGN2	https://www.uniprot.org/uniprot/A0A2H6BGN2.txt	Methylopila sp. Yamaguchi	GBD49331	https://www.ebi.ac.uk/ena/browser/api/summary/GBD49331	GBD49331.1	GGDEF
Rhizobiales	A0A2H6BHS8	https://www.uniprot.org/uniprot/A0A2H6BHS8.txt	Methylopila sp. Yamaguchi	GBD49746	https://www.ebi.ac.uk/ena/browser/api/summary/GBD49746	GBD49746.1	GGDEF
Rhizobiales	A0A2H6BHU0	https://www.uniprot.org/uniprot/A0A2H6BHU0.txt	Methylopila sp. Yamaguchi	GBD49742	https://www.ebi.ac.uk/ena/browser/api/summary/GBD49742	GBD49742.1	GGDEF
Rhizobiales	A0A2H6BIJ5	https://www.uniprot.org/uniprot/A0A2H6BIJ5.txt	Methylopila sp. Yamaguchi	GBD50003	https://www.ebi.ac.uk/ena/browser/api/summary/GBD50003	GBD50003.1	GGDEF
Rhizobiales	A0A2H6BK45	https://www.uniprot.org/uniprot/A0A2H6BK45.txt	Methylopila sp. Yamaguchi	GBD50548	https://www.ebi.ac.uk/ena/browser/api/summary/GBD50548	GBD50548.1	GGDEF
Rhizobiales	A0A2H6BKC6	https://www.uniprot.org/uniprot/A0A2H6BKC6.txt	Methylopila sp. Yamaguchi	GBD50628	https://www.ebi.ac.uk/ena/browser/api/summary/GBD50628	GBD50628.1	GGDEF
Rhizobiales	A0A2L0W6L2	https://www.uniprot.org/uniprot/A0A2L0W6L2.txt	Rhizobium sp. NXC24	AVA20211	https://www.ebi.ac.uk/ena/browser/api/summary/AVA20211	AVA20211.1	GGDEF
Rhizobiales	A0A2L0W8Q4	https://www.uniprot.org/uniprot/A0A2L0W8Q4.txt	Rhizobium sp. NXC24	AVA21084	https://www.ebi.ac.uk/ena/browser/api/summary/AVA21084	AVA21084.1	GGDEF
Rhizobiales	A0A2L0W969	https://www.uniprot.org/uniprot/A0A2L0W969.txt	Rhizobium sp. NXC24	AVA21141	https://www.ebi.ac.uk/ena/browser/api/summary/AVA21141	AVA21141.1	GGDEF
Rhizobiales	A0A2L0WAU2	https://www.uniprot.org/uniprot/A0A2L0WAU2.txt	Rhizobium sp. NXC24	AVA21814	https://www.ebi.ac.uk/ena/browser/api/summary/AVA21814	AVA21814.1	GGDEF
Rhizobiales	A0A2L0WB73	https://www.uniprot.org/uniprot/A0A2L0WB73.txt	Rhizobium sp. NXC24	AVA21936	https://www.ebi.ac.uk/ena/browser/api/summary/AVA21936	AVA21936.1	GGDEF
Rhizobiales	A0A2L0WD22	https://www.uniprot.org/uniprot/A0A2L0WD22.txt	Rhizobium sp. NXC24	AVA22585	https://www.ebi.ac.uk/ena/browser/api/summary/AVA22585	AVA22585.1	GGDEF
Rhizobiales	A0A2L0WIK7	https://www.uniprot.org/uniprot/A0A2L0WIK7.txt	Rhizobium sp. NXC24	AVA24507	https://www.ebi.ac.uk/ena/browser/api/summary/AVA24507	AVA24507.1	GGDEF
Rhizobiales	A0A2L0WJC7	https://www.uniprot.org/uniprot/A0A2L0WJC7.txt	Rhizobium sp. NXC24	AVA24739	https://www.ebi.ac.uk/ena/browser/api/summary/AVA24739	AVA24739.1	GGDEF
Rhizobiales	A0A2L0WJW5	https://www.uniprot.org/uniprot/A0A2L0WJW5.txt	Rhizobium sp. NXC24	AVA24977	https://www.ebi.ac.uk/ena/browser/api/summary/AVA24977	AVA24977.1	GGDEF
Rhizobiales	A0A2L0WK02	https://www.uniprot.org/uniprot/A0A2L0WK02.txt	Rhizobium sp. NXC24	AVA24994	https://www.ebi.ac.uk/ena/browser/api/summary/AVA24994	AVA24994.1	GGDEF
Rhizobiales	A0A2L0WL06	https://www.uniprot.org/uniprot/A0A2L0WL06.txt	Rhizobium sp. NXC24	AVA25339	https://www.ebi.ac.uk/ena/browser/api/summary/AVA25339	AVA25339.1	GGDEF
Rhizobiales	A0A2L0WNL8	https://www.uniprot.org/uniprot/A0A2L0WNL8.txt	Rhizobium sp. NXC24	AVA26232	https://www.ebi.ac.uk/ena/browser/api/summary/AVA26232	AVA26232.1	GGDEF
Rhizobiales	A0A2L0WNS0	https://www.uniprot.org/uniprot/A0A2L0WNS0.txt	Rhizobium sp. NXC24	AVA26294	https://www.ebi.ac.uk/ena/browser/api/summary/AVA26294	AVA26294.1	GGDEF
Rhizobiales	A0A2L0WPD7	https://www.uniprot.org/uniprot/A0A2L0WPD7.txt	Rhizobium sp. NXC24	AVA26502	https://www.ebi.ac.uk/ena/browser/api/summary/AVA26502	AVA26502.1	GGDEF
Rhizobiales	A0A2L1S1U1	https://www.uniprot.org/uniprot/A0A2L1S1U1.txt	Devosia sp. I507	AVF02394	https://www.ebi.ac.uk/ena/browser/api/summary/AVF02394	AVF02394.1	GGDEF
Rhizobiales	A0A2L1S1U2	https://www.uniprot.org/uniprot/A0A2L1S1U2.txt	Devosia sp. I507	PS50887	https://www.ebi.ac.uk/ena/browser/api/summary/PS50887	AVF02376.1	GGDEF
Rhizobiales	A0A2L1S1W3	https://www.uniprot.org/uniprot/A0A2L1S1W3.txt	Devosia sp. I507	PS50887	https://www.ebi.ac.uk/ena/browser/api/summary/PS50887	AVF02430.1	GGDEF
Rhizobiales	A0A2L1S265	https://www.uniprot.org/uniprot/A0A2L1S265.txt	Devosia sp. I507	PS50887	https://www.ebi.ac.uk/ena/browser/api/summary/PS50887	AVF02498.1	GGDEF
Rhizobiales	A0A2L1S2I3	https://www.uniprot.org/uniprot/A0A2L1S2I3.txt	Devosia sp. I507	PS50887	https://www.ebi.ac.uk/ena/browser/api/summary/PS50887	AVF02633.1	GGDEF
Rhizobiales	A0A2L1S2U3	https://www.uniprot.org/uniprot/A0A2L1S2U3.txt	Devosia sp. I507	AVF02741	https://www.ebi.ac.uk/ena/browser/api/summary/AVF02741	AVF02741.1	GGDEF
Rhizobiales	A0A2L1S3M9	https://www.uniprot.org/uniprot/A0A2L1S3M9.txt	Devosia sp. I507	AVF03050	https://www.ebi.ac.uk/ena/browser/api/summary/AVF03050	AVF03050.1	GGDEF
Rhizobiales	A0A2L1S4S1	https://www.uniprot.org/uniprot/A0A2L1S4S1.txt	Devosia sp. I507	PS50887	https://www.ebi.ac.uk/ena/browser/api/summary/PS50887	AVF03398.1	GGDEF
Rhizobiales	A0A2L1S5M9	https://www.uniprot.org/uniprot/A0A2L1S5M9.txt	Devosia sp. I507	AVF03706	https://www.ebi.ac.uk/ena/browser/api/summary/AVF03706	AVF03706.1	GGDEF
Rhizobiales	A0A2L1S5Z0	https://www.uniprot.org/uniprot/A0A2L1S5Z0.txt	Devosia sp. I507	PS50887	https://www.ebi.ac.uk/ena/browser/api/summary/PS50887	AVF03851.1	GGDEF
Rhizobiales	A0A2L1S6B9	https://www.uniprot.org/uniprot/A0A2L1S6B9.txt	Devosia sp. I507	AVF03985	https://www.ebi.ac.uk/ena/browser/api/summary/AVF03985	AVF03985.1	GGDEF
Rhizobiales	A0A2L1S744	https://www.uniprot.org/uniprot/A0A2L1S744.txt	Devosia sp. I507	AVF04253	https://www.ebi.ac.uk/ena/browser/api/summary/AVF04253	AVF04253.1	GGDEF
Rhizobiales	A0A2L1S750	https://www.uniprot.org/uniprot/A0A2L1S750.txt	Devosia sp. I507	AVF04254	https://www.ebi.ac.uk/ena/browser/api/summary/AVF04254	AVF04254.1	GGDEF
Rhizobiales	A0A2L1S765	https://www.uniprot.org/uniprot/A0A2L1S765.txt	Devosia sp. I507	PS50887	https://www.ebi.ac.uk/ena/browser/api/summary/PS50887	AVF04275.1	GGDEF
Rhizobiales	A0A2L1S8E1	https://www.uniprot.org/uniprot/A0A2L1S8E1.txt	Devosia sp. I507	AVF04707	https://www.ebi.ac.uk/ena/browser/api/summary/AVF04707	AVF04707.1	GGDEF
Rhizobiales	A0A2L1S8X3	https://www.uniprot.org/uniprot/A0A2L1S8X3.txt	Devosia sp. I507	PS50887	https://www.ebi.ac.uk/ena/browser/api/summary/PS50887	AVF04875.1	GGDEF
Rhizobiales	A0A2L1SA32	https://www.uniprot.org/uniprot/A0A2L1SA32.txt	Devosia sp. I507	AVF05236	https://www.ebi.ac.uk/ena/browser/api/summary/AVF05236	AVF05236.1	GGDEF
Rhizobiales	A0A2L1SA66	https://www.uniprot.org/uniprot/A0A2L1SA66.txt	Devosia sp. I507	AVF05314	https://www.ebi.ac.uk/ena/browser/api/summary/AVF05314	AVF05314.1	GGDEF
Rhizobiales	A0A2L1SAP8	https://www.uniprot.org/uniprot/A0A2L1SAP8.txt	Devosia sp. I507	AVF05456	https://www.ebi.ac.uk/ena/browser/api/summary/AVF05456	AVF05456.1	GGDEF
Rhizobiales	A0A2M8ZDA6	https://www.uniprot.org/uniprot/A0A2M8ZDA6.txt	Afipia broomeae	PJJ31442	https://www.ebi.ac.uk/ena/browser/api/summary/PJJ31442	PJJ31442.1	GGDEF
Rhizobiales	A0A2M8ZE35	https://www.uniprot.org/uniprot/A0A2M8ZE35.txt	Afipia broomeae	PJJ31696	https://www.ebi.ac.uk/ena/browser/api/summary/PJJ31696	PJJ31696.1	GGDEF
Rhizobiales	A0A2M8ZGU0	https://www.uniprot.org/uniprot/A0A2M8ZGU0.txt	Afipia broomeae	PJJ32673	https://www.ebi.ac.uk/ena/browser/api/summary/PJJ32673	PJJ32673.1	GGDEF
Rhizobiales	A0A2M8ZIS1	https://www.uniprot.org/uniprot/A0A2M8ZIS1.txt	Afipia broomeae	PJJ33325	https://www.ebi.ac.uk/ena/browser/api/summary/PJJ33325	PJJ33325.1	GGDEF
Rhizobiales	A0A2M8ZJ29	https://www.uniprot.org/uniprot/A0A2M8ZJ29.txt	Afipia broomeae	PJJ33466	https://www.ebi.ac.uk/ena/browser/api/summary/PJJ33466	PJJ33466.1	GGDEF
Rhizobiales	A0A2M8ZKM7	https://www.uniprot.org/uniprot/A0A2M8ZKM7.txt	Afipia broomeae	PJJ33972	https://www.ebi.ac.uk/ena/browser/api/summary/PJJ33972	PJJ33972.1	GGDEF
Rhizobiales	A0A2M8ZRZ9	https://www.uniprot.org/uniprot/A0A2M8ZRZ9.txt	Afipia broomeae	PJJ36232	https://www.ebi.ac.uk/ena/browser/api/summary/PJJ36232	PJJ36232.1	GGDEF
Rhizobiales	A0A2M8ZT81	https://www.uniprot.org/uniprot/A0A2M8ZT81.txt	Afipia broomeae	PJJ36633	https://www.ebi.ac.uk/ena/browser/api/summary/PJJ36633	PJJ36633.1	GGDEF
Rhizobiales	A0A2M8ZUL8	https://www.uniprot.org/uniprot/A0A2M8ZUL8.txt	Afipia broomeae	PJJ37137	https://www.ebi.ac.uk/ena/browser/api/summary/PJJ37137	PJJ37137.1	GGDEF
Rhizobiales	A0A2M8ZV80	https://www.uniprot.org/uniprot/A0A2M8ZV80.txt	Afipia broomeae	PJJ37372	https://www.ebi.ac.uk/ena/browser/api/summary/PJJ37372	PJJ37372.1	GGDEF
Rhizobiales	A0A2M8ZVH7	https://www.uniprot.org/uniprot/A0A2M8ZVH7.txt	Afipia broomeae	PJJ37464	https://www.ebi.ac.uk/ena/browser/api/summary/PJJ37464	PJJ37464.1	GGDEF
Rhizobiales	A0A2M8ZVX8	https://www.uniprot.org/uniprot/A0A2M8ZVX8.txt	Afipia broomeae	PJJ37565	https://www.ebi.ac.uk/ena/browser/api/summary/PJJ37565	PJJ37565.1	GGDEF
Rhizobiales	A0A1I4Q5U9	https://www.uniprot.org/uniprot/A0A1I4Q5U9.txt	Pleomorphomonas diazotrophica	SFM35417	https://www.ebi.ac.uk/ena/browser/api/summary/SFM35417	PKR90914.1	GGDEF
Rhizobiales	A0A1I4Q6F4	https://www.uniprot.org/uniprot/A0A1I4Q6F4.txt	Pleomorphomonas diazotrophica	SFM35396	https://www.ebi.ac.uk/ena/browser/api/summary/SFM35396	PKR90916.1	GGDEF
Rhizobiales	A0A1I4QVP2	https://www.uniprot.org/uniprot/A0A1I4QVP2.txt	Pleomorphomonas diazotrophica	SFM43763	https://www.ebi.ac.uk/ena/browser/api/summary/SFM43763	PKR90415.1	GGDEF
Rhizobiales	A0A1I4QX83	https://www.uniprot.org/uniprot/A0A1I4QX83.txt	Pleomorphomonas diazotrophica	SFM44621	https://www.ebi.ac.uk/ena/browser/api/summary/SFM44621	PKR90359.1	GGDEF
Rhizobiales	A0A1I4R0Y9	https://www.uniprot.org/uniprot/A0A1I4R0Y9.txt	Pleomorphomonas diazotrophica	SFM45984	https://www.ebi.ac.uk/ena/browser/api/summary/SFM45984	PKR90278.1	GGDEF
Rhizobiales	A0A1I4TE32	https://www.uniprot.org/uniprot/A0A1I4TE32.txt	Pleomorphomonas diazotrophica	SFM74925	https://www.ebi.ac.uk/ena/browser/api/summary/SFM74925	PKR89392.1	GGDEF
Rhizobiales	A0A1I4TRN8	https://www.uniprot.org/uniprot/A0A1I4TRN8.txt	Pleomorphomonas diazotrophica	PKR87625	https://www.ebi.ac.uk/ena/browser/api/summary/PKR87625	PKR87625.1	GGDEF
Rhizobiales	A0A1I4TWQ8	https://www.uniprot.org/uniprot/A0A1I4TWQ8.txt	Pleomorphomonas diazotrophica	SFM81015	https://www.ebi.ac.uk/ena/browser/api/summary/SFM81015	PKR87727.1	GGDEF
Rhizobiales	A0A1I4TYC8	https://www.uniprot.org/uniprot/A0A1I4TYC8.txt	Pleomorphomonas diazotrophica	SFM81744	https://www.ebi.ac.uk/ena/browser/api/summary/SFM81744	PKR87775.1	GGDEF
Rhizobiales	A0A1I4VGK7	https://www.uniprot.org/uniprot/A0A1I4VGK7.txt	Pleomorphomonas diazotrophica	SFN00256	https://www.ebi.ac.uk/ena/browser/api/summary/SFN00256	PKR90097.1	GGDEF
Rhizobiales	A0A2N3LX61	https://www.uniprot.org/uniprot/A0A2N3LX61.txt	Pleomorphomonas diazotrophica	PKR89064	https://www.ebi.ac.uk/ena/browser/api/summary/PKR89064	PKR89064.1	GGDEF
Rhizobiales	A0A2N3LY43	https://www.uniprot.org/uniprot/A0A2N3LY43.txt	Pleomorphomonas diazotrophica	PS50887	https://www.ebi.ac.uk/ena/browser/api/summary/PS50887	PKR89394.1	GGDEF
[truncated: 11,704 more rows]
