# Supplementary material for: Patterns of abundance, chromosomal localization, and domain organization among c-di-GMP-metabolizing genes revealed by comparative genomics of five alphaproteobacterial orders
Source: BMC Genomics. 2022 Dec 16;23:834. doi: 10.1186/s12864-022-09072-9 (PMC9756655; doi:10.1186/s12864-022-09072-9)
Supplement: Supplementary file 4 — Additional file 4: Table S3. Sequence counts by genera. The mean number of sequences is calculated per genus. Blue indicates a "genus" that is not included in the analysis because it does not represent an actual genus. [file 12864_2022_9072_MOESM4_ESM.xlsx]

## Sheet: Table S3
Table S3. Sequence counts by genera. The mean number of sequences is calculated per genus. Blue indicates a "genus" that is not included in the analysis because it does not represent an actual genus.
Genera	cdiGMP_genes	GGDEF	GGDEF_EAL	HD	EAL	GGDEF/EAL	GGDEF/HD-GYP	Order
Thalassospira	51	12	8.5	0	5	2.4	#DIV/0!	Rhodospirillales
Pararhodospirillum	41	26	9	3	3	8.66667	8.66667	Rhodospirillales
Magnetospira	39	25	8	3	3	8.33333	8.33333	Rhodospirillales
Nitrospirillum	29	14	11	2	2	7	7	Rhodospirillales
Rhodospirillum	29	14.5	10.5	1	3	4.83333	14.5	Rhodospirillales
Phaeospirillum	28	18	7	0	3	6	#DIV/0!	Rhodospirillales
Rhodopila	25	7	11	0	7	1	#DIV/0!	Rhodospirillales
Tistrella	25	17	3	1	4	4.25	17	Rhodospirillales
Magnetospirillum	21.9091	29.5	17.75	5.2	6.5	4.53846	5.67308	Rhodospirillales
Acidocella	20	6.5	9.5	0	4	1.625	#DIV/0!	Rhodospirillales
Azospirillum	17.1538	18.1667	12.6667	2.8	4	4.54167	6.4881	Rhodospirillales
Skermanella	16.5	5.5	8.5	3	2	2.75	1.83333	Rhodospirillales
Caenispirillum	16	23.5	12.5	1	3	7.83333	23.5	Rhodospirillales
Gluconacetobacter	16	9	9.66667	0	1	9	#DIV/0!	Rhodospirillales
Thalassobaculum	16	10	4	1	1	10	10	Rhodospirillales
Acetobacteraceae	15	8	6	0	1	8	#DIV/0!	Rhodospirillales
Oleomonas	15	7	4	0	4	1.75	#DIV/0!	Rhodospirillales
Tanticharoenia	15	6	6	1	2	3	6	Rhodospirillales
Rhodovarius	14	6	6	0	2	3	#DIV/0!	Rhodospirillales
Telmatospirillum	13	24	21	2	5	4.8	12	Rhodospirillales
Niveispirillum	12.3333	24	9	0	4	6	#DIV/0!	Rhodospirillales
Komagataeibacter	10.5	0	10.5	0	0	#DIV/0!	#DIV/0!	Rhodospirillales
Magnetovibrio	10.5	30	5	4	3	10	7.5	Rhodospirillales
Aestuariispira	10.25	15	11	7	8	1.875	2.14286	Rhodospirillales
Tistlia	10	5	1	1	3	1.66667	5	Rhodospirillales
Roseomonas	9.9375	7.625	8.5	1	3.25	2.34615	7.625	Rhodospirillales
Insolitispirillum	9.75	22	9	6	2	11	3.66667	Rhodospirillales
Acidiphilium	8	4.5	8.5	0	3	1.5	#DIV/0!	Rhodospirillales
Rhodospira	8	17	9	3	3	5.66667	5.66667	Rhodospirillales
Oceanibaculum	7.5	8	4	1	2.5	3.2	8	Rhodospirillales
Gluconobacter	6.33333	1.66667	3.66667	0	1	1.66667	#DIV/0!	Rhodospirillales
Zavarzinia	5.16667	11.5	3	0	1	11.5	#DIV/0!	Rhodospirillales
Acidomonas	5	3	2	0	0	#DIV/0!	#DIV/0!	Rhodospirillales
Belnapia	5	8	4	0	3	2.66667	#DIV/0!	Rhodospirillales
Humitalea	5	5	7	0	3	1.66667	#DIV/0!	Rhodospirillales
Elstera	4.75	11	4	2	2	5.5	5.5	Rhodospirillales
Haematospirillum	4.5	5	4	0	0	#DIV/0!	#DIV/0!	Rhodospirillales
Acetobacter	4.25	2.33333	2.66667	0	2	1.16667	#DIV/0!	Rhodospirillales
Limimonas	4	4	3	0	5	0.8	#DIV/0!	Rhodospirillales
Stella	4	6	6	1	3	2	6	Rhodospirillales
Arboricoccus	3	5	3	0	1	5	#DIV/0!	Rhodospirillales
Enhydrobacter	3	1	2	0	0	#DIV/0!	#DIV/0!	Rhodospirillales
Inquilinus	3	1	2	0	0	#DIV/0!	#DIV/0!	Rhodospirillales
Roseicella	3	3	3	0	3	1	#DIV/0!	Rhodospirillales
Asaia	2.5	3	2	0	0	#DIV/0!	#DIV/0!	Rhodospirillales
Kozakia	2.5	5	3	1	1	5	5	Rhodospirillales
Neoasaia	2.5	4	4	1	1	4	4	Rhodospirillales
Ferruginivarius	1.66667	3	1	0	1	3	#DIV/0!	Rhodospirillales
Novosphingobium	25.44	9.1	10.2667	1	1.92593	4.725	9.1	Sphingomonadales
Sphingobium	19.6842	7.3913	8.04348	1	1.38462	5.33816	7.3913	Sphingomonadales
Erythrobacter	19.5385	7.84615	9.07692	1	2.5	3.13846	7.84615	Sphingomonadales
Sphingomonadales	17	7	7	1	2	3.5	7	Sphingomonadales
Parasphingorhabdus	15	5	8	1	1	5	5	Sphingomonadales
Sphingomonas	13.831	6.78947	7.7931	1	2.63462	2.57703	6.78947	Sphingomonadales
Blastomonas	12	3	8	0	1	3	NA	Sphingomonadales
Sphingopyxis	11.1111	7.46154	6.92308	0	1.3	5.73964	NA	Sphingomonadales
Sphingorhabdus	10	3	7	0	0	NA	NA	Sphingomonadales
Altererythrobacter	8.66667	5	8.57143	1	1.6	3.125	5	Sphingomonadales
Rhizorhabdus	7.5	10	5	0	0	NA	NA	Sphingomonadales
Alteriqipengyuania	5.33333	5	7	0	4	1.25	NA	Sphingomonadales
Aestuariisphingobium	5.33333	3	9	0	4	0.75	NA	Sphingomonadales
Zymomonas	5	2	2	0	1	2	NA	Sphingomonadales
Sphingomonadaceae	5	0	4	0	1	NA	NA	Sphingomonadales
Sphingosinicella	4.66667	6	6	0	2	3	NA	Sphingomonadales
Hephaestia	4.33333	5	7	0	1	5	NA	Sphingomonadales
Alteripontixanthobacter	4	1	9	0	2	0.5	NA	Sphingomonadales
Aurantiacibacter	3.71429	2.71429	5.71429	0	2.71429	1	NA	Sphingomonadales
Croceibacterium	3.5	2	5	0	0	NA	NA	Sphingomonadales
Pelagerythrobacter	3.5	4	4.5	0	2	2	NA	Sphingomonadales
Parasphingopyxis	3.5	1	6	0	0	NA	NA	Sphingomonadales
Pacificimonas	3.5	9	3	1	1	9	9	Sphingomonadales
Tsuneonella	3.33333	1	8	0	1	1	NA	Sphingomonadales
Paraurantiacibacter	3.33333	2	7	0	1	2	NA	Sphingomonadales
Croceicoccus	3.11111	3.66667	4	0	1.66667	2.2	NA	Sphingomonadales
Roseibium	49	20	21	2	6	3.33333	10	Rhodobacterales
Cereibacter	31	20	7	0	4	5	NA	Rhodobacterales
Rhodobacteraceae	29.3333	2.47059	1.85714	0	1.17647	2.1	NA	Rhodobacterales
Stappia	18.5	7.33333	14	2	4	1.83333	3.66667	Rhodobacterales
Labrenzia	16.1176	16	23.8333	2.6	3.66667	4.36364	6.15385	Rhodobacterales
Citreicella	16	4	4	0	0	NA	NA	Rhodobacterales
Roseobacter	14	3.33333	6.5	0	1.66667	2	NA	Rhodobacterales
Hirschia	14	4	6	0	4	1	NA	Rhodobacterales
Rhodovulum	13.7143	4.25	8.33333	0	1.5	2.83333	NA	Rhodobacterales
Hyphomonas	11.1667	7.5	5.25	0	4	1.875	NA	Rhodobacterales
Yangia	11	2.5	2	0	1	2.5	NA	Rhodobacterales
Oceanicaulis	11	6	2	0	3	2	NA	Rhodobacterales
Pannonibacter	9.33333	10	16	0	2	5	NA	Rhodobacterales
Henriciella	8.75	6.5	6.5	0	4.5	1.44444	NA	Rhodobacterales
Rhodobacter	8.07143	3.5	5.27273	0	1.3	2.69231	NA	Rhodobacterales
Leisingera	8	3	3	1	1	3	3	Rhodobacterales
Flavimaricola	7.33333	10	10	0	2	5	NA	Rhodobacterales
Ahrensia	7.25	6	6.5	0	2	3	NA	Rhodobacterales
Marinicauda	7	4	1	0	2	2	NA	Rhodobacterales
Sagittula	7	4	2	0	1	4	NA	Rhodobacterales
Thalassobium	7	3	2	0	2	1.5	NA	Rhodobacterales
Pseudopuniceibacterium	6.66667	9	9	0	2	4.5	NA	Rhodobacterales
Rubellimicrobium	6.5	2.5	1.5	1	2	1.25	2.5	Rhodobacterales
Maricaulis	6.5	5.5	4	0	3.5	1.57143	NA	Rhodobacterales
Maritimibacter	6.5	2	1	0	1.33333	1.5	NA	Rhodobacterales
Candidatus	6	2	3	0	1	2	NA	Rhodobacterales
Pseudooctadecabacter	6	9	6	0	3	3	NA	Rhodobacterales
Phaeobacter	5.83333	2.75	4.25	1	1.66667	1.65	2.75	Rhodobacterales
Pseudorhodobacter	5.75	4.33333	2.33333	0	1	4.33333	NA	Rhodobacterales
Thalassobacter	5	2	2	0	1	2	NA	Rhodobacterales
Marinovum	5	2	2	0	1	2	NA	Rhodobacterales
Salinihabitans	5	8	4	0	3	2.66667	NA	Rhodobacterales
Wenxinia	4.5	4.5	3.5	0	1	4.5	NA	Rhodobacterales
Nesiotobacter	4.33333	3	7	0	3	1	NA	Rhodobacterales
Octadecabacter	4.25	2	3	0	3.5	0.571429	NA	Rhodobacterales
Loktanella	4.18182	3.5	3.5	1	2.5	1.4	3.5	Rhodobacterales
Tateyamaria	4	2	1	0	1	2	NA	Rhodobacterales
Pseudoroseicyclus	4	5	3	0	0	NA	NA	Rhodobacterales
Dinoroseobacter	4	2	1	0	1	2	NA	Rhodobacterales
Pseudovibrio	3.66667	2	7	0	2	1	NA	Rhodobacterales
Citreimonas	3.66667	2	6	0	3	0.666667	NA	Rhodobacterales
Roseisalinus	3.66667	3	7	0	1	3	NA	Rhodobacterales
Albimonas	3.5	2	7.5	0	1	2	NA	Rhodobacterales
Rubrimonas	3.5	4	3	0	0	NA	NA	Rhodobacterales
Poseidonocella	3.5	2	7.5	0	1	2	NA	Rhodobacterales
Ruegeria	3.23077	3.14286	1.71429	0	1.14286	2.75	NA	Rhodobacterales
Tabrizicola	3	2	NA	0	1	2	NA	Rhodobacterales
Litoreibacter	3	3	1.5	0	1.5	2	NA	Rhodobacterales
Glycocaulis	3	4	2	0	3	1.33333	NA	Rhodobacterales
Oceaniovalibus	3	2	NA	0	1	2	NA	Rhodobacterales
Roseibacterium	3	2	NA	0	1	2	NA	Rhodobacterales
Sulfitobacter	2.84211	2	1	0	1.07692	1.85714	NA	Rhodobacterales
Tropicibacter	2.83333	3	3.5	0	2	1.5	NA	Rhodobacterales
Cognatiyoonia	2.83333	4.5	3	0	1	4.5	NA	Rhodobacterales
Actibacterium	2.75	3.5	1	0	1	3.5	NA	Rhodobacterales
Epibacterium	2.66667	2.5	4.5	0	1	2.5	NA	Rhodobacterales
Yoonia	2.66667	4	2.5	0	1.5	2.66667	NA	Rhodobacterales
Limimaricola	2.66667	3	4	0	1	3	NA	Rhodobacterales
Pelagicola	2.66667	2	1.5	0	1	2	NA	Rhodobacterales
Boseongicola	2.66667	4	3	0	1	4	NA	Rhodobacterales
Thalassorhabdomicrobium	2.66667	3	3	0	2	1.5	NA	Rhodobacterales
Salipiger	2.625	2.75	1.5	0	1	2.75	NA	Rhodobacterales
Pseudoruegeria	2.6	2.75	2.25	0	1.5	1.83333	NA	Rhodobacterales
Oceanicola	2.6	2.33333	1	0	1	2.33333	NA	Rhodobacterales
Roseovarius	2.5625	2.92857	2.5	1	1.15385	2.5381	2.92857	Rhodobacterales
Puniceibacterium	2.5	3	1.33333	0	1	3	NA	Rhodobacterales
Tritonibacter	2.5	2	6	1	1	2	2	Rhodobacterales
Silicimonas	2.5	1	4	0	0	NA	NA	Rhodobacterales
Roseibaca	2.5	3	NA	0	2	1.5	NA	Rhodobacterales
Jannaschia	2.45455	2.125	3.125	0	1.5	1.41667	NA	Rhodobacterales
Aquimixticola	2.33333	3	3	0	1	3	NA	Rhodobacterales
Pelagimonas	2.33333	3	3	0	1	3	NA	Rhodobacterales
Shimia	2.3125	3.83333	1.33333	0	1	3.83333	NA	Rhodobacterales
Thioclava	2.30769	3.2	1.8	0	1	3.2	NA	Rhodobacterales
Palleronia	2.28571	3	2	1	2.5	1.2	3	Rhodobacterales
Thalassobius	2.25	2	1.5	0	1	2	NA	Rhodobacterales
Paracoccus	2.2449	2.10714	1	0	1.66667	1.26429	NA	Rhodobacterales
Celeribacter	2.1875	3.33333	1.5	0	1	3.33333	NA	Rhodobacterales
Roseivivax	2.11111	2.375	1.57143	0	1.33333	1.78125	NA	Rhodobacterales
Haematobacter	2	2	0	0	0	NA	NA	Rhodobacterales
Mameliella	2	4	1	0	1	4	NA	Rhodobacterales
Nereida	2	2	2	0	0	NA	NA	Rhodobacterales
Halocynthiibacter	2	3	2	0	1	3	NA	Rhodobacterales
Roseicitreum	2	4	1	0	1	4	NA	Rhodobacterales
Tranquillimonas	2	2	NA	0	2	1	NA	Rhodobacterales
Maribius	2	2	NA	0	2	1	NA	Rhodobacterales
Ketogulonicigenium	2	1.5	2	0	1	1.5	NA	Rhodobacterales
Maliponia	2	3	2	0	1	3	NA	Rhodobacterales
Marivivens	2	2	2	0	0	NA	NA	Rhodobacterales
Rhodobaca	2	3	NA	0	1	3	NA	Rhodobacterales
Primorskyibacter	2	2	NA	0	2	1	NA	Rhodobacterales
Ascidiaceihabitans	2	2	3	0	1	2	NA	Rhodobacterales
Pelagivirga	2	2	2	0	2	1	NA	Rhodobacterales
Rhodosalinus	2	2	1	0	1	2	NA	Rhodobacterales
Rhodophyticola	2	4	1	0	1	4	NA	Rhodobacterales
Defluviimonas	1.9	3	1	0	1	3	NA	Rhodobacterales
Pararhodobacter	1.88889	3.33333	1.33333	0	1	3.33333	NA	Rhodobacterales
Pacificibacter	1.83333	3	1.5	0	1	3	NA	Rhodobacterales
Gemmobacter	1.8	2.25	1	0	1.5	1.5	NA	Rhodobacterales
Pseudooceanicola	1.77778	2	1.66667	0	1.14286	1.75	NA	Rhodobacterales
Hwanghaeicola	1.75	3	2	1	1	3	3	Rhodobacterales
Lentibacter	1.66667	3	1	0	1	3	NA	Rhodobacterales
Oceanicella	1.66667	2	2	0	1	2	NA	Rhodobacterales
Pelagibaca	1.66667	3	1	0	1	3	NA	Rhodobacterales
Marinibacterium	1.66667	2	2	0	1	2	NA	Rhodobacterales
Hasllibacter	1.66667	2	1	0	2	1	NA	Rhodobacterales
Cognatishimia	1.6	2	1	0	1.5	1.33333	NA	Rhodobacterales
Albidovulum	1.6	2.5	1	0	1	2.5	NA	Rhodobacterales
Aliiroseovarius	1.55556	2.33333	1.33333	0	1	2.33333	NA	Rhodobacterales
Paenirhodobacter	1.5	2	NA	0	1	2	NA	Rhodobacterales
Thalassococcus	1.5	2.5	1	0	1	2.5	NA	Rhodobacterales
Tropicimonas	1.5	2	1.5	0	1	2	NA	Rhodobacterales
Pontibaca	1.5	2	1	0	0	NA	NA	Rhodobacterales
Brevirhabdus	1.5	2	NA	0	1	2	NA	Rhodobacterales
Marivita	1.5	2	NA	0	1	2	NA	Rhodobacterales
Amylibacter	1.5	2	NA	0	1	2	NA	Rhodobacterales
Litorimonas	1.5	2	1	0	0	NA	NA	Rhodobacterales
Pseudaestuariivita	1.33333	2	1	0	1	2	NA	Rhodobacterales
Ponticoccus	1.33333	1	2	0	1	1	NA	Rhodobacterales
Lutimaribacter	1.33333	2	1	0	1	2	NA	Rhodobacterales
Jhaorihella	1.33333	2	1	0	1	2	NA	Rhodobacterales
Cribrihabitans	1.33333	2	1	0	1	2	NA	Rhodobacterales
Litorimicrobium	1.33333	2	1	0	1	2	NA	Rhodobacterales
Sedimentitalea	1.33333	2	1	0	1	2	NA	Rhodobacterales
Planktotalea	1.33333	1	1	0	2	0.5	NA	Rhodobacterales
Donghicola	1.33333	2	1	0	1	2	NA	Rhodobacterales
Antarctobacter	1.33333	2	1	0	1	2	NA	Rhodobacterales
Confluentimicrobium	1.33333	2	1	0	1	2	NA	Rhodobacterales
Monaibacterium	1.33333	1	2	0	1	1	NA	Rhodobacterales
Roseicyclus	1.33333	2	1	0	1	2	NA	Rhodobacterales
Profundibacter	1.33333	2	1	0	1	2	NA	Rhodobacterales
Pontivivens	1	1	1	0	1	1	NA	Rhodobacterales
Salicibibacter	1	0	1	0	0	NA	NA	Rhodobacterales
Planktomarina	1	0	1	0	0	NA	NA	Rhodobacterales
Neorhizobium	72	17.5	15.5	1.5	1.5	11.6667	11.6667	Rhizobiales
Rhizobiales	68	7	11.3333	2	3	2.33333	3.5	Rhizobiales
Aurantimonas	45.5	16.3333	11.3333	1.5	1.66667	9.8	10.8889	Rhizobiales
Azorhizobium	38	24	10	0	4	6	NA	Rhizobiales
Sinorhizobium	37.5	16	19	1	2	8	16	Rhizobiales
Rhizobium	36.4	16.0323	16.5161	1.94444	1.77778	9.01815	8.24516	Rhizobiales
Shinella	36	17	14	2	3	5.66667	8.5	Rhizobiales
Methylorubrum	34	18	11	2	3	6	9	Rhizobiales
Ensifer	29	13.5	14	0	1.5	9	NA	Rhizobiales
Aminobacter	28	15	11	0	2	7.5	NA	Rhizobiales
Methylosinus	28	7.5	6.5	0	0	NA	NA	Rhizobiales
Methylopila	27	14	9	1	3	4.66667	14	Rhizobiales
Starkeya	26	14	9	0	3	4.66667	NA	Rhizobiales
Bosea	24.9091	10.7692	7.61538	1.2	1.76923	6.08696	8.97436	Rhizobiales
Afifella	23	7	16	0	0	NA	NA	Rhizobiales
Pseudoxanthobacter	23	13	7	0	3	4.33333	NA	Rhizobiales
Lutibaculum	23	8	10	0	5	1.6	NA	Rhizobiales
Bradyrhizobiaceae	22	11	8	1	2	5.5	11	Rhizobiales
Oligotropha	22	13	7	1	1	13	13	Rhizobiales
Bradyrhizobium	21.2222	11.5	16.1667	2	2.5	4.6	5.75	Rhizobiales
Methylobacterium	20.0667	11.9	12.5	3.5	2.2	5.40909	3.4	Rhizobiales
Afipia	19.6	10.25	11.5	1	2	5.125	10.25	Rhizobiales
Candidatus	19.25	11.6667	4.5	3	3	3.88889	3.88889	Rhizobiales
Pseudolabrys	19.25	12.3333	9.33333	0	4	3.08333	NA	Rhizobiales
Mesorhizobium	19.08	11.15	9.75	2.5	2.84211	3.92315	4.46	Rhizobiales
Agrobacterium	18.7143	14.25	15.5	1.66667	1.75	8.14286	8.55	Rhizobiales
Aureimonas	18.3636	16.1667	13.6667	1.8	2.8	5.77381	8.98148	Rhizobiales
Rhodopseudomonas	18.2857	16.75	11.5	1	3.25	5.15385	16.75	Rhizobiales
Devosia	17.8696	13.7333	8.8	1.9	3.85714	3.56049	7.22807	Rhizobiales
Hoeflea	14.3333	16.25	12.75	1	2.75	5.90909	16.25	Rhizobiales
Kaistia	13.5	15.5	9	0	2.5	6.2	NA	Rhizobiales
Beijerinckia	13	7.5	4.5	0	1	7.5	NA	Rhizobiales
Xanthobacter	12.5	13	9.5	0	5	2.6	NA	Rhizobiales
Nitrobacter	12.5	4.5	4.5	1	2.5	1.8	4.5	Rhizobiales
Pleomorphomonas	12.4	10.5	17.5	2	4	2.625	5.25	Rhizobiales
Nitratireductor	12.3333	8.25	8	0	2.25	3.66667	NA	Rhizobiales
Martelella	12.2	9.33333	8	0	3	3.11111	NA	Rhizobiales
Chelativorans	12	4	7	0	1	4	NA	Rhizobiales
Rhodoplanes	11.7	12	13.25	0	4	3	NA	Rhizobiales
Aquamicrobium	11.2	10.3333	5.66667	0	2.66667	3.875	NA	Rhizobiales
Cohaesibacter	10.7273	10.75	14.5	1	4	2.6875	10.75	Rhizobiales
Variibacter	10.5	12	9	0	0	NA	NA	Rhizobiales
Rhodoblastus	10.2	7	16	1.5	2	3.5	4.66667	Rhizobiales
Phyllobacterium	9.7	8.5	6.5	0	1.4	6.07143	NA	Rhizobiales
Pararhizobium	9.66667	13	15	0	1	13	NA	Rhizobiales
Consotaella	9.66667	11	15	0	3	3.66667	NA	Rhizobiales
Ochrobactrum	9.5	12.5	5.5	0	2	6.25	NA	Rhizobiales
Arsenicitalea	9.33333	13	8	0	7	1.85714	NA	Rhizobiales
Fulvimarina	9.22222	13.3333	12	1	1.66667	8	13.3333	Rhizobiales
Pelagibacterium	9.125	10.6667	9	2	3.33333	3.2	5.33333	Rhizobiales
Bauldia	9	8	10	0	0	NA	NA	Rhizobiales
Roseospirillum	9	21	9	2	4	5.25	10.5	Rhizobiales
Parvibaculum	9	4	3	0	2	2	NA	Rhizobiales
Methylocella	9	5	4	0	0	NA	NA	Rhizobiales
Microvirga	8.625	8.42857	9.14286	1	2	4.21429	8.42857	Rhizobiales
Hyphomicrobium	8.44444	4.8	8.6	0	1.8	2.66667	NA	Rhizobiales
Methylovirgula	8.33333	4.5	7.5	0	1	4.5	NA	Rhizobiales
Blastochloris	8.25	4.5	9.5	0	2.5	1.8	NA	Rhizobiales
Chelatococcus	8	8.5	3.5	0	0	NA	NA	Rhizobiales
Tardiphaga	8	16	14	1	1	16	16	Rhizobiales
Mycoplana	8	13	10	0	1	13	NA	Rhizobiales
Breoghania	8	11	11	0	2	5.5	NA	Rhizobiales
Rhodobium	7.66667	11	10	0	2	5.5	NA	Rhizobiales
Notoacmeibacter	7.5	9.5	12	0	1	9.5	NA	Rhizobiales
Pseudorhizobium	7.33333	11	10	0	1	11	NA	Rhizobiales
Prosthecomicrobium	7.25	11	9	4	5	2.2	2.75	Rhizobiales
Methylobrevis	7.25	13	7	1	8	1.625	13	Rhizobiales
Pseudorhodoplanes	7	9	8	0	4	2.25	NA	Rhizobiales
Maritalea	7	11	11	1	5	2.2	11	Rhizobiales
Hartmannibacter	6.75	9	15	1	2	4.5	9	Rhizobiales
Brucella	6	2	2	0	2	1	NA	Rhizobiales
Zhengella	5.75	10	7	1	5	2	10	Rhizobiales
Paramesorhizobium	5.66667	7	8	0	2	3.5	NA	Rhizobiales
Methyloligella	5.33333	7	7	0	2	3.5	NA	Rhizobiales
Labrys	5	4	6	0	0	NA	NA	Rhizobiales
Pseudochrobactrum	5	10	4	0	1	10	NA	Rhizobiales
Oricola	5	4	6	0	0	NA	NA	Rhizobiales
Pseudaminobacter	4.44444	7.33333	4.33333	0	1.66667	4.4	NA	Rhizobiales
Falsochrobactrum	4	7	2.5	0	2.5	2.8	NA	Rhizobiales
Rhodobiaceae	3.75	8	4	1	2	4	8	Rhizobiales
Methylocapsa	3.5	2	5	0	0	NA	NA	Rhizobiales
Methyloceanibacter	3.33333	4	4.5	0	1.5	2.66667	NA	Rhizobiales
Tepidicaulis	3	5	3	1	3	1.66667	5	Rhizobiales
Liberibacter	3	1.5	1.5	0	0	NA	NA	Rhizobiales
Alsobacter	2.66667	3	3	0	2	1.5	NA	Rhizobiales
Methylocystis	2.33333	1.5	2	0	0	NA	NA	Rhizobiales
Beijerinckiaceae	2	2	3	0	1	2	NA	Rhizobiales
Aestuariivirga	1.75	2	3	1	1	2	2	Rhizobiales
Roseiarcus	1.5	2	1	0	0	NA	NA	Rhizobiales
Ancylobacter	1	1	1	0	0	NA	NA	Rhizobiales
Bartonella	1	0	1	0	0	NA	NA	Rhizobiales
Dichotomicrobium	1	0	1	0	0	NA	NA	Rhizobiales
Rhodomicrobium	1	0	1	0	0	NA	NA	Rhizobiales
Caulobacter	14.2	4	5.5	0	2.33333	1.71429	NA	Caulobacterales
Brevundimonas	13.8333	4.44444	2	0	2.77778	1.6	NA	Caulobacterales
Asticcacaulis	13.7143	5	10	1	4	1.25	5	Caulobacterales
Caulobacteraceae	11	5	5	0	1	5	NA	Caulobacterales
Phenylobacterium	3.58824	4.14286	2.42857	0	2.14286	1.93333	NA	Caulobacterales
					Relationship of the number of sequences to number of genera or species/strains in the five orders. Total number of sequences is the sum of all sequences of the different groups of cyclic di-GMP enzyme domains.
Order	Domain	Nr. of seq.	Nr. of genera	Nr. of species/strains	Nr. of seq. / Nr. of genera	Total nr. seq./Nr. of genera	Nr. of seq / Nr. of species	Total nr. seq./Nr. of species
Rhodospirillales	EAL	210	48	80	4.375	36.3125	2.625	21.7875
	GGDEF	838	48	80	17.4583		10.475
	GGDEF_EAL	604	48	80	12.5833		7.55
	HD-GYP	91	48	80	1.89583		1.1375
	All	1743	48	80	36.3125		21.7875
Sphingomondales	EAL	310	25	173	12.4	115.44	1.79191	16.6821
	GGDEF	1173	25	173	46.92		6.78035
	GGDEF_EAL	1385	25	173	55.4		8.00578
	HD-GYP	18	25	173	0.72		0.104046
	All	2886	25	173	115.44		16.6821
Rhodobacterales	EAL	463	133	318	3.4812	18.812	1.45597	7.86792
	GGDEF	1096	133	318	8.2406		3.44654
	GGDEF_EAL	917	133	318	6.89474		2.88365
	HD-GYP	26	133	318	0.195489		0.081761
	All	2502	133	318	18.812		7.86792
Rhizobiales	EAL	562	92	263	6.1087	68.663	2.13688	24.019
	GGDEF	2895	92	263	31.4674		11.0076
	GGDEF_EAL	2670	92	263	29.0217		10.1521
	HD-GYP	190	92	263	2.06522		0.722433
	All	6317	92	263	68.663		24.019
Caulobacterales	EAL	75	4	27	18.75	80.25	2.77778	11.8889
	GGDEF	123	4	27	30.75		4.55556
	GGDEF_EAL	122	4	27	30.5		4.51852
	HD-GYP	1	4	27	0.25		0.037037
	All	321	4	27	80.25		11.8889
