# Supplementary material for: Patterns of abundance, chromosomal localization, and domain organization among c-di-GMP-metabolizing genes revealed by comparative genomics of five alphaproteobacterial orders
Source: BMC Genomics. 2022 Dec 16;23:834. doi: 10.1186/s12864-022-09072-9 (PMC9756655; doi:10.1186/s12864-022-09072-9)
Supplement: Supplementary file 6 — Additional file 6: Table S5. Count of c-di-GMP-associated genes on chromosomes and plasmids. The primary chromosome is defined as the largest replicon of a genome. A "c" at the start of a column name indicates information regarding the chromosome while "p" indicates plasmids. Blue coloration indicates those genomes that have c di GMP-associated genes on secondary chromosomes or extrachromosomal replicons. [file 12864_2022_9072_MOESM6_ESM.xlsx]

## Sheet: Table S5
Table S5. Count of c-di-GMP-associated genes on chromosomes and plasmids. The primary chromosome is defined as the largest replicon of a genome. A "c" at the start of a column name indicates information regarding the chromosome while "p" indicates plasmids. Blue coloration indicates those genomes that have c-di-GMP-associated genes on secondary chromosomes or extrachromosomal replicons.
Order	Genome	csize	psize	pEAL	pGGDEF	pGGDEF_EAL	pHD	ptotal	cEAL	cGGDEF	cGGDEF_EAL	cHD	ctotal	creplicon	preplicon
Rhodospirillales	GCA_000730165.2	2945703	2007914	1	6	5	1	13	1	7	4	0	12	CP022110.1	CP022111.1
Rhodospirillales	GCA_003130795.1	2538983	1351902	0	2	5	2	9	2	15	4	1	22	CP029353.1	CP029352.1
Rhodospirillales	GCA_000264455.2	3919492	1126962	1	4	2	0	7	3	9	0	0	12	CP003236.1	CP003239.1
Rhodospirillales	GCA_000016725.1	3389227	203589	0	0	1	0	1	4	4	8	0	16	CP000697.1	CP000689.1
Rhodospirillales	GCA_000283655.1	2988332	1040425	0	1	0	0	1	3	11	10	1	25	FQ311868.1	FQ311869.1
Rhodospirillales	GCA_000009985.1	4967148	NA	0	0	0	0	0	10	29	17	6	62	AP007255.1	NA
Rhodospirillales	GCA_000011685.1	2702173	163186	0	0	0	0	0	1	2	4	0	7	CP000009.1	CP000004.1
Rhodospirillales	GCA_000013085.1	4352825	53732	0	0	0	0	0	4	21	15	1	41	CP000230.1	CP000231.1
Rhodospirillales	GCA_000016185.1	4355543	NA	0	0	0	0	0	2	8	6	1	17	CP000613.2	NA
Rhodospirillales	GCA_000021325.1	3887492	27455	0	0	0	0	0	0	2	0	0	2	CP001189.1	CP001190.1
Rhodospirillales	GCA_000067045.1	3944163	38818	0	0	0	0	0	1	6	9	0	16	AM889285.1	AM889287.1
Rhodospirillales	GCA_000182745.1	3136818	255866	0	0	0	0	0	0	0	13	0	13	AP012159.1	AP012160.1
Rhodospirillales	GCA_000193495.2	3596270	63279	0	0	0	0	0	2	2	5	0	9	AP023410.1	AP023411.1
Rhodospirillales	GCA_000284415.2	3876289	NA	0	0	0	0	0	3	26	9	3	41	HE663493.1	NA
Rhodospirillales	GCA_000513295.1	4365796	NA	0	0	0	0	0	6	31	19	3	59	HG794546.1	NA
Rhodospirillales	GCA_000968135.1	4021307	31063	0	0	0	0	0	3	25	8	3	39	FO538765.1	FO538766.1
Rhodospirillales	GCA_001611975.1	2131542	303116	0	0	0	0	0	0	5	4	0	9	CP014525.1	CP014527.1
Rhodospirillales	GCA_001787335.1	2888029	253508	0	0	0	0	0	1	4	2	1	8	CP014674.1	CP014675.1
Rhodospirillales	GCA_002005465.1	3407860	NA	0	0	0	0	0	1	4	4	1	10	CP014691.1	NA
Rhodospirillales	GCA_003966365.1	3041114	173853	0	0	0	0	0	0	1	1	0	2	AP018515.1	AP018516.1
Sphingomondales	GCA_000876675.2	3451315	2246020	2	6	2	0	10	1	7	9	0	17	CP030352.1	CP030353.1
Sphingomondales	GCA_000253255.1	3911486	1161602	2	4	1	0	7	1	9	10	0	20	FR856862.1	FR856861.1
Sphingomondales	GCA_000764535.1	3859099	163311	0	2	1	0	3	2	6	7	0	15	CP009571.1	CP009572.1
Sphingomondales	GCA_000013325.1	3561584	487268	1	0	1	0	2	1	1	7	0	9	CP000248.1	CP000677.1
Sphingomondales	GCA_000016765.1	5382261	310228	0	0	2	0	2	1	12	5	0	18	CP000699.1	CP000700.1
Sphingomondales	GCA_000147835.3	3080818	1368670	0	0	1	0	1	0	6	7	0	13	CP002798.1	CP002799.1
Sphingomondales	GCA_000007105.1	2056363	NA	0	0	0	0	0	1	2	2	0	5	AE008692.2	NA
Sphingomondales	GCA_000013985.1	3345170	28543	0	0	0	0	0	1	6	6	0	13	CP000356.1	CP000357.1
Sphingomondales	GCA_000283515.1	4199332	148801	0	0	0	0	0	3	5	5	1	14	AP012222.1	AP012223.1
Sphingomondales	GCA_000512205.2	6205897	374401	0	0	0	0	0	1	16	6	0	23	CP006644.1	CP011450.1
Sphingomondales	GCA_001278035.1	4420776	243437	0	0	0	0	0	0	7	6	0	13	CP009452.1	CP009453.1
Sphingomondales	GCA_001281485.1	2786256	NA	0	0	0	0	0	1	4	7	0	12	CP012669.1	NA
Sphingomondales	GCA_001307295.1	4757879	196952	0	0	0	0	0	1	9	6	0	16	CP012700.1	CP012701.1
Sphingomondales	GCA_001456115.1	4107398	229716	0	0	0	0	0	1	5	5	0	11	CP013264.1	CP013265.1
Rhodobacterales	GCA_000014065.1	3200938	821788	1	0	2	0	3	1	4	4	0	9	CP000377.1	CP000376.1
Rhodobacterales	GCA_000203895.1	2852282	1730097	0	2	0	0	2	2	0	0	0	2	CP000489.1	CP000490.1
Rhodobacterales	GCA_001856665.1	3462926	264008	0	2	0	0	2	2	3	3	0	8	CP017781.1	CP017782.1
Rhodobacterales	GCA_000021865.1	3738958	132962	1	0	0	0	1	1	2	16	0	19	CP001312.1	CP001313.1
Rhodobacterales	GCA_001687105.1	2902170	1472180	0	1	0	0	1	1	1	2	0	4	CP014595.1	CP014596.1
Rhodobacterales	GCA_000011965.2	4109437	491611	0	0	0	0	0	1	4	1	0	6	CP000031.2	CP000032.1
Rhodobacterales	GCA_000013565.1	4317977	86072	0	0	0	0	0	2	2	8	0	12	CP000264.1	CP000265.1
Rhodobacterales	GCA_000014045.1	4133097	106469	0	0	0	0	0	1	2	6	0	9	CP000362.1	CP000464.1
Rhodobacterales	GCA_000018145.1	3789584	190506	0	0	0	0	0	1	2	1	0	4	CP000830.1	CP000831.1
Rhodobacterales	GCA_000154765.2	3821831	261820	0	0	0	0	0	1	4	3	1	9	CP002976.1	CP002977.1
Rhodobacterales	GCA_000155735.2	5200279	159683	0	0	0	0	0	5	1	2	0	8	CP003742.1	CP003744.1
Rhodobacterales	GCA_000444995.1	3613807	438126	0	0	0	0	0	2	2	0	0	4	CP006650.1	CP006652.1
Rhodobacterales	GCA_000590925.1	3555109	NA	0	0	0	0	0	1	2	0	0	3	CP004372.1	NA
Rhodobacterales	GCA_000738435.1	3288122	NA	0	0	0	0	0	0	0	1	0	1	CP003984.1	NA
Rhodobacterales	GCA_000812665.2	4329554	46566	0	0	0	0	0	1	3	2	0	6	CP014327.1	CP014328.1
Rhodobacterales	GCA_000819565.1	4529105	155183	0	0	0	0	0	1	2	1	0	4	CP004393.1	CP004394.1
Rhodobacterales	GCA_001046955.1	3727131	254955	0	0	0	0	0	1	2	2	0	5	CP010855.1	CP010856.1
Rhodobacterales	GCA_001187845.1	3233068	31560	0	0	0	0	0	2	3	4	0	9	CP012160.1	CP012161.1
Rhodobacterales	GCA_001308265.1	3096705	NA	0	0	0	0	0	1	2	1	0	4	CP012023.1	NA
Rhodobacterales	GCA_001548075.1	4454432	111306	0	0	0	0	0	1	3	4	0	8	AP014800.1	AP014801.1
Rhodobacterales	GCA_001620265.1	4738298	139976	0	0	0	0	0	1	6	1	0	8	CP012661.1	CP012664.1
Rhodobacterales	GCA_001678945.1	4061725	NA	0	0	0	0	0	2	3	6	1	12	CP015124.1	NA
Rhodobacterales	GCA_001870665.2	3899419	NA	0	0	0	0	0	1	3	0	0	4	CP024899.1	NA
Rhodobacterales	GCA_001886735.1	3840209	348874	0	0	0	0	0	1	2	1	0	4	CP018076.1	CP018081.1
Rhodobacterales	GCA_001969385.1	4609584	225797	0	0	0	0	0	1	3	2	0	6	CP014796.1	CP014797.1
Rhodobacterales	GCA_001975705.1	4246390	250394	0	0	0	0	0	1	3	1	0	5	CP015093.1	CP015091.1
Rhodobacterales	GCA_002073635.2	3622127	295841	0	0	0	0	0	2	2	0	0	4	CP020442.2	CP020441.2
Rhodobacterales	GCA_002079305.1	4137334	151483	0	0	0	0	0	1	6	26	0	33	CP015039.1	CP015040.1
Rhodobacterales	GCA_002105555.1	2939512	93982	0	0	0	0	0	1	2	1	0	4	CP020612.1	CP020613.1
Rhodobacterales	GCA_002117445.1	2452467	226430	0	0	0	0	0	1	1	2	0	4	CP019937.1	CP019938.1
Rhodobacterales	GCA_002158905.1	3836950	111030	0	0	0	0	0	1	2	2	0	5	CP021431.1	CP021432.1
Rhodobacterales	GCA_002237555.1	4723013	372263	0	0	0	0	0	1	2	1	0	4	CP022540.1	CP022541.1
Rhodobacterales	GCA_002407265.1	4009276	148161	0	0	0	0	0	1	5	1	0	7	CP022196.1	CP022197.1
Rhodobacterales	GCA_002847305.1	3759886	92522	0	0	0	0	0	2	3	0	0	5	CP025408.1	CP025409.1
Rhodobacterales	GCA_002847445.1	3985112	267361	0	0	0	0	0	2	3	0	0	5	CP025430.1	CP025431.1
Rhodobacterales	GCA_002850435.1	2837102	261246	0	0	0	0	0	1	2	2	0	5	CP021114.1	CP021116.1
Rhodobacterales	GCA_002865605.1	3121136	149225	0	0	0	0	0	2	2	0	0	4	CP025583.1	CP025584.1
Rhodobacterales	GCA_003008555.2	3892138	167434	0	0	0	0	0	1	2	1	0	4	CP027665.1	CP043619.1
Rhodobacterales	GCA_003060865.1	3694576	284025	0	0	0	0	0	1	2	0	0	3	CP028918.1	CP028919.1
Rhodobacterales	GCA_003324675.1	3250998	NA	0	0	0	0	0	1	2	0	0	3	CP030918.1	NA
Rhodobacterales	GCA_003352045.1	4323690	NA	0	0	0	0	0	1	2	1	0	4	CP025815.1	NA
Rhodobacterales	GCA_003352065.1	4190786	NA	0	0	0	0	0	1	2	1	0	4	CP025803.1	NA
Rhodobacterales	GCA_003352085.1	4788204	188664	0	0	0	0	0	1	2	1	0	4	CP025804.1	CP025805.1
Rhodobacterales	GCA_003544895.1	3558757	NA	0	0	0	0	0	1	2	1	0	4	CP032125.1	NA
Rhodobacterales	GCA_003590145.2	3732046	202410	0	0	0	0	0	1	2	2	0	5	CP060436.1	CP060437.1
Rhodobacterales	GCA_011405015.1	5386988	256516	0	0	0	0	0	0	0	1	0	1	AP022337.1	AP022338.1
Rhizobiales	GCA_002944315.1	4162445	2379650	1	8	9	0	18	1	6	9	0	16	CP024311.1	CP024314.1
Rhizobiales	GCA_003491345.1	3373620	1172176	1	3	6	1	11	0	9	9	0	18	CP025512.1	CP025513.1
Rhizobiales	GCA_000092025.1	2841580	2075577	0	3	7	0	10	1	12	6	1	20	AE007869.2	AE007870.2
Rhizobiales	GCA_001713395.1	4147868	2220160	1	5	4	0	10	2	14	16	1	33	CP016450.1	CP016452.1
Rhizobiales	GCA_000816845.1	4133237	2466951	0	4	5	0	9	0	7	10	0	17	CP006877.1	CP006880.1
Rhizobiales	GCA_000016265.1	4005130	2650913	0	1	7	0	8	1	6	8	0	15	CP000628.1	CP000629.1
Rhizobiales	GCA_000018545.1	3925702	2430033	0	3	5	0	8	0	9	11	0	20	CP001389.1	CP000874.1
Rhizobiales	GCA_000017405.1	2887297	1895911	0	4	3	0	7	0	8	3	0	11	CP000758.1	CP000759.1
Rhizobiales	GCA_003433515.1	3380026	174698	2	3	1	0	6	3	8	10	1	22	CP021330.1	CP021331.1
Rhizobiales	GCA_000006965.1	3654135	1683333	1	2	2	0	5	0	3	8	0	11	AL591688.1	AL591985.1
Rhizobiales	GCA_002741015.1	5843140	1343367	0	2	3	0	5	1	9	9	0	19	CP016616.1	CP016617.1
Rhizobiales	GCA_000092045.1	4381608	642517	0	2	2	0	4	0	11	15	0	26	CP000133.1	CP000138.1
Rhizobiales	GCA_000185905.1	6264489	425539	0	2	2	0	4	2	11	9	0	22	CP002447.1	CP002448.1
Rhizobiales	GCA_000016285.1	3726375	1283187	0	1	2	0	3	1	12	11	2	26	CP000633.1	CP000634.1
Rhizobiales	GCA_001271345.1	4394046	849688	0	3	0	0	3	0	5	4	0	9	CP012398.1	CP012399.1
Rhizobiales	GCA_003597675.1	4319396	764863	0	2	1	0	3	2	19	14	2	37	CP030827.1	CP030828.1
Rhizobiales	GCA_000019725.1	6077833	586164	0	0	2	0	2	3	10	17	6	36	CP001001.1	CP001002.1
Rhizobiales	GCA_000054005.1	2121359	1156948	1	1	0	0	2	1	1	0	0	2	AM040265.1	AM040265.1
Rhizobiales	GCA_001652565.1	4678597	620539	0	1	1	0	2	3	14	13	2	32	CP015736.1	CP015737.1
Rhizobiales	GCA_001713455.1	4911382	708738	0	0	2	0	2	3	9	8	2	22	CP016464.1	CP016463.1
Rhizobiales	GCA_000022085.1	7772460	487734	1	0	0	0	1	1	5	6	2	14	CP001349.1	CP001350.1
Rhizobiales	GCA_002043005.1	4671477	593079	0	0	1	0	1	3	11	9	0	23	CP020330.1	CP020331.1
Rhizobiales	GCA_002600635.1	4754916	516813	0	0	1	0	1	2	17	16	1	36	CP021371.1	CP021372.1
Rhizobiales	GCA_000010525.1	5369772	NA	0	0	0	0	0	4	24	9	0	37	AP009384.1	NA
Rhizobiales	GCA_000011365.1	9105828	NA	0	0	0	0	0	4	12	23	1	40	BA000040.2	NA
Rhizobiales	GCA_000012725.1	3402093	NA	0	0	0	0	0	2	4	4	1	11	CP000115.1	NA
Rhizobiales	GCA_000013745.1	5513844	NA	0	0	0	0	0	4	17	11	0	32	CP000301.1	NA
Rhizobiales	GCA_000013885.1	4406967	294829	0	0	0	0	0	3	4	5	1	13	CP000319.1	CP000320.1
Rhizobiales	GCA_000014245.1	4412446	343931	0	0	0	0	0	1	4	7	0	12	CP000390.1	CP000389.1
Rhizobiales	GCA_000015445.1	1445021	NA	0	0	0	0	0	0	0	1	0	1	CP000524.1	NA
Rhizobiales	GCA_000017565.1	3914745	NA	0	0	0	0	0	2	4	3	0	9	CP000774.1	NA
Rhizobiales	GCA_000017645.1	5308934	316164	0	0	0	0	0	0	11	7	0	18	CP000781.1	CP000782.1
Rhizobiales	GCA_000019365.1	7659055	57951	0	0	0	0	0	1	13	17	3	34	CP000943.1	CP000944.1
Rhizobiales	GCA_000019845.1	4170153	181736	0	0	0	0	0	1	1	1	0	3	CP001016.1	CP001017.1
Rhizobiales	GCA_000019945.1	5800441	25164	0	0	0	0	0	3	18	11	2	34	CP001029.1	CP001030.1
Rhizobiales	GCA_000021745.1	4305430	NA	0	0	0	0	0	0	5	4	0	9	CP001280.1	NA
Rhizobiales	GCA_000023765.2	1227328	NA	0	0	0	0	0	0	1	1	0	2	CP001677.5	NA
Rhizobiales	GCA_000026145.1	7456587	NA	0	0	0	0	0	3	15	15	1	34	CU234118.1	NA
Rhizobiales	GCA_000092925.1	4765023	NA	0	0	0	0	0	3	14	9	0	26	CP002026.1	NA
Rhizobiales	GCA_000143145.1	3638969	NA	0	0	0	0	0	2	2	5	0	9	CP002083.1	NA
Rhizobiales	GCA_000166055.1	4014469	NA	0	0	0	0	0	0	0	1	0	1	CP002292.1	NA
Rhizobiales	GCA_000195775.1	5459213	8427	0	0	0	0	0	4	22	14	1	41	BX571963.1	BX571964.1
Rhizobiales	GCA_000218565.1	3595748	167269	0	0	0	0	0	1	13	7	1	22	CP002826.1	CP002828.1
Rhizobiales	GCA_000230555.1	3944837	4050	0	0	0	0	0	2	10	10	3	25	CP003075.1	CP003076.1
Rhizobiales	GCA_000230995.3	6200534	NA	0	0	0	0	0	2	13	12	0	27	CP003358.1	NA
Rhizobiales	GCA_000253295.1	4757528	NA	0	0	0	0	0	2	5	10	0	17	FQ859181.1	NA
Rhizobiales	GCA_000304315.1	3773444	NA	0	0	0	0	0	0	2	2	0	4	HE956757.1	NA
Rhizobiales	GCA_000325745.1	1504659	NA	0	0	0	0	0	0	2	2	0	4	CP003789.1	NA
Rhizobiales	GCA_000503895.1	3653837	NA	0	0	0	0	0	2	8	9	0	19	CP006912.1	NA
Rhizobiales	GCA_000828475.1	3424964	NA	0	0	0	0	0	1	4	5	0	10	AP014648.1	NA
Rhizobiales	GCA_000960975.1	4817335	NA	0	0	0	0	0	2	6	2	0	10	CP010803.1	NA
Rhizobiales	GCA_000967425.1	4239731	322264	0	0	0	0	0	1	7	12	0	20	FO082820.1	FO082821.1
Rhizobiales	GCA_000981545.1	3969942	NA	0	0	0	0	0	2	6	5	0	13	LN829119.1	NA
Rhizobiales	GCA_001011155.1	4842322	154071	0	0	0	0	0	3	21	16	0	40	CP011479.1	CP011480.1
Rhizobiales	GCA_001459775.1	3723225	NA	0	0	0	0	0	2	1	7	0	10	LN907867.1	NA
Rhizobiales	GCA_001548155.2	3726627	NA	0	0	0	0	0	0	3	3	0	6	AP014854.2	NA
Rhizobiales	GCA_001562255.1	5503156	7199	0	0	0	0	0	1	10	7	1	19	CP014301.1	CP014302.1
Rhizobiales	GCA_001578105.1	4554702	314776	0	0	0	0	0	4	11	12	0	27	CP014275.1	CP014276.1
Rhizobiales	GCA_001579845.1	8193889	NA	0	0	0	0	0	6	10	15	0	31	CP007440.1	NA
Rhizobiales	GCA_001664005.1	4700671	NA	0	0	0	0	0	5	6	3	2	16	CP016093.1	NA
Rhizobiales	GCA_001889605.1	5158483	166078	0	0	0	0	0	8	13	10	4	35	CP018171.1	CP018172.1
Rhizobiales	GCA_002005325.1	1868279	NA	0	0	0	0	0	0	0	1	0	1	CP017315.1	NA
Rhizobiales	GCA_002117405.1	4532950	175021	0	0	0	0	0	0	1	2	0	3	CP019948.1	CP019949.1
Rhizobiales	GCA_002119765.1	5971615	NA	0	0	0	0	0	4	9	8	0	21	CP021112.1	NA
Rhizobiales	GCA_002355335.1	4586237	NA	0	0	0	0	0	0	12	9	0	21	AP014946.1	NA
Rhizobiales	GCA_002949085.1	4005916	NA	0	0	0	0	0	7	19	10	3	39	CP026747.1	NA
Rhizobiales	GCA_003151255.1	4403107	NA	0	0	0	0	0	2	11	8	0	21	CP029481.1	NA
Rhizobiales	GCA_003173715.1	6788375	NA	0	0	0	0	0	1	8	10	2	21	CP029550.1	NA
Rhizobiales	GCA_003173735.1	5539695	NA	0	0	0	0	0	3	17	12	5	37	CP029551.1	NA
Rhizobiales	GCA_003330885.1	3862255	NA	0	0	0	0	0	2	8	4	1	15	CP030277.1	NA
Rhizobiales	GCA_003966715.1	3949390	NA	0	0	0	0	0	3	5	9	0	17	AP018907.1	NA
Rhizobiales	GCA_900231165.1	5327443	122332	0	0	0	0	0	2	9	15	1	27	LT960614.1	LT960615.1
Caulobacterales	GCA_000175215.2	2588221	1315949	3	4	4	0	11	0	0	4	0	4	CP002395.1	CP002396.1
Caulobacterales	GCA_000006905.1	4016947	NA	0	0	0	0	0	3	3	7	0	13	AE005673.1	NA
Caulobacterales	GCA_000017265.1	3996255	382976	0	0	0	0	0	2	4	3	0	9	CP000747.1	CP000748.1
Caulobacterales	GCA_000019145.1	5477872	233649	0	0	0	0	0	3	4	4	0	11	CP000927.1	CP000928.1
Caulobacterales	GCA_000022005.1	4042929	NA	0	0	0	0	0	3	4	7	0	14	CP001340.1	NA
Caulobacterales	GCA_000144605.1	3445263	NA	0	0	0	0	0	4	4	3	0	11	CP002102.1	NA
Caulobacterales	GCA_001679665.1	3732719	NA	0	0	0	0	0	1	5	5	0	11	CP013244.1	NA
Caulobacterales	GCA_002749615.1	4577265	NA	0	0	0	0	0	1	4	2	0	7	CP024201.1	NA
Caulobacterales	GCA_003150835.1	2828535	NA	0	0	0	0	0	2	4	1	0	7	CP029479.1	NA
