# Supplementary material for: Patterns of abundance, chromosomal localization, and domain organization among c-di-GMP-metabolizing genes revealed by comparative genomics of five alphaproteobacterial orders
Source: BMC Genomics. 2022 Dec 16;23:834. doi: 10.1186/s12864-022-09072-9 (PMC9756655; doi:10.1186/s12864-022-09072-9)
Supplement: Supplementary file 7 — Additional file 7: Table S6. Occurrence of secondary domains with cyclic di-GMP-modulating domain sequences. [file 12864_2022_9072_MOESM7_ESM.xlsx]

## Sheet: Table S6
Table S6. Occurrence of secondary domains with cyclic di-GMP-modulating domain sequences.
Order	Sensory domain	cyclic di-GMP-modulating domain	Occurance in different groups of cyclic di-GMP-modulating sequences
Rhizobiales	AAA_16	GGDEF	1
Rhizobiales	ANAPC5	GGDEF	1
Rhizobiales	CHASE3	GGDEF	1
Rhizobiales	CHASE5	GGDEF	1
Rhizobiales	CZB	GGDEF	1
Rhizobiales	DUF1883	GGDEF	1
Rhizobiales	DUF2076	GGDEF	1
Rhizobiales	DUF4118	GGDEF	1
Rhizobiales	FIST	GGDEF	1
Rhizobiales	FIST_C	GGDEF	1
Rhizobiales	HisKA_7TM	GGDEF	1
Rhizobiales	HTH_Crp_2	GGDEF	1
Rhizobiales	MCPsignal	GGDEF	1
Rhizobiales	Methyltransf_23	GGDEF	1
Rhizobiales	NMT1	GGDEF	1
Rhizobiales	Peripla_BP_5	GGDEF	1
Rhizobiales	PilJ	GGDEF	1
Rhizobiales	PilZ	GGDEF	1
Rhizobiales	Pkinase	GGDEF	1
Rhizobiales	Protoglobin	GGDEF	1
Rhizobiales	rve_3	GGDEF	1
Rhizobiales	SBP_bac_3	GGDEF	1
Rhizobiales	Sel1	GGDEF	1
Rhizobiales	TPR_12	GGDEF	1
Rhizobiales	TPR_MalT	GGDEF	1
Rhizobiales	CSS-motif	EAL	1
Rhizobiales	HATPase_c	EAL	1
Rhizobiales	Hpt	EAL	1
Rhizobiales	PTS_EIIC	EAL	1
Rhizobiales	TctC	EAL	1
Rhizobiales	7TMR-DISMED2	GGDEF_EAL	1
Rhizobiales	AA_permease_2	GGDEF_EAL	1
Rhizobiales	Ammonium_transp	GGDEF_EAL	1
Rhizobiales	Cache_3-Cache_2	GGDEF_EAL	1
Rhizobiales	CBS	GGDEF_EAL	1
Rhizobiales	CheB_methylest	GGDEF_EAL	1
Rhizobiales	CheR	GGDEF_EAL	1
Rhizobiales	CheR_N	GGDEF_EAL	1
Rhizobiales	dCache_2	GGDEF_EAL	1
Rhizobiales	MASE3	GGDEF_EAL	1
Rhizobiales	PAS_10	GGDEF_EAL	1
Rhizobiales	PAS_2	GGDEF_EAL	1
Rhizobiales	PHY	GGDEF_EAL	1
Rhizobiales	sCache_2	GGDEF_EAL	1
Rhizobiales	DUF3391	HD-GYP	1
Rhizobiales	HD_5	HD-GYP	1
Rhizobiales	5TM-5TMR_LYT	GGDEF	2
Rhizobiales	7TMR-DISM_7TM	GGDEF	2
Rhizobiales	CHASE	GGDEF	2
Rhizobiales	CHASE4	GGDEF	2
Rhizobiales	cNMP_binding	GGDEF	2
Rhizobiales	dCache_1	GGDEF	2
Rhizobiales	dCache_3	GGDEF	2
Rhizobiales	DUF3365	GGDEF	2
Rhizobiales	GAF_3	GGDEF	2
Rhizobiales	Hemerythrin	GGDEF	2
Rhizobiales	MASE1	GGDEF	2
Rhizobiales	MHYT	GGDEF	2
Rhizobiales	NIT	GGDEF	2
Rhizobiales	PAS	GGDEF	2
Rhizobiales	PAS_8	GGDEF	2
Rhizobiales	cNMP_binding	EAL	2
Rhizobiales	GAF_3	EAL	2
Rhizobiales	Hemerythrin	EAL	2
Rhizobiales	HisKA	EAL	2
Rhizobiales	7TMR-DISM_7TM	GGDEF_EAL	2
Rhizobiales	CHASE	GGDEF_EAL	2
Rhizobiales	CHASE4	GGDEF_EAL	2
Rhizobiales	dCache_1	GGDEF_EAL	2
Rhizobiales	dCache_3	GGDEF_EAL	2
Rhizobiales	DUF3365	GGDEF_EAL	2
Rhizobiales	HisKA	GGDEF_EAL	2
Rhizobiales	MASE1	GGDEF_EAL	2
Rhizobiales	MHYT	GGDEF_EAL	2
Rhizobiales	NIT	GGDEF_EAL	2
Rhizobiales	PAS	GGDEF_EAL	2
Rhizobiales	PAS_8	GGDEF_EAL	2
Rhizobiales	5TM-5TMR_LYT	HD-GYP	2
Rhizobiales	4HB_MCP_1	GGDEF	3
Rhizobiales	CHASE2	GGDEF	3
Rhizobiales	GAF	GGDEF	3
Rhizobiales	PAS_3	GGDEF	3
Rhizobiales	PAS_4	GGDEF	3
Rhizobiales	PAS_7	GGDEF	3
Rhizobiales	PAS_9	GGDEF	3
Rhizobiales	CHASE2	EAL	3
Rhizobiales	DUF3369	EAL	3
Rhizobiales	GAF	EAL	3
Rhizobiales	PAS_3	EAL	3
Rhizobiales	PAS_4	EAL	3
Rhizobiales	PAS_7	EAL	3
Rhizobiales	PAS_9	EAL	3
Rhizobiales	4HB_MCP_1	GGDEF_EAL	3
Rhizobiales	CHASE2	GGDEF_EAL	3
Rhizobiales	DUF3369	GGDEF_EAL	3
Rhizobiales	GAF	GGDEF_EAL	3
Rhizobiales	PAS_3	GGDEF_EAL	3
Rhizobiales	PAS_4	GGDEF_EAL	3
Rhizobiales	PAS_7	GGDEF_EAL	3
Rhizobiales	PAS_9	GGDEF_EAL	3
Rhizobiales	4HB_MCP_1	HD-GYP	3
Rhizobiales	DUF3369	HD-GYP	3
Rhizobiales	GAF_2	GGDEF	4
Rhizobiales	HAMP	GGDEF	4
Rhizobiales	Response_reg	GGDEF	4
Rhizobiales	GAF_2	EAL	4
Rhizobiales	HAMP	EAL	4
Rhizobiales	Response_reg	EAL	4
Rhizobiales	GAF_2	GGDEF_EAL	4
Rhizobiales	HAMP	GGDEF_EAL	4
Rhizobiales	Response_reg	GGDEF_EAL	4
Rhizobiales	GAF_2	HD-GYP	4
Rhizobiales	HAMP	HD-GYP	4
Rhizobiales	Response_reg	HD-GYP	4
Rhodobacterales	TPR_MalT	GGDEF	1
Rhodobacterales	sCache_2	GGDEF_EAL	1
Rhodobacterales	SBP_bac_3	GGDEF_EAL	1
Rhodobacterales	PTS_EIIC	EAL	1
Rhodobacterales	Protoglobin	GGDEF	1
Rhodobacterales	PilZ	GGDEF	1
Rhodobacterales	NIT	GGDEF	1
Rhodobacterales	MHYT	GGDEF_EAL	1
Rhodobacterales	MetOD1	GGDEF	1
Rhodobacterales	LuxQ-periplasm	GGDEF_EAL	1
Rhodobacterales	HNOB	GGDEF	1
Rhodobacterales	HisKA_7TM	GGDEF	1
Rhodobacterales	HD_5	HD-GYP	1
Rhodobacterales	GAF_3	GGDEF	1
Rhodobacterales	DUF3365	GGDEF	1
Rhodobacterales	CZB	GGDEF	1
Rhodobacterales	CSS-motif	EAL	1
Rhodobacterales	cNMP_binding	EAL	1
Rhodobacterales	CHASE3	GGDEF	1
Rhodobacterales	CHASE2	GGDEF_EAL	1
Rhodobacterales	Cache_3-Cache_2	GGDEF_EAL	1
Rhodobacterales	Ammonium_transp	GGDEF_EAL	1
Rhodobacterales	Acetyltransf_1	GGDEF	1
Rhodobacterales	4HB_MCP_1	GGDEF_EAL	1
Rhodospirillales	5TM-5TMR_LYT	GGDEF	1
Rhodospirillales	AAA_16	GGDEF	1
Rhodospirillales	ABC_membrane	GGDEF	1
Rhodospirillales	ABC_tran	GGDEF	1
Rhodospirillales	CHASE8	GGDEF	1
Rhodospirillales	FHA	GGDEF	1
Rhodospirillales	GAF_3	GGDEF	1
Rhodospirillales	MASE4	GGDEF	1
Rhodospirillales	NMT1	GGDEF	1
Rhodospirillales	Pkinase	GGDEF	1
Rhodospirillales	PocR	GGDEF	1
Rhodospirillales	Reg_prop	GGDEF	1
Rhodospirillales	SnoaL_3	GGDEF	1
Rhodospirillales	Y_Y_Y	GGDEF	1
Rhodospirillales	CSS-motif	EAL	1
Rhodospirillales	GerE	EAL	1
Rhodospirillales	HDOD	EAL	1
Rhodospirillales	SpoIIE	EAL	1
Rhodospirillales	4HB_MCP_1	GGDEF_EAL	1
Rhodospirillales	BLUF	GGDEF_EAL	1
Rhodospirillales	CBS	GGDEF_EAL	1
Rhodospirillales	CHASE5	GGDEF_EAL	1
Rhodospirillales	CheB_methylest	GGDEF_EAL	1
Rhodospirillales	CheR	GGDEF_EAL	1
Rhodospirillales	CheR_N	GGDEF_EAL	1
Rhodospirillales	dCache_2	GGDEF_EAL	1
Rhodospirillales	Peripla_BP_6	GGDEF_EAL	1
Rhodospirillales	sCache_3_3	GGDEF_EAL	1
Rhodospirillales	HD_5	HD-GYP	1
Rhodospirillales	sCache_2	GGDEF	2
Rhodospirillales	sCache_2	GGDEF_EAL	2
Rhodospirillales	SBP_bac_3	GGDEF	2
Rhodospirillales	SBP_bac_3	GGDEF_EAL	2
Rhodospirillales	PilJ	GGDEF	2
Rhodospirillales	PilJ	GGDEF_EAL	2
Rhodospirillales	PHY	GGDEF	2
Rhodospirillales	PHY	GGDEF_EAL	2
Rhodospirillales	PAS_8	GGDEF	2
Rhodospirillales	PAS_8	GGDEF_EAL	2
Rhodospirillales	PAS_7	GGDEF	2
Rhodospirillales	PAS_7	GGDEF_EAL	2
Rhodospirillales	PAS_2	GGDEF	2
Rhodospirillales	PAS_2	GGDEF_EAL	2
Rhodospirillales	MHYT	EAL	2
Rhodospirillales	MHYT	GGDEF_EAL	2
Rhodospirillales	MASE3	GGDEF_EAL	2
Rhodospirillales	MASE3	HD-GYP	2
Rhodospirillales	MASE1	GGDEF	2
Rhodospirillales	MASE1	GGDEF_EAL	2
Rhodospirillales	Hpt	GGDEF	2
Rhodospirillales	Hpt	GGDEF_EAL	2
Rhodospirillales	HisKA	GGDEF	2
Rhodospirillales	HisKA	GGDEF_EAL	2
Rhodospirillales	Hemerythrin	GGDEF	2
Rhodospirillales	Hemerythrin	HD-GYP	2
Rhodospirillales	HATPase_c	GGDEF	2
Rhodospirillales	HATPase_c	GGDEF_EAL	2
Rhodospirillales	HAMP	GGDEF	2
Rhodospirillales	HAMP	GGDEF_EAL	2
Rhodospirillales	DUF4118	GGDEF	2
Rhodospirillales	DUF4118	GGDEF_EAL	2
Rhodospirillales	DUF3365	GGDEF	2
Rhodospirillales	DUF3365	GGDEF_EAL	2
Rhodospirillales	dCache_3	GGDEF	2
Rhodospirillales	dCache_3	GGDEF_EAL	2
Rhodospirillales	dCache_1	GGDEF	2
Rhodospirillales	dCache_1	GGDEF_EAL	2
Rhodospirillales	cNMP_binding	GGDEF	2
Rhodospirillales	cNMP_binding	EAL	2
Rhodospirillales	CHASE4	GGDEF	2
Rhodospirillales	CHASE4	GGDEF_EAL	2
Rhodospirillales	CHASE3	GGDEF	2
Rhodospirillales	CHASE3	GGDEF_EAL	2
Rhodospirillales	CHASE	GGDEF	2
Rhodospirillales	CHASE	GGDEF_EAL	2
Rhodospirillales	Ammonium_transp	GGDEF	2
Rhodospirillales	Ammonium_transp	GGDEF_EAL	2
Rhodospirillales	7TMR-DISMED2	GGDEF	2
Rhodospirillales	7TMR-DISMED2	GGDEF_EAL	2
Rhodospirillales	7TMR-DISM_7TM	GGDEF	2
Rhodospirillales	7TMR-DISM_7TM	GGDEF_EAL	2
Rhodospirillales	CZB	GGDEF	3
Rhodospirillales	DUF3369	GGDEF	3
Rhodospirillales	GAF	GGDEF	3
Rhodospirillales	PAS	GGDEF	3
Rhodospirillales	PAS_3	GGDEF	3
Rhodospirillales	PAS_9	GGDEF	3
Rhodospirillales	Protoglobin	GGDEF	3
Rhodospirillales	CZB	EAL	3
Rhodospirillales	GAF	EAL	3
Rhodospirillales	PAS_3	EAL	3
Rhodospirillales	PAS_9	EAL	3
Rhodospirillales	Protoglobin	EAL	3
Rhodospirillales	CZB	GGDEF_EAL	3
Rhodospirillales	DUF3369	GGDEF_EAL	3
Rhodospirillales	GAF	GGDEF_EAL	3
Rhodospirillales	PAS	GGDEF_EAL	3
Rhodospirillales	PAS_3	GGDEF_EAL	3
Rhodospirillales	PAS_9	GGDEF_EAL	3
Rhodospirillales	Protoglobin	GGDEF_EAL	3
Rhodospirillales	DUF3369	HD-GYP	3
Rhodospirillales	PAS	HD-GYP	3
Rhodospirillales	GAF_2	GGDEF	4
Rhodospirillales	PAS_4	GGDEF	4
Rhodospirillales	Response_reg	GGDEF	4
Rhodospirillales	GAF_2	EAL	4
Rhodospirillales	PAS_4	EAL	4
Rhodospirillales	Response_reg	EAL	4
Rhodospirillales	GAF_2	GGDEF_EAL	4
Rhodospirillales	PAS_4	GGDEF_EAL	4
Rhodospirillales	Response_reg	GGDEF_EAL	4
Rhodospirillales	GAF_2	HD-GYP	4
Rhodospirillales	PAS_4	HD-GYP	4
Rhodospirillales	Response_reg	HD-GYP	4
