# Supplementary material for: Patterns of abundance, chromosomal localization, and domain organization among c-di-GMP-metabolizing genes revealed by comparative genomics of five alphaproteobacterial orders
Source: BMC Genomics. 2022 Dec 16;23:834. doi: 10.1186/s12864-022-09072-9 (PMC9756655; doi:10.1186/s12864-022-09072-9)
Supplement: Supplementary file 8 — Additional file 8: Table S7. Frequency of association of all secondary domains that co-occur with c-di-GMP-associated domains. [file 12864_2022_9072_MOESM8_ESM.xlsx]

## Sheet: Table S7
Table S7. Frequency of association of all secondary domains that co-occur with c-di-GMP-associated domains.
Order	Sensory domain	Frequency	Cyclic di-GMP-modulating domain
Sphingomondales	7TMR-DISM_7TM	97	GGDEF
Sphingomondales	Acetyltransf_CG	1	GGDEF
Sphingomondales	CHASE2	1	GGDEF
Sphingomondales	CHASE3	26	GGDEF
Sphingomondales	CHASE4	3	GGDEF
Sphingomondales	CHASE8	23	GGDEF
Sphingomondales	GAF	63	GGDEF
Sphingomondales	GAF_2	9	GGDEF
Sphingomondales	HAMP	70	GGDEF
Sphingomondales	HNOBA	1	GGDEF
Sphingomondales	HTH_23	2	GGDEF
Sphingomondales	MASE1	113	GGDEF
Sphingomondales	PAS	10	GGDEF
Sphingomondales	PAS_2	1	GGDEF
Sphingomondales	PAS_3	112	GGDEF
Sphingomondales	PAS_4	80	GGDEF
Sphingomondales	PAS_7	1	GGDEF
Sphingomondales	PAS_8	2	GGDEF
Sphingomondales	PAS_9	4	GGDEF
Sphingomondales	PHY	1	GGDEF
Sphingomondales	PilJ	1	GGDEF
Sphingomondales	Protoglobin	4	GGDEF
Sphingomondales	Reg_prop	29	GGDEF
Sphingomondales	Response_reg	17	GGDEF
Sphingomondales	Sigma70_r4	1	GGDEF
Sphingomondales	Y_Y_Y	10	GGDEF
Sphingomondales	CHASE2	84	EAL
Sphingomondales	CSS-motif	7	EAL
Sphingomondales	DUF3330	1	EAL
Sphingomondales	GAF	12	EAL
Sphingomondales	GAF_2	4	EAL
Sphingomondales	PAS_3	1	EAL
Sphingomondales	PAS_4	1	EAL
Sphingomondales	Response_reg	4	EAL
Sphingomondales	7TMR-DISM_7TM	13	GGDEF_EAL
Sphingomondales	Ammonium_transp	2	GGDEF_EAL
Sphingomondales	CBS	1	GGDEF_EAL
Sphingomondales	CHASE2	1	GGDEF_EAL
Sphingomondales	CHASE4	52	GGDEF_EAL
Sphingomondales	dCache_3	28	GGDEF_EAL
Sphingomondales	GAF	25	GGDEF_EAL
Sphingomondales	GAF_2	39	GGDEF_EAL
Sphingomondales	HAMP	40	GGDEF_EAL
Sphingomondales	MASE1	3	GGDEF_EAL
Sphingomondales	MHYT	116	GGDEF_EAL
Sphingomondales	PAS	53	GGDEF_EAL
Sphingomondales	PAS_3	88	GGDEF_EAL
Sphingomondales	PAS_4	265	GGDEF_EAL
Sphingomondales	PAS_7	48	GGDEF_EAL
Sphingomondales	PAS_8	22	GGDEF_EAL
Sphingomondales	PAS_9	57	GGDEF_EAL
Sphingomondales	Phage_integrase	1	GGDEF_EAL
Sphingomondales	PilZ	84	GGDEF_EAL
Sphingomondales	Response_reg	47	GGDEF_EAL
Sphingomondales	TPR_12	4	GGDEF_EAL
Sphingomondales	TPR_2	1	GGDEF_EAL
Sphingomondales	TPR_8	2	GGDEF_EAL
Sphingomondales	DUF3391	15	HD-GYP
Sphingomondales	HD_5	2	HD-GYP
Rhodospirillales	5TM-5TMR_LYT	2	GGDEF
Rhodospirillales	7TMR-DISM_7TM	2	GGDEF
Rhodospirillales	7TMR-DISMED2	5	GGDEF
Rhodospirillales	AAA_16	2	GGDEF
Rhodospirillales	ABC_membrane	1	GGDEF
Rhodospirillales	ABC_tran	1	GGDEF
Rhodospirillales	Ammonium_transp	3	GGDEF
Rhodospirillales	CHASE	11	GGDEF
Rhodospirillales	CHASE3	1	GGDEF
Rhodospirillales	CHASE4	4	GGDEF
Rhodospirillales	CHASE8	2	GGDEF
Rhodospirillales	cNMP_binding	2	GGDEF
Rhodospirillales	CZB	4	GGDEF
Rhodospirillales	dCache_1	25	GGDEF
Rhodospirillales	dCache_3	2	GGDEF
Rhodospirillales	DUF3365	2	GGDEF
Rhodospirillales	DUF3369	4	GGDEF
Rhodospirillales	DUF4118	1	GGDEF
Rhodospirillales	FHA	2	GGDEF
Rhodospirillales	GAF	20	GGDEF
Rhodospirillales	GAF_2	13	GGDEF
Rhodospirillales	GAF_3	1	GGDEF
Rhodospirillales	HAMP	28	GGDEF
Rhodospirillales	HATPase_c	1	GGDEF
Rhodospirillales	Hemerythrin	7	GGDEF
Rhodospirillales	HisKA	1	GGDEF
Rhodospirillales	Hpt	18	GGDEF
Rhodospirillales	MASE1	18	GGDEF
Rhodospirillales	MASE4	2	GGDEF
Rhodospirillales	NMT1	9	GGDEF
Rhodospirillales	PAS	59	GGDEF
Rhodospirillales	PAS_2	1	GGDEF
Rhodospirillales	PAS_3	30	GGDEF
Rhodospirillales	PAS_4	56	GGDEF
Rhodospirillales	PAS_7	15	GGDEF
Rhodospirillales	PAS_8	21	GGDEF
Rhodospirillales	PAS_9	114	GGDEF
Rhodospirillales	PHY	1	GGDEF
Rhodospirillales	PilJ	3	GGDEF
Rhodospirillales	Pkinase	2	GGDEF
Rhodospirillales	PocR	1	GGDEF
Rhodospirillales	Protoglobin	14	GGDEF
Rhodospirillales	Reg_prop	54	GGDEF
Rhodospirillales	Response_reg	177	GGDEF
Rhodospirillales	SBP_bac_3	12	GGDEF
Rhodospirillales	sCache_2	5	GGDEF
Rhodospirillales	SnoaL_3	1	GGDEF
Rhodospirillales	Y_Y_Y	17	GGDEF
Rhodospirillales	cNMP_binding	5	EAL
Rhodospirillales	CSS-motif	3	EAL
Rhodospirillales	CZB	1	EAL
Rhodospirillales	GAF	3	EAL
Rhodospirillales	GAF_2	2	EAL
Rhodospirillales	GerE	1	EAL
Rhodospirillales	HDOD	1	EAL
Rhodospirillales	MHYT	2	EAL
Rhodospirillales	PAS_3	4	EAL
Rhodospirillales	PAS_4	8	EAL
Rhodospirillales	PAS_9	1	EAL
Rhodospirillales	Protoglobin	1	EAL
Rhodospirillales	Response_reg	18	EAL
Rhodospirillales	SpoIIE	1	EAL
Rhodospirillales	4HB_MCP_1	1	GGDEF_EAL
Rhodospirillales	7TMR-DISM_7TM	2	GGDEF_EAL
Rhodospirillales	7TMR-DISMED2	1	GGDEF_EAL
Rhodospirillales	Ammonium_transp	1	GGDEF_EAL
Rhodospirillales	BLUF	1	GGDEF_EAL
Rhodospirillales	CBS	41	GGDEF_EAL
Rhodospirillales	CHASE	7	GGDEF_EAL
Rhodospirillales	CHASE3	1	GGDEF_EAL
Rhodospirillales	CHASE4	6	GGDEF_EAL
Rhodospirillales	CHASE5	2	GGDEF_EAL
Rhodospirillales	CheB_methylest	3	GGDEF_EAL
Rhodospirillales	CheR	3	GGDEF_EAL
Rhodospirillales	CheR_N	3	GGDEF_EAL
Rhodospirillales	CZB	1	GGDEF_EAL
Rhodospirillales	dCache_1	2	GGDEF_EAL
Rhodospirillales	dCache_2	4	GGDEF_EAL
Rhodospirillales	dCache_3	1	GGDEF_EAL
Rhodospirillales	DUF3365	4	GGDEF_EAL
Rhodospirillales	DUF3369	15	GGDEF_EAL
Rhodospirillales	DUF4118	1	GGDEF_EAL
Rhodospirillales	GAF	25	GGDEF_EAL
Rhodospirillales	GAF_2	38	GGDEF_EAL
Rhodospirillales	HAMP	23	GGDEF_EAL
Rhodospirillales	HATPase_c	1	GGDEF_EAL
Rhodospirillales	HisKA	12	GGDEF_EAL
Rhodospirillales	Hpt	2	GGDEF_EAL
Rhodospirillales	MASE1	3	GGDEF_EAL
Rhodospirillales	MASE3	1	GGDEF_EAL
Rhodospirillales	MHYT	42	GGDEF_EAL
Rhodospirillales	PAS	105	GGDEF_EAL
Rhodospirillales	PAS_2	4	GGDEF_EAL
Rhodospirillales	PAS_3	105	GGDEF_EAL
Rhodospirillales	PAS_4	134	GGDEF_EAL
Rhodospirillales	PAS_7	32	GGDEF_EAL
Rhodospirillales	PAS_8	34	GGDEF_EAL
Rhodospirillales	PAS_9	225	GGDEF_EAL
Rhodospirillales	Peripla_BP_6	1	GGDEF_EAL
Rhodospirillales	PHY	1	GGDEF_EAL
Rhodospirillales	PilJ	1	GGDEF_EAL
Rhodospirillales	Protoglobin	1	GGDEF_EAL
Rhodospirillales	Response_reg	52	GGDEF_EAL
Rhodospirillales	SBP_bac_3	3	GGDEF_EAL
Rhodospirillales	sCache_2	1	GGDEF_EAL
Rhodospirillales	sCache_3_3	1	GGDEF_EAL
Rhodospirillales	DUF3369	10	HD-GYP
Rhodospirillales	GAF_2	1	HD-GYP
Rhodospirillales	HD_5	3	HD-GYP
Rhodospirillales	Hemerythrin	1	HD-GYP
Rhodospirillales	MASE3	1	HD-GYP
Rhodospirillales	PAS	2	HD-GYP
Rhodospirillales	PAS_4	2	HD-GYP
Rhodospirillales	Response_reg	45	HD-GYP
Rhodobacterales	5TM-5TMR_LYT	25	GGDEF
Rhodobacterales	7TMR-DISM_7TM	4	GGDEF
Rhodobacterales	7TMR-DISMED2	2	GGDEF
Rhodobacterales	Acetyltransf_1	1	GGDEF
Rhodobacterales	CBS	6	GGDEF
Rhodobacterales	CHASE	7	GGDEF
Rhodobacterales	CHASE3	2	GGDEF
Rhodobacterales	CHASE4	23	GGDEF
Rhodobacterales	CZB	1	GGDEF
Rhodobacterales	dCache_1	1	GGDEF
Rhodobacterales	DUF3365	1	GGDEF
Rhodobacterales	GAF	36	GGDEF
Rhodobacterales	GAF_2	7	GGDEF
Rhodobacterales	GAF_3	4	GGDEF
Rhodobacterales	HAMP	13	GGDEF
Rhodobacterales	HisKA_7TM	4	GGDEF
Rhodobacterales	HNOB	1	GGDEF
Rhodobacterales	HNOBA	17	GGDEF
Rhodobacterales	MASE1	1	GGDEF
Rhodobacterales	MetOD1	1	GGDEF
Rhodobacterales	NIT	1	GGDEF
Rhodobacterales	PAS	6	GGDEF
Rhodobacterales	PAS_2	1	GGDEF
Rhodobacterales	PAS_3	10	GGDEF
Rhodobacterales	PAS_4	21	GGDEF
Rhodobacterales	PAS_7	43	GGDEF
Rhodobacterales	PAS_8	11	GGDEF
Rhodobacterales	PAS_9	17	GGDEF
Rhodobacterales	PHY	1	GGDEF
Rhodobacterales	PilJ	3	GGDEF
Rhodobacterales	PilZ	1	GGDEF
Rhodobacterales	Protoglobin	1	GGDEF
Rhodobacterales	Response_reg	295	GGDEF
Rhodobacterales	TPR_12	1	GGDEF
Rhodobacterales	TPR_MalT	2	GGDEF
Rhodobacterales	cNMP_binding	2	EAL
Rhodobacterales	CSS-motif	7	EAL
Rhodobacterales	GAF	4	EAL
Rhodobacterales	GAF_2	11	EAL
Rhodobacterales	HAMP	1	EAL
Rhodobacterales	PAS	1	EAL
Rhodobacterales	PTS_EIIC	2	EAL
Rhodobacterales	Response_reg	7	EAL
Rhodobacterales	TPR_12	2	EAL
Rhodobacterales	4HB_MCP_1	2	GGDEF_EAL
Rhodobacterales	5TM-5TMR_LYT	2	GGDEF_EAL
Rhodobacterales	7TMR-DISM_7TM	3	GGDEF_EAL
Rhodobacterales	7TMR-DISMED2	6	GGDEF_EAL
Rhodobacterales	Ammonium_transp	12	GGDEF_EAL
Rhodobacterales	Cache_3-Cache_2	4	GGDEF_EAL
Rhodobacterales	CBS	4	GGDEF_EAL
Rhodobacterales	CHASE	5	GGDEF_EAL
Rhodobacterales	CHASE2	10	GGDEF_EAL
Rhodobacterales	CHASE4	20	GGDEF_EAL
Rhodobacterales	dCache_1	1	GGDEF_EAL
Rhodobacterales	DUF3369	6	GGDEF_EAL
Rhodobacterales	GAF	18	GGDEF_EAL
Rhodobacterales	GAF_2	14	GGDEF_EAL
Rhodobacterales	HAMP	39	GGDEF_EAL
Rhodobacterales	HNOBA	1	GGDEF_EAL
Rhodobacterales	LuxQ-periplasm	4	GGDEF_EAL
Rhodobacterales	MASE1	1	GGDEF_EAL
Rhodobacterales	MHYT	86	GGDEF_EAL
Rhodobacterales	PAS	29	GGDEF_EAL
Rhodobacterales	PAS_2	6	GGDEF_EAL
Rhodobacterales	PAS_3	197	GGDEF_EAL
Rhodobacterales	PAS_4	81	GGDEF_EAL
Rhodobacterales	PAS_7	54	GGDEF_EAL
Rhodobacterales	PAS_8	22	GGDEF_EAL
Rhodobacterales	PAS_9	102	GGDEF_EAL
Rhodobacterales	PHY	6	GGDEF_EAL
Rhodobacterales	PilJ	4	GGDEF_EAL
Rhodobacterales	Response_reg	6	GGDEF_EAL
Rhodobacterales	SBP_bac_3	2	GGDEF_EAL
Rhodobacterales	sCache_2	1	GGDEF_EAL
Rhodobacterales	TPR_12	1	GGDEF_EAL
Rhodobacterales	DUF3369	2	HD-GYP
Rhodobacterales	GAF	1	HD-GYP
Rhodobacterales	HD_5	12	HD-GYP
Rhodobacterales	Response_reg	5	HD-GYP
Rhizobiales	4HB_MCP_1	3	GGDEF
Rhizobiales	5TM-5TMR_LYT	72	GGDEF
Rhizobiales	7TMR-DISM_7TM	15	GGDEF
Rhizobiales	AAA_16	1	GGDEF
Rhizobiales	ANAPC5	1	GGDEF
Rhizobiales	CHASE	3	GGDEF
Rhizobiales	CHASE2	1	GGDEF
Rhizobiales	CHASE3	10	GGDEF
Rhizobiales	CHASE4	39	GGDEF
Rhizobiales	CHASE5	1	GGDEF
Rhizobiales	cNMP_binding	2	GGDEF
Rhizobiales	CZB	2	GGDEF
Rhizobiales	dCache_1	74	GGDEF
Rhizobiales	dCache_3	2	GGDEF
Rhizobiales	DUF1883	2	GGDEF
Rhizobiales	DUF2076	1	GGDEF
Rhizobiales	DUF3365	1	GGDEF
Rhizobiales	DUF4118	2	GGDEF
Rhizobiales	FIST	1	GGDEF
Rhizobiales	FIST_C	1	GGDEF
Rhizobiales	GAF	65	GGDEF
Rhizobiales	GAF_2	27	GGDEF
Rhizobiales	GAF_3	1	GGDEF
Rhizobiales	HAMP	79	GGDEF
Rhizobiales	Hemerythrin	6	GGDEF
Rhizobiales	HisKA_7TM	4	GGDEF
Rhizobiales	HTH_Crp_2	2	GGDEF
Rhizobiales	MASE1	12	GGDEF
Rhizobiales	MCPsignal	1	GGDEF
Rhizobiales	Methyltransf_23	1	GGDEF
Rhizobiales	MHYT	6	GGDEF
Rhizobiales	NIT	5	GGDEF
Rhizobiales	NMT1	1	GGDEF
Rhizobiales	PAS	44	GGDEF
Rhizobiales	PAS_3	100	GGDEF
Rhizobiales	PAS_4	138	GGDEF
Rhizobiales	PAS_7	89	GGDEF
Rhizobiales	PAS_8	140	GGDEF
Rhizobiales	PAS_9	52	GGDEF
Rhizobiales	Peripla_BP_5	1	GGDEF
Rhizobiales	PilJ	1	GGDEF
Rhizobiales	PilZ	2	GGDEF
Rhizobiales	Pkinase	1	GGDEF
Rhizobiales	Protoglobin	17	GGDEF
Rhizobiales	Response_reg	586	GGDEF
Rhizobiales	rve_3	1	GGDEF
Rhizobiales	SBP_bac_3	13	GGDEF
Rhizobiales	Sel1	4	GGDEF
Rhizobiales	TPR_12	4	GGDEF
Rhizobiales	TPR_MalT	3	GGDEF
Rhizobiales	CHASE2	2	EAL
Rhizobiales	cNMP_binding	3	EAL
Rhizobiales	CSS-motif	66	EAL
Rhizobiales	DUF3369	2	EAL
Rhizobiales	GAF	6	EAL
Rhizobiales	GAF_2	19	EAL
Rhizobiales	GAF_3	1	EAL
Rhizobiales	HAMP	2	EAL
Rhizobiales	HATPase_c	2	EAL
Rhizobiales	Hemerythrin	1	EAL
Rhizobiales	HisKA	2	EAL
Rhizobiales	Hpt	1	EAL
Rhizobiales	PAS_3	2	EAL
Rhizobiales	PAS_4	6	EAL
Rhizobiales	PAS_7	1	EAL
Rhizobiales	PAS_9	1	EAL
Rhizobiales	PTS_EIIC	2	EAL
Rhizobiales	Response_reg	30	EAL
Rhizobiales	TctC	1	EAL
Rhizobiales	4HB_MCP_1	10	GGDEF_EAL
Rhizobiales	7TMR-DISM_7TM	32	GGDEF_EAL
Rhizobiales	7TMR-DISMED2	136	GGDEF_EAL
Rhizobiales	AA_permease_2	1	GGDEF_EAL
Rhizobiales	Ammonium_transp	18	GGDEF_EAL
Rhizobiales	Cache_3-Cache_2	4	GGDEF_EAL
Rhizobiales	CBS	39	GGDEF_EAL
Rhizobiales	CHASE	87	GGDEF_EAL
Rhizobiales	CHASE2	33	GGDEF_EAL
Rhizobiales	CHASE4	127	GGDEF_EAL
Rhizobiales	CheB_methylest	1	GGDEF_EAL
Rhizobiales	CheR	1	GGDEF_EAL
Rhizobiales	CheR_N	1	GGDEF_EAL
Rhizobiales	dCache_1	30	GGDEF_EAL
Rhizobiales	dCache_2	1	GGDEF_EAL
Rhizobiales	dCache_3	1	GGDEF_EAL
Rhizobiales	DUF3365	1	GGDEF_EAL
Rhizobiales	DUF3369	2	GGDEF_EAL
Rhizobiales	GAF	77	GGDEF_EAL
Rhizobiales	GAF_2	138	GGDEF_EAL
Rhizobiales	HAMP	88	GGDEF_EAL
Rhizobiales	HisKA	1	GGDEF_EAL
Rhizobiales	MASE1	3	GGDEF_EAL
Rhizobiales	MASE3	1	GGDEF_EAL
Rhizobiales	MHYT	450	GGDEF_EAL
Rhizobiales	NIT	1	GGDEF_EAL
Rhizobiales	PAS	84	GGDEF_EAL
Rhizobiales	PAS_10	1	GGDEF_EAL
Rhizobiales	PAS_2	2	GGDEF_EAL
Rhizobiales	PAS_3	675	GGDEF_EAL
Rhizobiales	PAS_4	272	GGDEF_EAL
Rhizobiales	PAS_7	523	GGDEF_EAL
Rhizobiales	PAS_8	115	GGDEF_EAL
Rhizobiales	PAS_9	250	GGDEF_EAL
Rhizobiales	PHY	2	GGDEF_EAL
Rhizobiales	Response_reg	29	GGDEF_EAL
Rhizobiales	sCache_2	1	GGDEF_EAL
Rhizobiales	4HB_MCP_1	1	HD-GYP
Rhizobiales	5TM-5TMR_LYT	1	HD-GYP
Rhizobiales	DUF3369	1	HD-GYP
Rhizobiales	DUF3391	13	HD-GYP
Rhizobiales	GAF_2	4	HD-GYP
Rhizobiales	HAMP	5	HD-GYP
Rhizobiales	HD_5	26	HD-GYP
Rhizobiales	Response_reg	67	HD-GYP
Caulobacterales	CHASE3	1	GGDEF
Caulobacterales	GAF_3	1	GGDEF
Caulobacterales	HAMP	1	GGDEF
Caulobacterales	PAS_7	1	GGDEF
Caulobacterales	Response_reg	52	GGDEF
Caulobacterales	Y_Y_Y	2	GGDEF
Caulobacterales	CHASE2	2	EAL
Caulobacterales	CHASE8	3	EAL
Caulobacterales	dCache_3	1	EAL
Caulobacterales	GAF_2	1	EAL
Caulobacterales	HAMP	6	EAL
Caulobacterales	HATPase_c	7	EAL
Caulobacterales	HisKA	7	EAL
Caulobacterales	Hpt	7	EAL
Caulobacterales	Response_reg	7	EAL
Caulobacterales	CHASE2	1	GGDEF_EAL
Caulobacterales	CHASE4	14	GGDEF_EAL
Caulobacterales	CHASE8	1	GGDEF_EAL
Caulobacterales	dCache_3	7	GGDEF_EAL
Caulobacterales	GAF	3	GGDEF_EAL
Caulobacterales	GAF_2	2	GGDEF_EAL
Caulobacterales	HAMP	12	GGDEF_EAL
Caulobacterales	MHYT	28	GGDEF_EAL
Caulobacterales	PAS	5	GGDEF_EAL
Caulobacterales	PAS_3	6	GGDEF_EAL
Caulobacterales	PAS_4	15	GGDEF_EAL
Caulobacterales	PAS_7	5	GGDEF_EAL
Caulobacterales	PAS_8	9	GGDEF_EAL
Caulobacterales	PAS_9	3	GGDEF_EAL
Caulobacterales	Response_reg	3	GGDEF_EAL
Caulobacterales	sCache_4	1	GGDEF_EAL
Caulobacterales	HD_5	1	HD-GYP
