# Supplementary material for: Patterns of abundance, chromosomal localization, and domain organization among c-di-GMP-metabolizing genes revealed by comparative genomics of five alphaproteobacterial orders
Source: BMC Genomics. 2022 Dec 16;23:834. doi: 10.1186/s12864-022-09072-9 (PMC9756655; doi:10.1186/s12864-022-09072-9)
Supplement: Supplementary file 9 — Additional file 9: Table S8. All domains found associated with one of the c-di-GMP-associated domains examined in this study with associated Pfam HTML paths and Pfam IDs. [file 12864_2022_9072_MOESM9_ESM.xlsx]

## Sheet: Table S8
Table S8. All domains found associated with one of the c-di-GMP-associated domains examined in this study with associated Pfam HTML paths and Pfam IDs.
Domain	HTML	Pfam ID	Acronym	Description
5TM-5TMR_LYT	https://pfam.xfam.org/family/5TM-5TMR_LYT	PF07694	5TM-5TMR_LYT	5TM Receptors of the LytS-YhcK type
Response_reg	https://pfam.xfam.org/family/Response_reg	PF00072	REC	Response regulator receiver domain
MASE1	https://pfam.xfam.org/family/MASE1	PF05231	MASE1	integral membrane sensory domain found in histidine kinases, diguanylate cyclases and other bacterial signaling proteins
PAS_8	https://pfam.xfam.org/family/PAS_8	PF13188	PAS	Per- period circadian protein, Arnt- Ah receptor nuclear translocator protein, Sim- single-minded protein.
Reg_prop	https://pfam.xfam.org/family/Reg_prop	PF07494		Two component regulator propeller
CHASE3	https://pfam.xfam.org/family/CHASE3	PF05227	CHASE	Cyclases/Histidine kinases Associated Sensory Extracellular
HAMP	https://pfam.xfam.org/family/HAMP	PF00672	HAMP	Histidine kinases, Adenyl cyclases, Methyl-accepting proteins and Phosphatases
Y_Y_Y	https://pfam.xfam.org/family/Y_Y_Y	PF07495		named after the three conserved tyrosines
Protoglobin	https://pfam.xfam.org/family/Protoglobin	PF11563		found in protoglobin
PAS	https://pfam.xfam.org/family/PAS	PF00989		Per- period circadian protein, Arnt- Ah receptor nuclear translocator protein, Sim- single-minded protein.
PAS_3	https://pfam.xfam.org/family/PAS_3	PF08447		Per- period circadian protein, Arnt- Ah receptor nuclear translocator protein, Sim- single-minded protein.
PAS_7	https://pfam.xfam.org/family/PAS_7	PF12860		Per- period circadian protein, Arnt- Ah receptor nuclear translocator protein, Sim- single-minded protein.
PAS_4	https://pfam.xfam.org/family/PAS_4	PF08448		Per- period circadian protein, Arnt- Ah receptor nuclear translocator protein, Sim- single-minded protein.
GAF	https://pfam.xfam.org/family/GAF	PF01590		cGMP-specific phosphodiesterases, adenylyl cyclases and FhlA
7TMR-DISM_7TM	https://pfam.xfam.org/family/7TMR-DISM_7TM	PF07695		7TM Receptors with Diverse Intracellular Signalling Modules
GAF_2	https://pfam.xfam.org/family/GAF_2	PF13185		cGMP-specific phosphodiesterases, adenylyl cyclases and FhlA
HNOBA	https://pfam.xfam.org/family/HNOBA	PF07701		Heme NO binding associated
dCache_1	https://pfam.xfam.org/family/dCache_1	PF02743		CAlcium channels and CHEmotaxis receptors
MCPsignal	https://pfam.xfam.org/family/MCPsignal	PF00015		Methyl-accepting chemotaxis protein (MCP) signalling domain
CHASE8	https://pfam.xfam.org/family/CHASE8	PF17152	CHASE	Cyclases/Histidine kinases Associated Sensory Extracellular
PAS_9	https://pfam.xfam.org/family/PAS_9	PF13426		Per- period circadian protein, Arnt- Ah receptor nuclear translocator protein, Sim- single-minded protein.
MHYT	https://pfam.xfam.org/family/MHYT	PF03707		named after its conserved amino acid pattern
PilJ	https://pfam.xfam.org/family/PilJ	PF13675		Type IV pili methyl-accepting chemotaxis transducer N-term
GAF_3	https://pfam.xfam.org/family/GAF_3	PF13492		cGMP-specific phosphodiesterases, adenylyl cyclases and FhlA
Hpt	https://pfam.xfam.org/family/Hpt	PF01627		histidine-containing phosphotransfer
CHASE4	https://pfam.xfam.org/family/CHASE4	PF05228		Cyclases/Histidine kinases Associated Sensory Extracellular
HisKA	https://pfam.xfam.org/family/HisKA	PF00512		His Kinase A (phospho-acceptor) domain
HATPase_c	https://pfam.xfam.org/family/HATPase_c	PF02518		Histidine kinase-, DNA gyrase B-, and HSP90-like ATPase
Hemerythrin	https://pfam.xfam.org/family/Hemerythrin	PF01814		Hemerythrin HHE cation binding domain
Pkinase	https://pfam.xfam.org/family/Pkinase	PF00069		Protein kinase domain
AAA_16	https://pfam.xfam.org/family/AAA_16	PF13191		AAA proteins or ATPases Associated with diverse cellular Activities
CZB	https://pfam.xfam.org/family/CZB	PF13682		The chemoreceptor zinc-binding domain
HisKA_7TM	https://pfam.xfam.org/family/HisKA_7TM	PF16927		N-terminal 7TM region of histidine kinase
Ammonium_transp	https://pfam.xfam.org/family/Ammonium_transp	PF00909		Ammonium Transporter Family
sCache_2	https://pfam.xfam.org/family/sCache_2	PF17200		CAlcium channels and CHEmotaxis receptors
CHASE	https://pfam.xfam.org/family/CHASE	PF03924		Cyclases/Histidine kinases Associated Sensory Extracellular
SBP_bac_3	https://pfam.xfam.org/family/SBP_bac_3	PF00497		Bacterial extracellular solute-binding proteins, family 3
TPR_MalT	https://pfam.xfam.org/family/TPR_MalT	PF17874		MalT-like TPR region
NMT1	https://pfam.xfam.org/family/NMT1	PF09084		This family contains the NMT1 and THI5 proteins
TPR_12	https://pfam.xfam.org/family/TPR_12	PF13424		Tetratricopeptide repeat
dCache_3	https://pfam.xfam.org/family/dCache_3	PF14827		CAlcium channels and CHEmotaxis receptors
DUF4118	https://pfam.xfam.org/family/DUF4118	PF13493		Domain of unknown function
CBS	https://pfam.xfam.org/family/CBS	PF00571		Cystathionine-beta synthase
7TMR-DISMED2	https://pfam.xfam.org/family/7TMR-DISMED2	PF07696		7TM Receptors with Diverse Intracellular Signalling Modules
cNMP_binding	https://pfam.xfam.org/family/cNMP_binding	PF00027		Cyclic nucleotide-binding domain
DUF1883	https://pfam.xfam.org/family/DUF1883	PF08980		Domain of unknown function
PilZ	https://pfam.xfam.org/family/PilZ	PF07238		expressed as part of the pil operon
ANAPC5	https://pfam.xfam.org/family/ANAPC5	PF12862		Anaphase-promoting complex subunit 5
DUF3369	https://pfam.xfam.org/family/DUF3369	PF11849		Domain of unknown function
MetOD1	https://pfam.xfam.org/family/MetOD1	PF18546		Methanogen output domain 1
SnoaL_3	https://pfam.xfam.org/family/SnoaL_3	PF13474		SnoaL-like domain
MASE4	https://pfam.xfam.org/family/MASE4	PF17158		Membrane-associated sensor, integral membrane domain
PAS_2	https://pfam.xfam.org/family/PAS_2	PF08446		Per- period circadian protein, Arnt- Ah receptor nuclear translocator protein, Sim- single-minded protein.
PHY	https://pfam.xfam.org/family/PHY	PF00360		Phytochrome region
CHASE2	https://pfam.xfam.org/family/CHASE2	PF05226		Cyclases/Histidine kinases Associated Sensory Extracellular
PocR	https://pfam.xfam.org/family/PocR	PF10114		PocR, a ligand binding domain, has a novel variant of the PAS-like Fold
FHA	https://pfam.xfam.org/family/FHA	PF00498		Forkhead-associated domain
NIT	https://pfam.xfam.org/family/NIT	PF08376		nitrate- and nitrite sensing domain
Acetyltransf_1	https://pfam.xfam.org/family/Acetyltransf_1	PF00583		Acetyltransferase (GNAT) family
DUF3365	https://pfam.xfam.org/family/DUF3365	PF11845		Domain of unknown function
HTH_23	https://pfam.xfam.org/family/HTH_23	PF13384		Homeodomain-like domain
Sigma70_r4	https://pfam.xfam.org/family/Sigma70_r4	PF04545		Region 4 of sigma-70 like sigma-factors
ABC_membrane	https://pfam.xfam.org/family/ABC_membrane	PF00664		Transmembrane domain of ABC transporters
ABC_tran	https://pfam.xfam.org/family/ABC_tran	PF00005		ATP-binding domain of ABC transporters
rve_3	https://pfam.xfam.org/family/rve_3	PF13683		Integrase core domain
HNOB	https://pfam.xfam.org/family/HNOB	PF07700		Haem-NO-binding domain
Methyltransf_23	https://pfam.xfam.org/family/Methyltransf_23	PF13489		Methyltransferase domain
Acetyltransf_CG	https://pfam.xfam.org/family/Acetyltransf_CG	PF14542		GCN5-related N-acetyl-transferase
CHASE5	https://pfam.xfam.org/family/CHASE5	PF17149		Cyclases/Histidine kinases Associated Sensory Extracellular
Sel1	https://pfam.xfam.org/family/Sel1	PF08238		short repeat is found in the Sel1 protein
FIST	https://pfam.xfam.org/family/FIST	PF08495		F-box and intracellular signal transduction
FIST_C	https://pfam.xfam.org/family/FIST_C	PF10442		F-box and intracellular signal transduction, C-terminal
Peripla_BP_5	https://pfam.xfam.org/family/Peripla_BP_5	PF13433		Periplasmic binding protein domain
HTH_Crp_2	https://pfam.xfam.org/family/HTH_Crp_2	PF13545		Crp-like helix-turn-helix domain
DUF2076	https://pfam.xfam.org/family/DUF2076	PF09849		Domain of unknown function
4HB_MCP_1	https://pfam.xfam.org/family/4HB_MCP_1	PF12729		Four helix bundle sensory module for signal transduction
CSS-motif	https://pfam.xfam.org/family/CSS-motif	PF12792		CSS motif domain associated with EAL
HDOD	https://pfam.xfam.org/family/HDOD	PF08668		HD-related output domain
DUF3330	https://pfam.xfam.org/family/DUF3330	PF11809		Domain of unknown function
SpoIIE	https://pfam.xfam.org/family/SpoIIE	PF07228		Stage II sporulation protein E
GerE	https://pfam.xfam.org/family/GerE	PF00196		LuxR-type DNA-binding HTH domain
PTS_EIIC	https://pfam.xfam.org/family/PTS_EIIC	PF02378		Phosphotransferase system, EIIC
TctC	https://pfam.xfam.org/family/TctC	PF03401		Tripartite tricarboxylate transporter family receptor
sCache_4	https://pfam.xfam.org/family/sCache_4	PF09984		CAlcium channels and CHEmotaxis receptors
CheB_methylest	https://pfam.xfam.org/family/CheB_methylest	PF01339		Protein-glutamate O-methyltransferase
CheR_N	https://pfam.xfam.org/family/CheR_N	PF03705		Protein-glutamate O-methyltransferase
CheR	https://pfam.xfam.org/family/CheR	PF01739		Protein-glutamate O-methyltransferase
Cache_3-Cache_2	https://pfam.xfam.org/family/Cache_3-Cache_2	PF17201		CAlcium channels and CHEmotaxis receptors
Peripla_BP_6	https://pfam.xfam.org/family/Peripla_BP_6	PF13458		periplasmic leucine-binding protein
BLUF	https://pfam.xfam.org/family/BLUF	PF04940		the BLUF domain (sensors of blue-light using FAD) is a FAD-binding protein domain
LuxQ-periplasm	https://pfam.xfam.org/family/LuxQ-periplasm	PF09308		LuxQ, periplasmic
sCache_3_3	https://pfam.xfam.org/family/sCache_3_3	PF17202		CAlcium channels and CHEmotaxis receptors
TPR_8	https://pfam.xfam.org/family/TPR_8	PF13181		Tetratricopeptide repeat
MASE3	https://pfam.xfam.org/family/MASE3	PF17159		Membrane-associated sensor domain
dCache_2	https://pfam.xfam.org/family/dCache_2	PF08269		CAlcium channels and CHEmotaxis receptors
PAS_10	https://pfam.xfam.org/family/PAS_10	PF13596		Per- period circadian protein, Arnt- Ah receptor nuclear translocator protein, Sim- single-minded protein.
Phage_integrase	https://pfam.xfam.org/family/Phage_integrase	PF00589		Phage integrase family
AA_permease_2	https://pfam.xfam.org/family/AA_permease_2	PF13520		Amino acid permease
TPR_2	https://pfam.xfam.org/family/TPR_2	PF07719		Tetratricopeptide repeat
HD_5	https://pfam.xfam.org/family/HD_5	PF13487		named after the conserved histidine (H) and/or aspartate (D) amino acid residues
DUF3391	https://pfam.xfam.org/family/DUF3391	PF11871		Domain of unknown function
